# Supplementary material for: Dehydration stress memory genes of Zea mays; comparison with Arabidopsis thaliana
Source: BMC Plant Biol. 2014 May 22;14:141. doi: 10.1186/1471-2229-14-141 (PMC4081654; doi:10.1186/1471-2229-14-141)
Supplement: Additional file 1 — Distribution of raw and mapped reads over samples and replicates. [file 1471-2229-14-141-S1.xlsx]

## Sheet: Sheet1
GACGTTCCTGGAGGTGCT	GRMZM2G179462
AGCCGTAGCGAAGGAAGAC
CTCGCAAGATCAAGTCGCT	GRMZM2G053669
CCTGTGGAACTCCTCCTTGT
TGTGCCGGATCTACAAGAAG	GRMZM2G011598
GTACGGGTTATCGTCGAAGC
AGGCGCTCTTGGAGAAGAC	GRMZM2G390804
CGTCGTCGAAGTTCTGGTAG
TATCGGTGAGACTGGCTCTG	GRMZM2G012453
GCCAACCTCCTCTGCTACTC
TCAACTGGTTTGGGCATAGA	GRMZM2G013170
TTAACAGCGAAGCAGTCACC
CAGGCTGCCTCCTAGTCTTC	GRMZM2G306104
CACCTTGTACACGTCCTCCA
CAGGTGGACTGTGTGTTGTG	GRMZM2G151365
ACGATGTCGACAACAAGACC
AGTCCCATGGCTGCTGTC	GRMZM2G303993
GCACACAACACAAAGCTCCT
CTACGACAGTGACGAGGCAT	GRMZM2G082830
TACTGGGTGACTTGTCGCAT
TGTAACGCACTAGCAAGGCT	GRMZM2G068519
CGTCAGTGTCGTCAGACTCC
GAGTCGGATCTCCCGTACAC	GRMZM2G110192
GGGTCTTTCTTCGGGTGAG
CCAAACTTACGCAGCCTCTC	GRMZM2G159700
CTACAGCCTGGAGGAGATCG
CGATATCCTTCTCCCGTTGA	GRMZM2G026892
CTCGCAAAGTGGTAGCATCA
GACGGGGGTGCTAACAGTAA	GRMZM2G055973
TCCTCACTGTCTGGCTGTT
GCTGAAGAAGAGGGAGCTGA	GRMZM2G467576
GCTTATTGGCCTCGTACAGC
