# Supplementary material for: Dehydration stress memory genes of Zea mays; comparison with Arabidopsis thaliana
Source: BMC Plant Biol. 2014 May 22;14:141. doi: 10.1186/1471-2229-14-141 (PMC4081654; doi:10.1186/1471-2229-14-141)
Supplement: Additional file 2 — Primers used in the qRT-PCR experiments. [file 1471-2229-14-141-S2.xlsx]

## Sheet: Sheet1
Supplementary Table 3: distribution of reads and alignment percentages per replicate, and between-replicate goodness-of-fit.
	Number of raw reads	Number of raw bases	Number of aligned reads	Percentage aligned	read length		reads/sample
Water rep 1	37990403	2849280225	34606394	91.0925	75
Water rep2	38023599	2889793524	34914379	91.8229	76		76014002
S1 rep1	37610417	2820781275	34415113	91.5042	75
S1 rep2	36965148	2809351248	33928249	91.7844	76		74575565
S3 rep1	34582485	2593686375	31509331	91.1136	75
S3 rep2	37109199	2820299124	34116985	91.9367	76		71691684
	raw reads						FPKM
	R2	intercept	p intercept	slope	p slope		R2	intercept	p intercept	slope	p slope
water	0.959	142.74	1.4597e-256	0.80546	0		0.967	2.5387	1.0374e-142	0.69786	0
S1	0.98	-3.4581	0.25102	0.99595	0		0.979	0.1382	0.1223	1.0604	0
S3	0.935	50.044	5.385e-23	1.0049	0		0.901	1.5776	5.2627e-23	0.96266	0
