# Supplementary material for: Dehydration stress memory genes of Zea mays; comparison with Arabidopsis thaliana
Source: BMC Plant Biol. 2014 May 22;14:141. doi: 10.1186/1471-2229-14-141 (PMC4081654; doi:10.1186/1471-2229-14-141)
Supplement: Additional file 3 — Full list of Z. mays genes identified on A. thaliana genes as models. [file 1471-2229-14-141-S3.xls]

## Sheet: MASTER_Corn_water_S1_S3
gene_id	gene	water	S1	S3	S1_water log2(fold_change)	S1_water q_value	S3_S1 log2(fold_change)	S3_S1 q_value	c1	c2	c3	c4	Description	Curator Summary	GO Biological Process	GO Functional Category	GO Cellular Component	AraCyc
XLOC_000001	GRMZM2G093399	0	0	0	0	1	0	1					---	---	---	---	---	---
XLOC_000002	GRMZM5G809743	46.0888	34.8249	56.9284	-0.404296	0.848812	0.709028	0.662227					Putative uncharacterized protein	C0P6N7	---	---	---	---
XLOC_000003	GRMZM5G833153	12.894	13.3931	17.5156	0.0547906	0.983619	0.387155	0.835784					Putative uncharacterized protein	C4J6I5	---	---	---	---
XLOC_000004	AC177838.2_FG015	2.85413	3.06204	3.44343	0.101441	0.971165	0.169355	0.948091					---	---	---	---	---	---
XLOC_000005	GRMZM2G104572	0.0128726	0	0.041318	-1.79769e+308	1	1.79769e+308	1					---	---	---	---	---	---
XLOC_000006	GRMZM5G822187	0	0	0	0	1	0	1					---	---	---	---	---	---
XLOC_000007	GRMZM5G815900	0	0	0	0	1	0	1					---	---	---	---	---	---
XLOC_000008	GRMZM2G023863	0.355854	0.295082	0.523858	-0.270172	0.952349	0.828062	0.736906					---	---	---	---	---	---
XLOC_000009	GRMZM2G137697	7.13273e-05	0.0158081	0	7.792	1	-1.79769e+308	1					30S ribosomal protein S15, chloroplastic	P17703	---	---	---	---
XLOC_000010	GRMZM2G408834	0.0254809	0.100774	0	1.98363	1	-1.79769e+308	1					---	---	---	---	---	---
XLOC_000011	GRMZM2G471814	0.710816	1.21122	1.2239	0.768913	0.687358	0.0150281	0.996194					---	---	---	---	---	---
XLOC_000012	GRMZM2G333069	0	0	0	0	1	0	1					oleosin 16 kDa	NP_001146998	---	---	---	---
XLOC_000013	GRMZM2G703460	0	0	0	0	1	0	1					---	---	---	---	---	---
XLOC_000014	GRMZM2G172183	10.2543	9.51305	18.0676	-0.108253	0.960416	0.925425	0.398983					hypothetical protein LOC100383860	NP_001169961	---	---	---	---
XLOC_000015	GRMZM2G073979	66.0561	58.3054	60.4931	-0.180062	0.904742	0.053142	0.975727					hypothetical protein LOC100216975	NP_001136827	---	---	---	---
XLOC_000016	GRMZM2G374777	1.90322	3.04972	1.12347	0.680237	0.720855	-1.44072	0.267587					---	---	---	---	---	---
XLOC_000017	GRMZM2G374779	27.4303	17.9596	55.1649	-0.611016	0.0962029	1.61899	4.90727e-06					hypothetical protein LOC100193420	NP_001132014	---	---	---	---
XLOC_000018	GRMZM2G367714	0.390656	0.465958	0.184358	0.254299	0.931374	-1.33769	0.381732					---	---	---	---	---	---
XLOC_000019	GRMZM2G474194	0	0	0	0	1	0	1					Putative uncharacterized protein	B4FMR3	---	---	---	---
XLOC_000020	GRMZM2G161483	0	0	0	0	1	0	1					---	---	---	---	---	---
XLOC_000021	AC193500.3_FG003	0	0	0	0	1	0	1					---	---	---	---	---	---
XLOC_000022	GRMZM2G379898	0	0	0	0	1	0	1					---	---	---	---	---	---
XLOC_000023	GRMZM2G060265	5.38543	3.43477	6.89868	-0.648851	0.683449	1.00611	0.428338					---	---	---	---	---	---
XLOC_000024	GRMZM2G164696	0.157384	0.210916	0.335732	0.422381	1	0.670645	1					Tubulin beta-1 chain (Beta-1-tubulin)	P18025	---	---	---	---
XLOC_000025	GRMZM2G410990	0.227847	0.188528	0.269772	-0.273282	1	0.516962	1					---	---	---	---	---	---
XLOC_000026	GRMZM2G329177	9.23691	10.1432	15.2244	0.135034	0.91965	0.585869	0.506367					---	---	---	---	---	---
XLOC_000027	GRMZM2G035377	2.20767	3.11819	4.21784	0.498188	0.795837	0.435793	0.812033					hypothetical protein LOC100381534	NP_001167834	---	---	---	---
XLOC_000028	GRMZM2G085691	1.02239	0.602783	0.663644	-0.76224	0.62475	0.138771	0.95902					hypothetical protein LOC100194370	NP_001132877	---	---	---	---
XLOC_000029	GRMZM2G085827	6.18075	3.5044	6.12992	-0.818611	0.512009	0.806698	0.578516					hypothetical protein LOC100192899	NP_001131558	---	---	---	---
XLOC_000030	GRMZM2G085885	76.0974	64.3871	24.6436	-0.241076	0.801705	-1.38556	0.000409524					hypothetical protein LOC100193669	NP_001132234	---	---	---	---
XLOC_000031	GRMZM2G086269	2.57331	0.995587	2.35991	-1.37001	0.189787	1.24511	0.327125					---	---	---	---	---	---
XLOC_000032	GRMZM2G042552	11.0887	10.7857	13.6263	-0.0399711	0.97901	0.337282	0.721532					hypothetical protein LOC100273289	NP_001141202	---	---	---	---
XLOC_000033	GRMZM2G042250	13.5106	11.5718	15.4371	-0.223482	0.80374	0.415794	0.543742					rolled leaf 2	NP_001105994	---	---	---	---
XLOC_000034	GRMZM5G802392	48.7885	46.4927	104.871	-0.0695361	0.973275	1.17355	0.216571					hypothetical protein LOC100276353	NP_001143634	---	---	---	---
XLOC_000035	GRMZM2G006673	21.5917	20.942	30.2658	-0.0440749	0.97257	0.53129	0.376857					hypothetical protein LOC100304252	NP_001159168	---	---	---	---
XLOC_000036	GRMZM2G007025	5.41751	5.86799	17.7145	0.115236	0.962869	1.59399	0.0946024					---	---	---	---	---	---
XLOC_000037	GRMZM2G436286	0	0	0	0	1	0	1					---	---	---	---	---	---
XLOC_000038	GRMZM2G137366	7.98408	8.65653	19.0904	0.116662	0.954663	1.14099	0.222823					hypothetical protein LOC100192479	NP_001131171	---	---	---	---
XLOC_000039	GRMZM2G137352	0.115854	0.190911	0	0.720595	1	-1.79769e+308	1					LOC100285339	NP_001151703	---	---	---	---
XLOC_000040	GRMZM2G137236	9.02791	12.6398	17.1427	0.48551	0.724337	0.439618	0.762023					hypothetical protein LOC100280063	NP_001146475	---	---	---	---
XLOC_000041	GRMZM2G436226	1.23905	4.66061	4.43817	1.91128	0.0294534	-0.0705545	0.977505					---	---	---	---	---	---
XLOC_000042	GRMZM2G092232	0.253384	0.202639	0.358619	-0.322413	1	0.823539	1					---	---	---	---	---	---
XLOC_000043	GRMZM2G393062	0.043639	0.604053	0.747043	3.79098	0.113716	0.306515	0.899784					---	---	---	---	---	---
XLOC_000044	GRMZM2G124550	22.3379	27.3251	29.4942	0.290737	0.775969	0.110204	0.929998					---	---	---	---	---	---
XLOC_000045	GRMZM2G077615	0.599371	0.653912	1.14988	0.125649	0.965439	0.81431	0.619859					fertility restorer	NP_001151857	---	---	---	---
XLOC_000046	GRMZM2G077669	8.5749	18.7542	3.69718	1.12902	0.166965	-2.34272	0.00436619					Putative uncharacterized protein	C0HII2	---	---	---	---
XLOC_000047	GRMZM2G077769	0.155331	0.153578	0.0415478	-0.0163704	1	-1.88613	1					early nodulin-like protein 1 (LOC100284135), mRNA	NM_001157032	---	---	---	---
XLOC_000048	GRMZM2G126199	1.71422	12.5851	55.5063	2.87609	0	2.14094	1.2814e-07					retinol dehydrogenase 12 (LOC100285880), mRNA	NM_001158770	---	---	---	---
XLOC_000049	GRMZM2G440537	8.37384	5.06973	3.93266	-0.723979	0.390642	-0.366405	0.800035					---	---	---	---	---	---
XLOC_000050	GRMZM2G055880	25.4392	21.0127	18.1146	-0.275797	0.831061	-0.214104	0.879421					---	---	---	---	---	---
XLOC_000051	GRMZM2G055698	1.19981	5.95339	32.9549	2.31091	0.00229552	2.46871	0.000488104					hypothetical protein LOC100383023	NP_001169173	---	---	---	---
XLOC_000052	GRMZM2G703469	0	0	0	0	1	0	1					---	---	---	---	---	---
XLOC_000053	GRMZM2G044388	18.5468	20.6865	23.2418	0.15752	0.830408	0.168037	0.791954					hypothetical protein LOC100274439	NP_001142270	---	---	---	---
XLOC_000054	GRMZM2G029713	1.97628	1.12738	1.34187	-0.809818	0.605734	0.251272	0.916284					---	---	---	---	---	---
XLOC_000055	GRMZM2G320099	54.0782	40.5615	86.7289	-0.414935	0.780796	1.0964	0.282032					hypothetical protein LOC100191772	NP_001130669	---	---	---	---
XLOC_000056	GRMZM2G030173	0.118208	0	0.379417	-1.79769e+308	1	1.79769e+308	0.0674924					xyloglucan endotransglucosylase/hydrolase protein 5	NP_001150346	---	---	---	---
XLOC_000057	GRMZM2G030299	184.507	158.819	160.955	-0.216285	0.891323	0.0192738	0.992178					hypothetical protein LOC100277385	NP_001144431	---	---	---	---
XLOC_000058	GRMZM2G320111	0	0.200312	0.0722545	1.79769e+308	1	-1.47109	1					---	---	---	---	---	---
XLOC_000059	GRMZM2G030567	0.103182	1.02124	6.62911	3.30706	0.00449128	2.69849	1.00897e-05					hypothetical protein LOC100192905 (LOC100192905), mRNA	NM_001138092	---	---	---	---
XLOC_000060	GRMZM2G320117	0.149058	0	0.0637919	-1.79769e+308	1	1.79769e+308	1					Putative uncharacterized protein	B6U5K9	---	---	---	---
XLOC_000061	GRMZM2G085909	18.5765	18.2976	18.3176	-0.02183	0.993877	0.0015798	0.999246					hypothetical protein LOC100381530	NP_001167830	---	---	---	---
XLOC_000062	GRMZM2G008327	3.34487	3.35073	5.53392	0.00252761	0.999225	0.723825	0.621938					Cell division control protein 2 homolog (EC 2.7.11.22)(EC 2.7.11.23)(p34cdc2)	P23111	---	---	---	---
XLOC_000063	GRMZM2G008773	7.17051	292.927	185.702	5.35232	0	-0.657551	0.6223					lysM domain containing protein	NP_001150468	---	---	---	---
XLOC_000064	GRMZM2G087207	2.27469	3.09394	1.72343	0.443777	0.8253	-0.844163	0.573746					hypothetical protein LOC100384769	NP_001170696	---	---	---	---
XLOC_000065	GRMZM2G387837	6.49233	5.43152	7.40043	-0.257379	0.900872	0.446253	0.792905					hypothetical protein LOC100276840	NP_001144019	---	---	---	---
XLOC_000066	GRMZM2G453794	27.9936	39.5766	57.9223	0.49955	0.708853	0.549471	0.690735					---	---	---	---	---	---
XLOC_000067	GRMZM2G167568	0.60439	0.468366	0.646647	-0.367843	0.876801	0.465342	0.821238					hypothetical protein LOC100381604	NP_001167893	---	---	---	---
XLOC_000068	GRMZM2G181153	25.0209	12.1936	6.68865	-1.03701	0.240316	-0.866334	0.482844					Histone H4	P62787	---	---	---	---
XLOC_000069	GRMZM2G406204	0.0390688	0	0	-1.79769e+308	1	0	1					---	---	---	---	---	---
XLOC_000070	GRMZM2G169402	9.9627	8.53692	8.74948	-0.222821	0.918144	0.0354822	0.988565					hypothetical protein LOC100304170	NP_001159099	---	---	---	---
XLOC_000071	GRMZM2G049216	3.66158	2.31017	3.33131	-0.664469	0.636223	0.528092	0.632045					hypothetical protein LOC100272698	NP_001140624	---	---	---	---
XLOC_000072	GRMZM2G082227	7.92149	5.27819	4.13243	-0.585728	0.706251	-0.353053	0.855735					---	---	---	---	---	---
XLOC_000073	GRMZM2G105415	8.85805	6.93588	21.8977	-0.352911	0.825888	1.65863	0.0323606					hypothetical protein LOC100217148	NP_001136986	---	---	---	---
XLOC_000074	GRMZM2G475289	0	0.0329351	0	1.79769e+308	1	-1.79769e+308	1					---	---	---	---	---	---
XLOC_000075	GRMZM2G070047	55.924	52.5011	64.1117	-0.0911175	0.964539	0.288239	0.865448					ubiquitin-conjugating enzyme E2 I	NP_001150102	---	---	---	---
XLOC_000076	GRMZM2G070259	4.01876	2.46062	3.11028	-0.707727	0.62704	0.338019	0.865316					RNA binding protein	NP_001151236	---	---	---	---
XLOC_000077	GRMZM2G159427	7.44652	8.09001	7.57352	0.119576	0.954663	-0.0951779	0.965662					---	---	---	---	---	---
XLOC_000078	GRMZM2G159431	0.567442	1.68312	0.877094	1.56859	0.139805	-0.940334	0.535151					Homeobox protein knotted-1-like 1 Fragment	P56659	---	---	---	---
XLOC_000079	GRMZM2G461777	0.588113	0.264308	0.849253	-1.15387	0.564408	1.68397	0.220053					---	---	---	---	---	---
XLOC_000080	AC194428.3_FG007	3.80972	0.878904	0.543478	-2.11591	0.0701125	-0.693485	0.770009					---	---	---	---	---	---
XLOC_000081	GRMZM2G159477	5.98623	6.28105	17.5478	0.0693595	0.977182	1.48221	0.129097					hypothetical protein LOC100216915	NP_001136773	---	---	---	---
XLOC_000082	GRMZM2G327059	49.9489	57.5459	63.3232	0.204262	0.768757	0.138019	0.862374					BEL1-related homeotic protein 14	NP_001148180	---	---	---	---
XLOC_000083	GRMZM2G165422	2.84665	2.50076	4.5089	-0.186899	0.923406	0.850409	0.451397					hypothetical protein LOC100383535	NP_001169654	---	---	---	---
XLOC_000084	GRMZM2G465680	1.58561e-06	5.2218e-06	0.000248435	1.71951	1	5.57217	1					---	---	---	---	---	---
XLOC_000085	GRMZM2G165362	0	0.124311	0.0448402	1.79769e+308	1	-1.47109	1					---	---	---	---	---	---
XLOC_000086	GRMZM2G119736	5.90281	17.6439	11.7943	1.5797	1.95285e-06	-0.581083	0.398983					LOC100284731	NP_001151098	---	---	---	---
XLOC_000087	GRMZM2G552966	0	0.0636902	0.551367	1.79769e+308	1	3.11387	0.205666					---	---	---	---	---	---
XLOC_000088	GRMZM2G119494	0.241043	0.900083	0.251071	1.90077	0.124907	-1.84196	0.149364					glycoside hydrolase, family 28	NP_001151102	---	---	---	---
XLOC_000089	GRMZM2G089976	22.0951	23.4986	25.9715	0.0888517	0.964549	0.14435	0.938832					LOC100282803	NP_001149181	---	---	---	---
XLOC_000090	GRMZM2G089860	7.07179	5.61565	6.74412	-0.332622	0.852848	0.264175	0.889972					hypothetical protein LOC100194359	NP_001132866	---	---	---	---
XLOC_000091	GRMZM2G176604	5.44742	11.0483	8.43537	1.02018	0.0559827	-0.3893	0.743896					BRASSINOSTEROID INSENSITIVE 1-associated receptor kinase 1	NP_001147859	---	---	---	---
XLOC_000092	GRMZM2G176558	7.19748	8.04681	10.0886	0.160924	0.89202	0.326238	0.707705					hypothetical protein LOC100274981	NP_001142684	---	---	---	---
XLOC_000093	GRMZM2G176548	4.11226	9.8301	6.50522	1.25727	0.137749	-0.595608	0.659721					hypothetical protein LOC100278223	NP_001145040	---	---	---	---
XLOC_000094	GRMZM2G055704	2.45487	2.32409	24.886	-0.078983	0.969246	3.4206	1.01168e-08					---	---	---	---	---	---
XLOC_000095	GRMZM2G319022	15.3106	12.8369	14.1751	-0.254234	0.885405	0.143062	0.942536					LOC100285852	NP_001152214	---	---	---	---
XLOC_000096	GRMZM2G428184	0.245065	0.814989	0.344827	1.73361	0.161256	-1.24091	0.402818					DNA binding protein	NP_001151643	---	---	---	---
XLOC_000097	GRMZM2G371137	0.00851587	0.0926176	3.80851	3.44306	1	5.3618	1.347e-10					---	---	---	---	---	---
XLOC_000098	GRMZM2G105571	99.6762	97.2354	122.435	-0.0357672	0.988401	0.332458	0.853774					ADP,ATP carrier protein	NP_001150672	---	---	---	---
XLOC_000099	GRMZM2G065718	2.03122	1.89154	0.859185	-0.102785	0.969838	-1.13852	0.412898					hypothetical protein LOC100383093	NP_001169235	---	---	---	---
XLOC_000100	GRMZM2G057778	15.7486	23.0128	11.0886	0.547218	0.720826	-1.05337	0.369812					---	---	---	---	---	---
XLOC_000101	GRMZM2G086707	0	0.741689	0.343859	1.79769e+308	0.0287079	-1.109	0.48679					---	---	---	---	---	---
XLOC_000102	GRMZM2G032852	11.5905	108.225	74.2371	3.22302	3.67212e-14	-0.543821	0.6781					hypothetical protein LOC100383301	NP_001169430	---	---	---	---
XLOC_000103	GRMZM5G812553	13.2056	10.5102	12.6216	-0.329357	0.854552	0.264108	0.889972					hypothetical protein LOC100194359	NP_001132866	---	---	---	---
XLOC_000104	GRMZM2G014366	5.42937	11.1324	8.26767	1.0359	0.0638481	-0.429207	0.718913					BRASSINOSTEROID INSENSITIVE 1-associated receptor kinase 1	NP_001147859	---	---	---	---
XLOC_000105	GRMZM5G881029	1.58174	2.32439	2.51407	0.555344	0.799527	0.113173	0.967271					---	---	---	---	---	---
XLOC_000106	GRMZM2G022907	4.72401	12.011	7.03992	1.34627	0.253851	-0.770723	0.643119					---	---	---	---	---	---
XLOC_000107	GRMZM5G845611	986.325	729.035	270.564	-0.436075	0.825125	-1.43002	0.400318					Glyceraldehyde-3-phosphate dehydrogenase BPutative uncharacterized protein ;	B4F8L7	---	---	---	---
XLOC_000108	GRMZM5G857724	0	0	0	0	1	0	1					---	---	---	---	---	---
XLOC_000109	GRMZM2G137367	0.0857749	0.130425	0.152692	0.604597	1	0.227401	1					---	---	---	---	---	---
XLOC_000110	GRMZM2G092813	4.84043	5.93064	1.56381	0.293051	0.879674	-1.92312	0.0519422					acyl-activating enzyme 11	NP_001147787	---	---	---	---
XLOC_000111	GRMZM2G392863	0	0.0701641	0.341671	1.79769e+308	1	2.2838	1					flower-specific gamma-thionin	NP_001146981	---	---	---	---
XLOC_000112	GRMZM2G092923	34.7538	42.0279	26.8364	0.27418	0.862947	-0.64716	0.587419					LOC100280768	NP_001147161	---	---	---	---
XLOC_000113	GRMZM2G020548	5.9679	12.2133	13.693	1.03315	0.0245559	0.164985	0.87437					---	---	---	---	---	---
XLOC_000114	GRMZM2G109566	1.1414	0.303492	0.773092	-1.91107	0.0241892	1.34898	0.195477					---	---	---	---	---	---
XLOC_000115	GRMZM2G409976	0.54572	0.762562	2.27037	0.482694	0.815265	1.574	0.131123					hypothetical protein LOC100274300 (LOC100274300), mRNA	NM_001148664	---	---	---	---
XLOC_000116	AC191330.3_FG001	0	0	0	0	1	0	1					---	---	---	---	---	---
XLOC_000117	GRMZM2G040887	3.02083	1.85458	5.62134	-0.703858	0.632582	1.59983	0.0744896					Putative uncharacterized protein	C4J9S2	---	---	---	---
XLOC_000118	GRMZM2G132019	29.0472	22.8553	38.9336	-0.345869	0.712412	0.768489	0.226347					hypothetical protein LOC100277112	NP_001144244	---	---	---	---
XLOC_000119	GRMZM2G071349	25.933	23.0146	37.1064	-0.172241	0.935756	0.689117	0.610464					---	---	---	---	---	---
XLOC_000120	GRMZM2G096020	7.00437	19.5463	15.1594	1.48057	0.000287467	-0.366687	0.66145					hypothetical protein LOC100274307	NP_001142142	---	---	---	---
XLOC_000121	GRMZM2G095968	16.2645	149.236	136.74	3.19779	0	-0.126155	0.853231					expansin-like 3	NP_001152206	---	---	---	---
XLOC_000122	GRMZM2G399948	0	0.0794405	0.0429823	1.79769e+308	1	-0.88613	1					---	---	---	---	---	---
XLOC_000123	GRMZM2G099598	11.5859	20.47	16.6761	0.821141	0.420163	-0.295728	0.857171					hypothetical protein LOC100273485 (LOC100273485), mRNA	NM_001147922	---	---	---	---
XLOC_000124	GRMZM2G099454	10.2375	8.74442	11.9702	-0.227424	0.822671	0.453017	0.542926					hypothetical protein LOC100191592	NP_001130494	---	---	---	---
XLOC_000125	GRMZM2G110345	0.927997	5.72108	1.2557	2.6241	0.000744196	-2.18779	0.0283093					---	---	---	---	---	---
XLOC_000126	GRMZM2G410991	15.7726	74.8827	13.6728	2.24721	9.13633e-07	-2.45332	9.68639e-06					hypothetical protein LOC100384051	NP_001170126	---	---	---	---
XLOC_000127	GRMZM2G092592	0	0	0	0	1	0	1					---	---	---	---	---	---
XLOC_000128	GRMZM2G075701	12.4265	14.6307	14.141	0.235577	0.898213	-0.0491148	0.982126					hypothetical protein LOC100192647	NP_001131331	---	---	---	---
XLOC_000129	GRMZM2G075901	6.51405	4.18071	9.78176	-0.639807	0.719474	1.22634	0.329903					hypothetical protein LOC100276150	NP_001143478	---	---	---	---
XLOC_000130	GRMZM2G056488	0.492933	0.547336	0.436986	0.151035	0.933829	-0.32484	0.813968					---	---	---	---	---	---
XLOC_000131	GRMZM2G475168	1.50767	1.7296	1.02202	0.198122	0.948947	-0.759025	0.706707					---	---	---	---	---	---
XLOC_000132	GRMZM2G587606	243.43	120.342	0	-1.01637	0.868693	-1.79769e+308	0.440293					Cytochrome b6-f complex subunit 8 (Cytochrome b6-f complex subunit VIII)(Cytochrome b6-f complex subunit petN)	Q33302	---	---	---	---
XLOC_000133	AC155624.2_FG006	10.3834	13.8317	23.7565	0.413701	0.795303	0.780338	0.495673					hypothetical protein LOC100382150	NP_001168381	---	---	---	---
XLOC_000134	GRMZM5G891266	9.26373	10.5334	11.9761	0.185307	0.891323	0.185192	0.877017					Putative uncharacterized protein	B7ZYA2	---	---	---	---
XLOC_000135	GRMZM2G018417	61.8794	64.7342	85.7995	0.0650694	0.939986	0.406441	0.402818					hypothetical protein LOC100192034	NP_001130929	---	---	---	---
XLOC_000136	GRMZM2G018579	1.38742	0.55612	1.68502	-1.31893	0.316846	1.5993	0.198669					hypothetical protein LOC100277382 (LOC100277382), mRNA	NM_001150957	---	---	---	---
XLOC_000137	GRMZM2G068265	0.89762	0.532495	0.384152	-0.753336	0.750596	-0.471092	0.864461					---	---	---	---	---	---
XLOC_000138	GRMZM2G157510	1.94566	1.86795	7.48206	-0.0588057	0.984027	2.00198	0.0451131					cyclin dependent kinase inhibitor	NP_001152562	---	---	---	---
XLOC_000139	GRMZM2G152172	0	0	0.0843742	0	1	1.79769e+308	1					hypothetical protein LOC100381940	NP_001168185	---	---	---	---
XLOC_000140	GRMZM2G009014	22.3973	19.0482	28.3331	-0.233667	0.896427	0.572832	0.630748					hypothetical protein LOC100278549	NP_001145261	---	---	---	---
XLOC_000141	GRMZM2G172758	0.0971033	0.0480039	0.0259731	-1.01637	1	-0.88613	1					hypothetical protein LOC100274862	NP_001142595	---	---	---	---
XLOC_000142	AC194863.3_FG007	0.301934	0.240706	0.557645	-0.326961	1	1.21207	0.425787					---	---	---	---	---	---
XLOC_000143	AC194863.3_FG004	0	0	0	0	1	0	1					---	---	---	---	---	---
XLOC_000144	GRMZM2G171181	121.682	105.263	92.4315	-0.209107	0.905415	-0.187548	0.919608					60S ribosomal protein L23	NP_001148342	---	---	---	---
XLOC_000145	GRMZM2G171333	18.4229	8.38044	5.50747	-1.1364	0.229636	-0.605635	0.709729					hypothetical protein LOC100275508	NP_001143040	---	---	---	---
XLOC_000146	GRMZM2G323830	0	0	2.58568	0	1	1.79769e+308	0.0267709					---	---	---	---	---	---
XLOC_000147	GRMZM2G066805	3.05011	1.80927	2.20001	-0.753451	0.57014	0.282101	0.887298					hypothetical protein LOC100383095	NP_001169237	---	---	---	---
XLOC_000148	GRMZM2G046919	0.472096	0.363043	0.701534	-0.37894	0.882914	0.950371	0.557074					---	---	---	---	---	---
XLOC_000149	GRMZM2G450071	0.0245663	0.0485782	0	0.98363	1	-1.79769e+308	1					---	---	---	---	---	---
XLOC_000150	GRMZM2G149257	23.1019	23.7505	18.8133	0.0399489	0.98682	-0.336203	0.839863					hypothetical protein LOC100192783	NP_001131449	---	---	---	---
XLOC_000151	GRMZM2G450125	5.6219	224.196	29.8605	5.31756	0	-2.90845	1.02165e-05					beta-amylase	NP_001148159	---	---	---	---
XLOC_000152	AC190799.2_FG010	0	0	0	0	1	0	1					---	---	---	---	---	---
XLOC_000153	GRMZM2G343767	0	0	0	0	1	0	1					---	---	---	---	---	---
XLOC_000154	GRMZM2G041899	0.0818285	0.501914	0.0700151	2.61677	0.0684228	-2.8417	0.0512348					---	---	---	---	---	---
XLOC_000155	GRMZM2G355846	0.274363	5.90979	1.81805	4.42895	9.10152e-11	-1.70072	0.0879865					---	---	---	---	---	---
XLOC_000156	GRMZM5G823004	72.6496	86.2025	229.782	0.246774	0.887547	1.41447	0.226347					hypothetical protein LOC100278579	NP_001145283	---	---	---	---
XLOC_000157	GRMZM2G107686	0	0	0	0	1	0	1					---	---	---	---	---	---
XLOC_000158	GRMZM2G107532	4.85437	10.8831	60.0912	1.16473	0.0242114	2.46507	0					hypothetical protein LOC100272791	NP_001140716	---	---	---	---
XLOC_000159	GRMZM2G103599	0.73767	1.13454	7.01552	0.62106	0.804843	2.62844	0.0112628					---	---	---	---	---	---
XLOC_000160	GRMZM2G170567	0.547679	1.05946	6.75141	0.951921	0.545918	2.67187	0.0037585					---	---	---	---	---	---
XLOC_000161	GRMZM2G113174	0.918108	1.08557	8.95367	0.241718	0.923628	3.04402	0.000414932					Putative uncharacterized protein	C4JA57	---	---	---	---
XLOC_000162	GRMZM2G415390	0.113839	0.262626	0.121798	1.20602	1	-1.10852	1					---	---	---	---	---	---
XLOC_000163	GRMZM2G470309	0	0	0	0	1	0	1					---	---	---	---	---	---
XLOC_000164	GRMZM5G827810	0	0	0	0	1	0	1					---	---	---	---	---	---
XLOC_000165	GRMZM2G435276	0	0	0	0	1	0	1					---	---	---	---	---	---
XLOC_000166	GRMZM5G816155	0	0	0	0	1	0	1					---	---	---	---	---	---
XLOC_000167	GRMZM5G837318	0.32561	0.276599	0.247368	-0.235352	1	-0.161137	1					---	---	---	---	---	---
XLOC_000168	GRMZM2G332548	0.0957931	2.09824	0.742372	4.45311	3.57175e-08	-1.49897	0.199868					xyloglucan galactosyltransferase KATAMARI 1	NP_001147481	---	---	---	---
XLOC_000169	GRMZM2G178571	4.62934	3.75564	4.94961	-0.301748	0.826591	0.398255	0.803665					hypothetical protein LOC100383031	NP_001169180	---	---	---	---
XLOC_000170	GRMZM2G062724	1.78775	1.09728	30.7931	-0.70422	0.441843	4.81061	0					hypothetical protein LOC100192089	NP_001130984	---	---	---	---
XLOC_000171	GRMZM2G038485	1.49849	0.436865	7.13598	-1.77825	0.0764615	4.02985	3.71315e-06					LOC100282062	NP_001148447	---	---	---	---
XLOC_000172	GRMZM2G339563	16.3585	25.1995	410.756	0.623358	0.598744	4.02681	9.30198e-06					Lethal leaf-spot 1 Fragment	O04129	---	---	---	---
XLOC_000173	AC186233.3_FG007	0	0.0155748	0.117977	1.79769e+308	1	2.92122	1					---	---	---	---	---	---
XLOC_000174	GRMZM2G087966	0.190514	0.0470912	0.101917	-2.01637	1	1.11387	1					---	---	---	---	---	---
XLOC_000175	GRMZM2G087918	62.9999	42.3024	46.1151	-0.574612	0.643109	0.1245	0.949753					hypothetical protein LOC100275482	NP_001143018	---	---	---	---
XLOC_000176	GRMZM5G873209	0.166113	0.0671186	0.23482	-1.30738	1	1.80677	1					---	---	---	---	---	---
XLOC_000177	GRMZM2G117855	0.250597	0.330359	0.476655	0.398664	1	0.528909	0.891492					Putative uncharacterized protein	B6U414	---	---	---	---
XLOC_000178	GRMZM2G418037	3.16238	4.77232	9.48265	0.593683	0.744382	0.990599	0.456346					---	---	---	---	---	---
XLOC_000179	GRMZM2G439049	5.46941	8.2379	21.4931	0.590891	0.735318	1.38353	0.188263					---	---	---	---	---	---
XLOC_000180	GRMZM2G086093	10.8424	13.3096	35.1003	0.29578	0.701587	1.39902	0.000517848					---	---	---	---	---	---
XLOC_000181	GRMZM2G028521	105.32	120.539	82.3682	0.194724	0.891023	-0.549343	0.623758					LOC100285151	NP_001151517	---	---	---	---
XLOC_000182	GRMZM2G043799	9.85414	11.6235	23.4896	0.238238	0.896427	1.01498	0.314431					nodulation receptor kinase	NP_001151810	---	---	---	---
XLOC_000183	GRMZM2G092483	0	0	0	0	1	0	1					LOC100125645	NP_001106046	---	---	---	---
XLOC_000184	GRMZM2G358279	5.92672	5.01761	3.02511	-0.240234	0.905008	-0.730011	0.61684					hypothetical protein LOC100274432	NP_001142263	---	---	---	---
XLOC_000185	AC198979.4_FG009	0	0	0	0	1	0	1					---	---	---	---	---	---
XLOC_000186	GRMZM2G370985	0	0	0	0	1	0	1					---	---	---	---	---	---
XLOC_000187	GRMZM2G112728	83.8811	52.8681	26.5507	-0.665949	0.0201751	-0.993646	0.0020133					hypothetical protein LOC100191875	NP_001130771	---	---	---	---
XLOC_000188	GRMZM2G413290	1.69313	3.69143	2.79116	1.12448	0.284568	-0.403315	0.820246					---	---	---	---	---	---
XLOC_000189	GRMZM2G112640	21.0159	17.0165	16.92	-0.304546	0.863959	-0.00820653	0.99752					hypothetical protein LOC100277440 (LOC100277440), mRNA	NM_001151001	---	---	---	---
XLOC_000190	GRMZM2G401342	0.0354214	0.0715027	0.018949	1.01338	1	-1.91588	1					---	---	---	---	---	---
XLOC_000191	GRMZM2G703487	0	0	0	0	1	0	1					---	---	---	---	---	---
XLOC_000192	AC209858.4_FG002	10.841	13.1462	7.90607	0.27815	0.86915	-0.733612	0.537125					---	---	---	---	---	---
XLOC_000193	GRMZM2G086072	8.40167	8.57407	10.7238	0.0293044	0.992002	0.322768	0.855182					LOC100283679	NP_001150052	---	---	---	---
XLOC_000194	GRMZM2G122816	0.329739	0.304284	0.611508	-0.115906	1	1.00695	0.520699					---	---	---	---	---	---
XLOC_000195	GRMZM2G315812	0.151291	0.291031	0.165241	0.943846	1	-0.816599	1					---	---	---	---	---	---
XLOC_000196	GRMZM2G315806	24.5816	19.5459	8.79318	-0.330714	0.84714	-1.15241	0.287087					LOC100285657	NP_001152020	---	---	---	---
XLOC_000197	GRMZM2G018080	49.388	30.994	15.1918	-0.672173	0.580118	-1.02869	0.374433					---	---	---	---	---	---
XLOC_000198	GRMZM2G018068	0.0901079	0.142546	0.231379	0.661702	1	0.698833	1					---	---	---	---	---	---
XLOC_000199	GRMZM2G445783	0.147515	0.145851	0.526098	-0.0163704	1	1.85084	0.274063					---	---	---	---	---	---
XLOC_000200	GRMZM2G173826	0	0	0.05082	0	1	1.79769e+308	1					---	---	---	---	---	---
XLOC_000201	GRMZM2G073373	0	0	0	0	1	0	1					---	---	---	---	---	---
XLOC_000202	GRMZM2G140339	7.66171	6.47006	5.50646	-0.243888	0.902685	-0.232654	0.909325					---	---	---	---	---	---
XLOC_000203	GRMZM2G027821	3.46057	2.27684	2.62776	-0.603977	0.722129	0.2068	0.927291					Putative uncharacterized protein	C0HHL8	---	---	---	---
XLOC_000204	GRMZM2G000737	0.729765	1.07558	0.260365	0.559615	0.798517	-2.04651	0.0991222					---	---	---	---	---	---
XLOC_000205	GRMZM2G000749	42.6649	46.4148	53.7514	0.121536	0.898372	0.211719	0.82073					hypothetical protein LOC100384536	NP_001170525	---	---	---	---
XLOC_000206	GRMZM2G300801	21.531	36.0191	21.4569	0.742345	0.479401	-0.747319	0.521481					phosphoserine aminotransferase 1	NP_001151184	---	---	---	---
XLOC_000207	GRMZM2G000823	24.8016	30.85	28.9039	0.314836	0.849625	-0.0940043	0.964253					---	---	---	---	---	---
XLOC_000208	GRMZM2G377787	0.190538	0.460361	3.18913	1.27269	0.599134	2.79233	0.0146038					---	---	---	---	---	---
XLOC_000209	GRMZM2G076423	20.3128	25.0221	44.2614	0.300815	0.857155	0.822846	0.471688					hypothetical protein LOC100193907	NP_001132451	---	---	---	---
XLOC_000210	GRMZM2G397339	0.412969	0.260787	0.481828	-0.66316	0.794043	0.885645	0.638646					---	---	---	---	---	---
XLOC_000211	GRMZM2G169747	5.13369	2.74366	3.97844	-0.903896	0.498276	0.536103	0.766877					Putative uncharacterized protein	B6TZL1	---	---	---	---
XLOC_000212	GRMZM2G038982	9.83618	13.4577	14.5926	0.452257	0.754189	0.116807	0.953488					hypothetical protein LOC100275123	NP_001142767	---	---	---	---
XLOC_000213	GRMZM2G453148	0.316698	0	0.423551	-1.79769e+308	1	1.79769e+308	0.0799604					---	---	---	---	---	---
XLOC_000214	GRMZM2G703497	0.0281004	0	0.0267026	-1.79769e+308	1	1.79769e+308	1					---	---	---	---	---	---
XLOC_000215	GRMZM2G452996	0.787439	0.551476	0.280832	-0.51387	0.828342	-0.973593	0.570147					---	---	---	---	---	---
XLOC_000216	GRMZM2G154036	4.12506	8.48496	34.179	1.04049	0.343563	2.01013	0.0162352					neurogenic locus notch protein precursor-like	NP_001158958	---	---	---	---
XLOC_000217	GRMZM2G165998	246.561	243.588	325.827	-0.0174983	0.990367	0.419659	0.597442					1,2-dihydroxy-3-keto-5-methylthiopentene dioxygenase 2Putative uncharacterized protein ;	B6SKN3	---	---	---	---
XLOC_000218	GRMZM2G165972	7.29769	10.3635	1.85039	0.506002	0.44237	-2.48562	2.28601e-07					hypothetical protein LOC100280131	NP_001146536	---	---	---	---
XLOC_000219	GRMZM5G880418	0	0	0	0	1	0	1					---	---	---	---	---	---
XLOC_000220	GRMZM2G480386	0	0	0	0	1	0	1					---	---	---	---	---	---
XLOC_000221	GRMZM2G056231	0	0	0	0	1	0	1					hypothetical protein LOC100273753	NP_001141633	---	---	---	---
XLOC_000222	GRMZM5G837981	0.177256	0.350513	0	0.98363	0.873143	-1.79769e+308	0.286866					---	---	---	---	---	---
XLOC_000223	GRMZM2G136081	1.43647	2.59254	0.41472	0.85184	0.56923	-2.64416	0.00891924					LOC100284467	NP_001150834	---	---	---	---
XLOC_000224	GRMZM2G031790	0.0202131	0	0.692045	-1.79769e+308	1	1.79769e+308	0.0389185					---	---	---	---	---	---
XLOC_000225	GRMZM2G031718	2.30136	1.7354	2.38675	-0.407217	0.720537	0.459782	0.660088					---	---	---	---	---	---
XLOC_000226	GRMZM2G172448	3.07895	2.06204	15.3976	-0.578364	0.721914	2.90056	0.000472499					---	---	---	---	---	---
XLOC_000227	GRMZM2G172410	26.707	25.6837	8.23543	-0.0563659	0.977373	-1.64093	0.0520816					---	---	---	---	---	---
XLOC_000228	GRMZM2G172322	51.7713	40.8458	31.225	-0.341963	0.80374	-0.387489	0.766009					Putative uncharacterized protein	B4FVZ4	---	---	---	---
XLOC_000229	AC186417.3_FG006	0	0	0.0209401	0	1	1.79769e+308	1					---	---	---	---	---	---
XLOC_000230	GRMZM2G181497	0.175174	0.302433	0.30176	0.787826	1	-0.00321388	1					---	---	---	---	---	---
XLOC_000231	GRMZM2G541687	0.842622	0.648133	0.768081	-0.378596	0.876404	0.244969	0.920302					---	---	---	---	---	---
XLOC_000232	GRMZM2G008627	1.51527	1.01795	1.10155	-0.573912	0.768757	0.11387	0.967066					hypothetical protein LOC100383100	NP_001169242	---	---	---	---
XLOC_000233	GRMZM2G703500	0	0	0	0	1	0	1					---	---	---	---	---	---
XLOC_000234	GRMZM2G377311	16.9966	18.3758	21.3713	0.112568	0.934312	0.217861	0.871724					hypothetical protein LOC100217076	NP_001136918	---	---	---	---
XLOC_000235	AC210834.4_FG005	0	0	0	0	1	0	1					---	---	---	---	---	---
XLOC_000236	AC210834.4_FG006	0	0	0	0	1	0	1					---	---	---	---	---	---
XLOC_000237	AC210834.4_FG011	0	0	0	0	1	0	1					---	---	---	---	---	---
XLOC_000238	AC210834.4_FG012	0	0	0	0	1	0	1					---	---	---	---	---	---
XLOC_000239	AC210834.4_FG013	0	0	0	0	1	0	1					---	---	---	---	---	---
XLOC_000240	GRMZM2G169320	30.0628	25.6542	23.887	-0.228785	0.817112	-0.102965	0.929998					hypothetical protein LOC100192801	NP_001131466	---	---	---	---
XLOC_000241	GRMZM2G169280	4.26832	4.08147	4.48099	-0.0645795	0.978292	0.134729	0.953784					---	---	---	---	---	---
XLOC_000242	GRMZM2G470438	0.409635	0.513745	0.568398	0.326712	0.901076	0.145851	0.946317					hypothetical protein LOC100273582	NP_001141472	---	---	---	---
XLOC_000243	GRMZM2G407396	7.63844	4.49917	18.3797	-0.76362	0.182446	2.03038	9.10543e-06					hypothetical protein LOC100194295	NP_001132806	---	---	---	---
XLOC_000244	GRMZM2G027626	1.64608	0.740758	0.338197	-1.15196	0.425873	-1.13114	0.475131					---	---	---	---	---	---
XLOC_000245	GRMZM2G556515	0.820887	0.668397	0.775877	-0.296478	0.915006	0.215122	0.934479					---	---	---	---	---	---
XLOC_000246	GRMZM2G124051	13.6793	12.6545	18.3165	-0.112349	0.95621	0.533495	0.693399					CCR4-NOT transcription complex subunit 6	NP_001147019	---	---	---	---
XLOC_000247	GRMZM5G850455	0.0411198	0.162624	0.17598	1.98363	1	0.11387	1					hypothetical protein LOC100194231	NP_001132744	---	---	---	---
XLOC_000248	GRMZM2G124143	57.545	41.2178	37.4522	-0.481421	0.451849	-0.138218	0.902281					40S ribosomal protein S28	P46302	---	---	---	---
XLOC_000249	GRMZM2G115131	0.796987	1.03128	1.18756	0.371813	0.854552	0.203557	0.927675					---	---	---	---	---	---
XLOC_000250	GRMZM2G315601	0	0	0	0	1	0	1					embryo surrounding region2	NP_001105476	---	---	---	---
XLOC_000251	GRMZM2G046086	0	0	0	0	1	0	1					embryo surrounding region1	NP_001105956	---	---	---	---
XLOC_000252	GRMZM2G140302	0	0	0	0	1	0	1					ESR3g2 protein	O24567	---	---	---	---
XLOC_000253	GRMZM2G417835	0.121227	0.0599298	0	-1.01637	1	-1.79769e+308	1					---	---	---	---	---	---
XLOC_000254	GRMZM2G412674	4.39243	4.89185	3.65793	0.155361	0.918144	-0.419352	0.738969					kelch motif family protein	NP_001147489	---	---	---	---
XLOC_000255	GRMZM2G362960	0.062346	0	1.13399	-1.79769e+308	1	1.79769e+308	0.0467276					---	---	---	---	---	---
XLOC_000256	GRMZM2G362942	3.2072	2.99712	4.95899	-0.097738	0.966339	0.726468	0.582146					---	---	---	---	---	---
XLOC_000257	GRMZM2G091921	32.9841	23.3372	27.0887	-0.499139	0.663931	0.215058	0.889694					ribosomal protein L32 containing protein	NP_001148673	---	---	---	---
XLOC_000258	GRMZM2G026807	866.705	807.591	196.934	-0.101916	0.967344	-2.03591	0.146496					hypothetical protein LOC100274365	NP_001142197	---	---	---	---
XLOC_000259	GRMZM2G464818	0.0800053	0.237308	0.485061	1.56859	1	1.03141	0.534192					---	---	---	---	---	---
XLOC_000260	GRMZM2G162725	3.18914	6.12084	5.71259	0.940563	0.39013	-0.0995843	0.964838					---	---	---	---	---	---
XLOC_000261	GRMZM2G162749	105.989	171.224	138.944	0.691973	0.551482	-0.301384	0.883465					hypothetical protein LOC100193013	NP_001131653	---	---	---	---
XLOC_000262	GRMZM2G034283	0.185689	0.214193	0.066224	0.206022	1	-1.69348	1					Putative uncharacterized protein	C4J1U6	---	---	---	---
XLOC_000263	GRMZM2G035243	20.509	37.0212	166.089	0.852095	0.0268226	2.16554	3.58536e-07					kelch motif family protein	NP_001148653	---	---	---	---
XLOC_000264	GRMZM2G333777	0	0.029694	0.0368141	1.79769e+308	1	0.310085	1					---	---	---	---	---	---
XLOC_000265	GRMZM5G853974	0.341795	0	0	-1.79769e+308	1	0	1					---	---	---	---	---	---
XLOC_000266	GRMZM2G159456	0.210302	0.311893	0.0375009	0.568592	1	-3.05605	1					DNA binding protein	NP_001149761	---	---	---	---
XLOC_000267	GRMZM2G124353	53.4323	35.5811	120.316	-0.586601	0.628551	1.75764	0.0510109					---	---	---	---	---	---
XLOC_000268	GRMZM2G075459	0	0.168435	0	1.79769e+308	1	-1.79769e+308	1					---	---	---	---	---	---
XLOC_000269	GRMZM2G000199	0	0	0	0	1	0	1					---	---	---	---	---	---
XLOC_000270	GRMZM2G142557	24.3465	24.2441	31.3145	-0.00608376	0.997984	0.369196	0.811055					LOC100285821	NP_001152183	---	---	---	---
XLOC_000271	GRMZM2G142609	0.387336	0.287224	0.336714	-0.431408	0.868372	0.229347	1					hypothetical protein LOC100304387	NP_001159295	---	---	---	---
XLOC_000272	GRMZM2G419901	0	0	0	0	1	0	1					---	---	---	---	---	---
XLOC_000273	GRMZM2G119933	11.7957	8.18865	10.9468	-0.52656	0.596123	0.41881	0.68567					hypothetical protein LOC100192515	NP_001131207	---	---	---	---
XLOC_000274	GRMZM2G000741	11.1207	23.5185	20.094	1.08055	0.189289	-0.227031	0.897942					hypothetical protein LOC100384216	NP_001170259	---	---	---	---
XLOC_000275	GRMZM2G156486	23.5226	15.8862	22.5007	-0.566271	0.644853	0.502192	0.704553					hypothetical protein LOC100280276	NP_001146676	---	---	---	---
XLOC_000276	AC226243.1_FG003	0	0	0	0	1	0	1					---	---	---	---	---	---
XLOC_000277	GRMZM2G064663	39.9835	21.5025	5.0105	-0.894899	0.345696	-2.10148	0.0192881					YGGT family protein	NP_001150770	---	---	---	---
XLOC_000278	GRMZM2G016443	0	0	0	0	1	0	1					---	---	---	---	---	---
XLOC_000279	GRMZM2G175164	0.334158	0.52862	4.19492	0.661702	0.751185	2.98834	0.00144525					---	---	---	---	---	---
XLOC_000280	GRMZM2G017616	3.59112	7.61503	6.65197	1.08442	0.138612	-0.195069	0.908051					lipoxygenase9	NP_001105977	---	---	---	---
XLOC_000281	GRMZM2G017254	42.9238	46.513	61.0675	0.115857	0.928258	0.392769	0.71182					hypothetical protein LOC100279000	NP_001145548	---	---	---	---
XLOC_000282	AC196394.3_FG002	0	0	0	0	1	0	1					---	---	---	---	---	---
XLOC_000283	GRMZM5G838098	0.606203	9.90488	83.141	4.03027	2.59243e-09	3.06935	1.0869e-06					pnFL-2	NP_001148303	---	---	---	---
XLOC_000284	GRMZM2G445634	0.524999	33.2727	54.4293	5.98588	0	0.710042	0.556645					ZIM motif family protein	NP_001149525	---	---	---	---
XLOC_000285	GRMZM2G445630	0.063828	0.126216	0.136581	0.98363	1	0.11387	1					---	---	---	---	---	---
XLOC_000286	GRMZM2G147920	0.542154	0.553329	1.17883	0.0294333	0.994074	1.09115	0.44504					hypothetical protein LOC100275356	NP_001142923	---	---	---	---
XLOC_000287	GRMZM2G147910	0.414929	0.586068	0.82446	0.498203	0.863959	0.492382	0.825516					---	---	---	---	---	---
XLOC_000288	GRMZM2G445602	26.1767	20.3331	14.0705	-0.364451	0.8176	-0.531155	0.694825					LOC100283031 (pco065510b), mRNA	NM_001155933	---	---	---	---
XLOC_000289	GRMZM2G445588	0	0	0	0	1	0	1					---	---	---	---	---	---
XLOC_000290	GRMZM2G148855	3.28061	5.25371	8.13229	0.679373	0.657401	0.630324	0.668985					---	---	---	---	---	---
XLOC_000291	GRMZM2G000427	0	0.0438558	0	1.79769e+308	1	-1.79769e+308	1					---	---	---	---	---	---
XLOC_000292	GRMZM2G097434	13.5857	13.7687	21.8529	0.0193055	0.99121	0.666429	0.361481					hypothetical protein LOC100383869	NP_001169969	---	---	---	---
XLOC_000293	GRMZM2G115105	7.88141	11.2875	16.61	0.518205	0.633449	0.557323	0.628283					hypothetical protein LOC100272941	NP_001140865	---	---	---	---
XLOC_000294	GRMZM2G153393	42.3694	39.5693	58.0906	-0.0986394	0.954174	0.553922	0.652845					Putative uncharacterized protein	C0PG63	---	---	---	---
XLOC_000295	GRMZM2G410515	106.423	87.254	133.862	-0.28652	0.868693	0.617457	0.689877					Phytoene dehydrogenase, chloroplastic/chromoplastic Precursor (EC 1.14.99.-)(Phytoene desaturase)	P49086	---	---	---	---
XLOC_000296	GRMZM5G815358	108.459	84.3118	53.1193	-0.363344	0.782828	-0.666496	0.526667					hypothetical protein LOC100274071	NP_001141922	---	---	---	---
XLOC_000297	GRMZM2G410623	1.64686	1.43	1.46292	-0.203702	0.924477	0.0328335	0.988867					---	---	---	---	---	---
XLOC_000298	GRMZM2G109431	10.407	8.40805	7.48292	-0.307713	0.7095	-0.16817	0.868999					hypothetical protein LOC100191941	NP_001130837	---	---	---	---
XLOC_000299	GRMZM2G109589	10.4329	12.3684	11.9531	0.245518	0.831267	-0.0492687	0.974152					hypothetical protein LOC100272889	NP_001140814	---	---	---	---
XLOC_000300	GRMZM2G113351	6.10663	6.21531	11.8085	0.0254498	0.992718	0.925928	0.380334					Putative uncharacterized protein	C4JB15	---	---	---	---
XLOC_000301	GRMZM2G113401	12.8929	10.2304	8.79512	-0.333717	0.825888	-0.218087	0.887859					hypothetical protein LOC100276776	NP_001143961	---	---	---	---
XLOC_000302	AC211261.3_FG017	0	0	0.14539	0	1	1.79769e+308	1					---	---	---	---	---	---
XLOC_000303	GRMZM2G114918	0	0.0240521	0.0260274	1.79769e+308	1	0.11387	1					hypothetical protein LOC100383097	NP_001169239	---	---	---	---
XLOC_000304	GRMZM2G093125	0	0.0459238	0.110434	1.79769e+308	1	1.26587	1					LOC100285936	NP_001152297	---	---	---	---
XLOC_000305	GRMZM2G093197	4.6201	3.95305	15.1146	-0.224957	0.930191	1.9349	0.066853					hypothetical protein LOC100192907	NP_001131566	---	---	---	---
XLOC_000306	AC209626.2_FG013	13.0192	6.00708	26.3113	-1.11591	0.430626	2.13094	0.0486066					---	---	---	---	---	---
XLOC_000307	GRMZM2G358311	1.92034	2.50662	2.09509	0.384383	0.83967	-0.258732	0.898332					---	---	---	---	---	---
XLOC_000308	GRMZM2G065317	0	0.0445387	0	1.79769e+308	1	-1.79769e+308	1					---	---	---	---	---	---
XLOC_000309	GRMZM2G023575	29.4833	41.4968	35.7316	0.4931	0.427622	-0.215799	0.82809					LOC100284677	NP_001151044	---	---	---	---
XLOC_000310	GRMZM2G023983	1.00048	1.01629	0.967789	0.0226237	0.995713	-0.0705545	0.97981					---	---	---	---	---	---
XLOC_000311	AC177850.2_FG003	0.0549807	0.108721	0.11765	0.98363	1	0.11387	1					---	---	---	---	---	---
XLOC_000312	GRMZM2G024099	0	0.0214375	0.0231981	1.79769e+308	1	0.11387	1					hypothetical protein LOC100192462	NP_001131154	---	---	---	---
XLOC_000313	AC177850.2_FG005	17.1111	10.0174	5.74709	-0.772424	0.626199	-0.801608	0.639088					---	---	---	---	---	---
XLOC_000314	GRMZM5G821686	16.6934	14.4158	5.87818	-0.211627	0.932769	-1.29421	0.326077					---	---	---	---	---	---
XLOC_000315	GRMZM2G385605	8.39211	10.6105	11.0268	0.338392	0.83465	0.0555223	0.979482					---	---	---	---	---	---
XLOC_000316	GRMZM2G106017	6.42557	7.40522	14.8882	0.20472	0.928258	1.00755	0.4074					---	---	---	---	---	---
XLOC_000317	GRMZM2G053627	0.110243	0.254332	0.314536	1.20602	1	0.306515	1					hypothetical protein LOC100277316	NP_001144388	---	---	---	---
XLOC_000318	GRMZM2G009326	12.716	16.0207	14.1408	0.333296	0.828566	-0.180076	0.919626					hypothetical protein LOC100216713	NP_001136590	---	---	---	---
XLOC_000319	GRMZM2G117556	0	0	0	0	1	0	1					---	---	---	---	---	---
XLOC_000320	GRMZM2G005043	0.0354778	0.0350775	0	-0.0163704	1	-1.79769e+308	1					---	---	---	---	---	---
XLOC_000321	GRMZM2G031177	78.4097	62.7131	118.119	-0.322264	0.624562	0.913398	0.0457389					hypothetical protein LOC100194232	NP_001132745	---	---	---	---
XLOC_000322	GRMZM2G006631	0	0.0487498	0.422027	1.79769e+308	1	3.11387	0.0563201					---	---	---	---	---	---
XLOC_000323	AC177946.2_FG004	0.0266862	20.6612	4.31795	9.59662	0.561555	-2.25851	0.0412704					Putative uncharacterized protein	C4J587	---	---	---	---
XLOC_000324	GRMZM2G132367	0.878443	13.5393	23.4683	3.94606	0	0.793558	0.161068					homeodomain-leucine zipper transcription factor TaHDZipI-1	NP_001149808	---	---	---	---
XLOC_000325	GRMZM2G075712	5.73767	66.0123	38.5073	3.5242	6.01978e-09	-0.777605	0.496925					hypothetical protein LOC100303821	NP_001158922	---	---	---	---
XLOC_000326	GRMZM2G420357	2.04282	2.12797	2.38079	0.0589177	0.98423	0.161964	0.949699					---	---	---	---	---	---
XLOC_000327	GRMZM2G039129	0	0.0302238	0	1.79769e+308	1	-1.79769e+308	1					---	---	---	---	---	---
XLOC_000328	GRMZM2G398603	0.638599	0.2943	0.591444	-1.11762	0.555981	1.00695	0.56943					---	---	---	---	---	---
XLOC_000329	GRMZM2G097283	116.731	65.1998	2.11161	-0.840248	0.315888	-4.94845	1.88319e-11					LOC100285808	NP_001152170	---	---	---	---
XLOC_000330	GRMZM2G122488	36.9286	25.0343	81.5639	-0.560835	0.709525	1.70403	0.0539864					---	---	---	---	---	---
XLOC_000331	GRMZM2G469002	0.228048	0.270332	0.438328	0.245392	1	0.697281	0.713099					---	---	---	---	---	---
XLOC_000332	AC166636.1_FG008	5.53479	8.46582	21.0384	0.613122	0.718205	1.3133	0.215436					LOC100281229	NP_001147620	---	---	---	---
XLOC_000333	GRMZM2G445296	0.0281556	0	0	-1.79769e+308	1	0	1					---	---	---	---	---	---
XLOC_000334	GRMZM5G874665	0.507146	0.942182	0.776672	0.893605	0.602252	-0.278701	0.906094					---	---	---	---	---	---
XLOC_000335	GRMZM2G028247	0	0	0	0	1	0	1					hypothetical protein LOC100383236	NP_001169369	---	---	---	---
XLOC_000336	GRMZM2G432566	21.9865	25.3016	23.9147	0.202608	0.9051	-0.0813284	0.968139					hypothetical protein LOC100383253	NP_001169385	---	---	---	---
XLOC_000337	GRMZM2G145544	0	0	0	0	1	0	1					---	---	---	---	---	---
XLOC_000338	GRMZM2G120631	0	0	0	0	1	0	1					---	---	---	---	---	---
XLOC_000339	GRMZM2G029055	24.2427	21.9334	21.0652	-0.144426	0.939117	-0.0582644	0.977505					---	---	---	---	---	---
XLOC_000340	GRMZM2G111191	0.0172212	0.0510812	0.294882	1.56861	1	2.52927	1					Putative uncharacterized protein	B4FKU0	---	---	---	---
XLOC_000341	GRMZM2G411079	0	0.0446578	0	1.79769e+308	1	-1.79769e+308	1					---	---	---	---	---	---
XLOC_000342	GRMZM2G064841	30.3083	24.0909	45.3353	-0.331223	0.719759	0.912146	0.0958338					hypothetical protein LOC100192721	NP_001131394	---	---	---	---
XLOC_000343	GRMZM2G464515	2.46267	2.08799	2.91716	-0.23811	0.928927	0.482451	0.814265					---	---	---	---	---	---
XLOC_000344	GRMZM2G581425	0.557199	0.183637	0.596157	-1.60133	0.56293	1.69883	0.451436					---	---	---	---	---	---
XLOC_000345	GRMZM5G896834	15.2059	13.4304	11.9801	-0.179128	0.868372	-0.16487	0.863313					LOC100280497	NP_001146889	---	---	---	---
XLOC_000346	GRMZM2G004259	13.6736	7.60432	25.516	-0.8465	0.285074	1.74651	0.0130551					mitochondrial ribosomal protein L43	NP_001148774	---	---	---	---
XLOC_000347	GRMZM2G004397	17.0603	17.4092	42.3831	0.0292072	0.99121	1.28364	0.163464					---	---	---	---	---	---
XLOC_000348	GRMZM2G004523	101.805	65.8439	232.774	-0.628688	0.42004	1.82181	0.0020422					transposon protein Mutator sub-class (LOC100285938), mRNA	NM_001158827	---	---	---	---
XLOC_000349	GRMZM2G162535	9.45499	11.3927	11.319	0.268966	0.824848	-0.00936556	0.995685					Putative uncharacterized protein	C4J6I1	---	---	---	---
XLOC_000350	GRMZM2G114234	20.1296	13.0843	7.05723	-0.621475	0.629168	-0.890667	0.470695					augmenter of liver regeneration	NP_001148317	---	---	---	---
XLOC_000351	GRMZM2G114232	0	0	0.0980552	0	1	1.79769e+308	1					hypothetical protein LOC100275029	NP_001142708	---	---	---	---
XLOC_000352	GRMZM2G114190	0.0821951	0.10819	0.0742008	0.396443	1	-0.544059	1					hypothetical protein LOC100382795	NP_001168968	---	---	---	---
XLOC_000353	GRMZM2G114184	3.54747	3.04185	3.62756	-0.22184	0.925922	0.254048	0.911169					HLS1	NP_001147751	---	---	---	---
XLOC_000354	GRMZM2G411216	0.0782867	0.0774034	0	-0.0163704	1	-1.79769e+308	1					---	---	---	---	---	---
XLOC_000355	GRMZM2G346750	0	0	0	0	1	0	1					---	---	---	---	---	---
XLOC_000356	GRMZM5G895573	1.61943	0.800579	2.16582	-1.01637	0.598744	1.4358	0.308901					Putative uncharacterized protein	B6UCX3	---	---	---	---
XLOC_000357	GRMZM5G880508	11.1412	15.5822	19.6024	0.483996	0.727206	0.331128	0.836554					---	---	---	---	---	---
XLOC_000358	GRMZM2G107395	2.37388	2.16938	1.77278	-0.129961	0.966339	-0.291269	0.907377					---	---	---	---	---	---
XLOC_000359	GRMZM2G007130	0.0969009	0.343391	1.16636	1.82527	1	1.76409	0.0996901					cyclin D5,2	NP_001105863	---	---	---	---
XLOC_000360	GRMZM2G457201	11.9268	12.636	12.741	0.0833263	0.960416	0.0119393	0.994737					somatic embryogenesis related protein	NP_001149854	---	---	---	---
XLOC_000361	GRMZM2G119104	6.17867	4.85188	7.44595	-0.348753	0.857391	0.617913	0.679721					hypothetical protein LOC100277741	NP_001144705	---	---	---	---
XLOC_000362	AC177837.3_FG002	0	0	0	0	1	0	1					---	---	---	---	---	---
XLOC_000363	GRMZM2G055025	12.8613	8.5721	13.8527	-0.585317	0.686253	0.692447	0.607116					outer mitochondrial membrane protein porin	NP_001147486	---	---	---	---
XLOC_000364	GRMZM2G055101	0.018334	0.0906355	0.84348	2.30556	1	3.21821	0.00252818					---	---	---	---	---	---
XLOC_000365	GRMZM2G055217	19.42	15.1707	24.8582	-0.356257	0.833581	0.712435	0.571483					ischemia/reperfusion inducible protein	NP_001148954	---	---	---	---
XLOC_000366	GRMZM2G007486	20.0312	22.3934	22.5952	0.160828	0.932531	0.0129398	0.995154					---	---	---	---	---	---
XLOC_000367	GRMZM2G007188	14.3213	15.1329	25.6964	0.0795274	0.970672	0.763879	0.494773					ADP-ribosylation factor-like protein 8B	NP_001149042	---	---	---	---
XLOC_000368	GRMZM2G015067	4.10689	3.9138	5.17658	-0.0694772	0.969075	0.40343	0.707705					SURF1	NP_001152069	---	---	---	---
XLOC_000369	GRMZM2G015219	7.44621	6.07328	3.09884	-0.294029	0.773667	-0.970746	0.216538					hypothetical protein LOC100216592	NP_001136478	---	---	---	---
XLOC_000370	GRMZM2G440363	0.411734	0.667805	0.196031	0.697714	0.760915	-1.76834	0.239359					---	---	---	---	---	---
XLOC_000371	GRMZM2G127635	0	0	0	0	1	0	1					hypothetical protein LOC100192806	NP_001131471	---	---	---	---
XLOC_000372	GRMZM2G005844	1.7045	0.50672	1.13846	-1.75008	0.00164469	1.16783	0.186758					hypothetical protein LOC100275615	NP_001143136	---	---	---	---
XLOC_000373	GRMZM2G005624	0.0566502	0.112054	5.01179	0.984038	1	5.48306	9.49063e-08					hypothetical protein LOC100274482	NP_001142313	---	---	---	---
XLOC_000374	GRMZM2G304818	0	0	0	0	1	0	1					---	---	---	---	---	---
XLOC_000375	AC186653.4_FG005	0	0	0	0	1	0	1					---	---	---	---	---	---
XLOC_000376	GRMZM2G121706	0	0	0.0698142	0	1	1.79769e+308	1					---	---	---	---	---	---
XLOC_000377	AC205725.3_FG010	11.4921	18.1174	19.9011	0.656735	0.625194	0.135474	0.948737					---	---	---	---	---	---
XLOC_000378	GRMZM2G153769	24.8037	19.1829	30.0425	-0.370733	0.718442	0.647183	0.447007					hypothetical protein LOC100192688	NP_001131365	---	---	---	---
XLOC_000379	GRMZM2G163557	0	0	0	0	1	0	1					hypothetical protein LOC100275933 (LOC100275933), mRNA	NM_001149863	---	---	---	---
XLOC_000380	GRMZM2G002492	2.40439	1.47108	3.3054	-0.708796	0.477528	1.16795	0.0540172					hypothetical protein LOC100276550	NP_001143784	---	---	---	---
XLOC_000381	GRMZM2G047513	90.5448	63.4654	28.5007	-0.512662	0.698348	-1.15497	0.228154					---	---	---	---	---	---
XLOC_000382	GRMZM2G013430	0.22324	0.689753	3.25431	1.62749	0.222603	2.2382	0.0329956					serine acetyltransferase2	NP_001105083	---	---	---	---
XLOC_000383	GRMZM2G440543	0	0	0	0	1	0	1					F-box protein GID2	NP_001147675	---	---	---	---
XLOC_000384	GRMZM2G103873	5.4349	1.69384	2.27539	-1.68195	0.0960875	0.425814	0.840965					Putative uncharacterized protein	C4J9C2	---	---	---	---
XLOC_000385	GRMZM2G042171	11.9921	21.3497	7.89881	0.832127	0.191992	-1.43451	0.0114341					Putative uncharacterized protein	B7ZZJ6	---	---	---	---
XLOC_000386	GRMZM2G331652	0.0696474	0.0275446	0.0149034	-1.3383	1	-0.88613	1					---	---	---	---	---	---
XLOC_000387	GRMZM2G331638	0.0226237	0.0223685	0	-0.0163704	1	-1.79769e+308	1					dopamine beta-monooxygenase	NP_001152259	---	---	---	---
XLOC_000388	GRMZM2G071374	2.74726	4.54984	0.741764	0.727819	0.460895	-2.61678	0.00186182					hypothetical protein LOC100381690	NP_001167973	---	---	---	---
XLOC_000389	GRMZM5G812298	0.526128	0	0.562913	-1.79769e+308	0.540006	1.79769e+308	0.440293					---	---	---	---	---	---
XLOC_000390	GRMZM2G071292	2.21051	3.9864	0.703688	0.850707	0.546143	-2.50208	0.0107059					---	---	---	---	---	---
XLOC_000391	GRMZM2G153814	2.82726	4.59804	0.795057	0.701612	0.666582	-2.53189	0.0106468					---	---	---	---	---	---
XLOC_000392	GRMZM2G032423	13.6358	18.4661	15.898	0.437486	0.720511	-0.216033	0.888593					hypothetical protein LOC100279474	NP_001145950	---	---	---	---
XLOC_000393	GRMZM2G023364	14.2315	7.58883	12.2041	-0.907141	0.463848	0.685412	0.6571					---	---	---	---	---	---
XLOC_000394	GRMZM2G077045	2.09615	2.45018	3.1416	0.225152	0.905345	0.358608	0.816586					---	---	---	---	---	---
XLOC_000395	GRMZM2G155242	7.91622	13.3258	2.72522	0.75134	0.217059	-2.28978	7.74838e-06					Inositol-3-phosphate synthase (MIP synthase)(EC 5.5.1.4)(Myo-inositol-1-phosphate synthase)(MI-1-P synthase)(IPS)	Q9FPK7	---	---	---	---
XLOC_000396	GRMZM2G070716	29.0714	19.8035	32.2693	-0.553844	0.449173	0.704405	0.374455					NADH-ubiquinone oxidoreductase B16.6 subunit	NP_001148608	---	---	---	---
XLOC_000397	GRMZM2G070442	0	0.0225871	0.0647393	1.79769e+308	1	1.51914	1					hypothetical protein LOC100276675	NP_001143874	---	---	---	---
XLOC_000398	GRMZM2G107805	26.5169	14.1324	11.3678	-0.907903	0.321464	-0.314057	0.850581					hypothetical protein LOC100382024	NP_001168260	---	---	---	---
XLOC_000399	GRMZM2G107815	5.23528	8.24684	17.9466	0.655575	0.625194	1.1218	0.25922					hypothetical protein LOC100279495	NP_001145968	---	---	---	---
XLOC_000400	GRMZM5G890241	23.0046	19.6841	24.5621	-0.224891	0.90667	0.3194	0.85413					LAP4 protein	NP_001148341	---	---	---	---
XLOC_000401	GRMZM2G160224	0	0	0	0	1	0	1					---	---	---	---	---	---
XLOC_000402	GRMZM2G130987	185.845	260.486	233.62	0.487103	0.725967	-0.157045	0.948705					hypothetical protein LOC100280289	NP_001146689	---	---	---	---
XLOC_000403	GRMZM2G103059	23.8384	19.6529	15.2259	-0.278548	0.902791	-0.368211	0.862374					---	---	---	---	---	---
XLOC_000404	GRMZM2G103079	12.6374	15.5072	14.4079	0.295235	0.828524	-0.10608	0.953515					---	---	---	---	---	---
XLOC_000405	GRMZM2G395121	2.28013	1.43946	1.99257	-0.663591	0.558621	0.469103	0.737275					hypothetical protein LOC100383905	NP_001170000	---	---	---	---
XLOC_000406	GRMZM2G069458	55.7135	53.328	63.8586	-0.0631345	0.975302	0.25999	0.878132					---	---	---	---	---	---
XLOC_000407	GRMZM2G038165	14.9704	29.8165	25.2578	0.993996	0.238028	-0.239384	0.893366					---	---	---	---	---	---
XLOC_000408	GRMZM2G009638	77.1688	68.38	83.3129	-0.174443	0.924334	0.284966	0.865559					---	---	---	---	---	---
XLOC_000409	GRMZM2G079823	26.4164	29.6442	41.391	0.166319	0.882249	0.481564	0.500995					Protein RIK (Rough sheath 2-interacting KH domain protein)(RS2-interacting KH domain protein)	Q32SG5	---	---	---	---
XLOC_000410	GRMZM2G098714	0	0.0166332	0	1.79769e+308	1	-1.79769e+308	1					replication protein A1	NP_001147118	---	---	---	---
XLOC_000411	GRMZM2G088309	0	0	0	0	1	0	1					protein DROOPING LEAF	NP_001148730	---	---	---	---
XLOC_000412	GRMZM2G100519	0	0.0655035	0	1.79769e+308	1	-1.79769e+308	1					---	---	---	---	---	---
XLOC_000413	GRMZM2G099767	0.980215	2.2205	0.933067	1.17971	0.225092	-1.25083	0.236404					ATMAP70-2	NP_001151609	---	---	---	---
XLOC_000414	GRMZM2G165622	7.12679	5.04991	10.4209	-0.496996	0.818541	1.04516	0.466651					---	---	---	---	---	---
XLOC_000415	GRMZM2G128744	14.5572	11.2446	22.5404	-0.372493	0.821952	1.00328	0.326668					hypothetical protein LOC100193476	NP_001132063	---	---	---	---
XLOC_000416	GRMZM2G163043	0.699103	0.48385	0.324126	-0.530944	0.815265	-0.578008	0.771537					---	---	---	---	---	---
XLOC_000417	GRMZM2G163129	10.4204	14.9188	18.0237	0.517728	0.699917	0.27276	0.871491					hypothetical protein LOC100383593	NP_001169712	---	---	---	---
XLOC_000418	AC208897.3_FG003	0.250322	0.141864	0.229249	-0.819279	1	0.692406	1					hypothetical protein LOC100383408	NP_001169533	---	---	---	---
XLOC_000419	GRMZM5G879116	0.0763486	1.3442	1.11694	4.138	0.00415984	-0.267186	0.902126					hypothetical protein LOC100279446	NP_001145923	---	---	---	---
XLOC_000420	GRMZM5G842306	0.140502	0.156282	0.150326	0.153555	1	-0.0560549	1					---	---	---	---	---	---
XLOC_000421	GRMZM2G157580	2.05201	0.912094	1.93412	-1.16979	0.279047	1.08442	0.386881					---	---	---	---	---	---
XLOC_000422	GRMZM2G164965	164.528	122.121	23.615	-0.430019	0.767248	-2.37054	0.00231819					hypothetical protein LOC100273366	NP_001141277	---	---	---	---
XLOC_000423	GRMZM2G111324	0.072322	0.0496569	0.087051	-0.54244	1	0.809867	1					hypothetical protein LOC100191471	NP_001130376	---	---	---	---
XLOC_000424	GRMZM2G411668	54.5108	8.28357	6.80799	-2.71822	3.22587e-08	-0.283022	0.871687					hypothetical protein LOC100191537	NP_001130440	---	---	---	---
XLOC_000425	GRMZM2G040121	0.0276117	0.0765571	0.0279752	1.47126	1	-1.45239	1					hypothetical protein LOC100382264	NP_001168487	---	---	---	---
XLOC_000426	GRMZM2G342685	0.612451	0.605541	4.45477	-0.0163704	0.996356	2.87906	0.00100764					caleosin	NP_001151906	---	---	---	---
XLOC_000427	GRMZM2G040561	5.26076	4.15723	7.13409	-0.339647	0.805642	0.779106	0.404097					hypothetical protein LOC100382193	NP_001168423	---	---	---	---
XLOC_000428	GRMZM2G100242	22.4247	22.5953	28.3045	0.0109324	0.99433	0.325006	0.636094					Putative uncharacterized protein	B6UB62	---	---	---	---
XLOC_000429	GRMZM2G140991	0.785821	1.94239	1.20109	1.30556	0.333174	-0.693485	0.699063					---	---	---	---	---	---
XLOC_000430	GRMZM2G140549	1.55084	1.53334	1.59173	-0.0163704	0.996356	0.0539159	0.983841					---	---	---	---	---	---
XLOC_000431	GRMZM2G099797	16.534	41.2143	41.1511	1.31771	0.00104977	-0.002217	0.998794					response regulator 8	NP_001104861	---	---	---	---
XLOC_000432	GRMZM2G703531	0	0	0	0	1	0	1					---	---	---	---	---	---
XLOC_000433	GRMZM2G118485	7.04004	9.37927	10.5236	0.413892	0.633449	0.166079	0.878078					hypothetical protein LOC100191641	NP_001130542	---	---	---	---
XLOC_000434	GRMZM2G118529	0.841305	0.395961	0.520464	-1.08727	0.546026	0.394439	0.873864					---	---	---	---	---	---
XLOC_000435	GRMZM2G417905	0.170235	0.121854	0.618317	-0.482372	1	2.34319	0.293969					---	---	---	---	---	---
XLOC_000436	GRMZM2G025123	113.305	94.1375	60.0954	-0.267369	0.806488	-0.647515	0.421154					Putative uncharacterized protein	C4IZX0	---	---	---	---
XLOC_000437	GRMZM2G036257	0.0241582	0	0	-1.79769e+308	1	0	1					---	---	---	---	---	---
XLOC_000438	GRMZM2G103579	16.4225	21.0516	23.3778	0.358259	0.823115	0.15121	0.936565					hypothetical protein LOC100382195	NP_001168425	---	---	---	---
XLOC_000439	GRMZM2G433579	2.61243	3.2658	11.9032	0.322046	0.873393	1.86584	0.0348697					---	---	---	---	---	---
XLOC_000440	GRMZM2G002178	0.255866	1.39146	2.34214	2.44313	0.00904032	0.751229	0.643979					hypothetical protein LOC100279433	NP_001145914	---	---	---	---
XLOC_000441	GRMZM2G180023	0.683684	0.596615	0.430285	-0.196528	0.941251	-0.471507	0.821238					---	---	---	---	---	---
XLOC_000442	GRMZM2G447504	0.0243798	0.0482095	0.0260844	0.98363	1	-0.88613	1					---	---	---	---	---	---
XLOC_000443	GRMZM2G161780	8.84745	19.3938	65.4228	1.13226	0.161671	1.7542	0.0213096					Putative uncharacterized protein	C4J8Z8	---	---	---	---
XLOC_000444	GRMZM2G476914	11.7823	6.21018	2.7609	-0.923912	0.339679	-1.1695	0.292967					ubiquitin-protein ligase	NP_001147892	---	---	---	---
XLOC_000445	GRMZM2G180478	0	0	0.106985	0	1	1.79769e+308	1					---	---	---	---	---	---
XLOC_000446	GRMZM2G180458	30.6527	27.7448	23.3515	-0.143795	0.939578	-0.2487	0.886614					Putative uncharacterized protein	C4J713	---	---	---	---
XLOC_000447	GRMZM2G180452	2.3245	2.79283	4.92297	0.264805	0.83955	0.817801	0.197355					hypothetical protein LOC100381413	NP_001167725	---	---	---	---
XLOC_000448	GRMZM2G012126	65.6871	53.4241	42.035	-0.29812	0.828903	-0.345897	0.784878					hypothetical protein LOC100275676	NP_001143177	---	---	---	---
XLOC_000449	GRMZM2G091456	7.73148	10.7111	14.0914	0.47029	0.725314	0.395712	0.747601					hypothetical protein LOC100274333	NP_001142166	---	---	---	---
XLOC_000450	GRMZM5G826760	0.360922	0	0	-1.79769e+308	0.540006	0	1					---	---	---	---	---	---
XLOC_000451	GRMZM2G088843	5.77114	3.95962	7.11039	-0.543495	0.654726	0.844567	0.45007					Putative uncharacterized protein	C0HGQ9	---	---	---	---
XLOC_000452	GRMZM2G135877	3.53082	4.55268	5.99757	0.36671	0.850971	0.397663	0.820973					antiporter/ drug transporter/ transporter	NP_001147434	---	---	---	---
XLOC_000453	GRMZM2G317317	0	0.0358798	0	1.79769e+308	1	-1.79769e+308	1					---	---	---	---	---	---
XLOC_000454	GRMZM2G548849	0	0	0	0	1	0	1					Putative uncharacterized protein	B6T7Y2	---	---	---	---
XLOC_000455	GRMZM2G110131	1.01345	5.16319	3.50669	2.34899	0.00778535	-0.558155	0.75111					hypothetical protein LOC100275133	NP_001142774	---	---	---	---
XLOC_000456	GRMZM5G896413	0	0	0	0	1	0	1					---	---	---	---	---	---
XLOC_000457	GRMZM2G034737	0	0	0	0	1	0	1					---	---	---	---	---	---
XLOC_000458	GRMZM2G043584	0.496556	0.532736	0.440844	0.101466	0.971145	-0.273153	0.907403					hypothetical protein LOC100279272	NP_001145765	---	---	---	---
XLOC_000459	GRMZM2G043542	0.606635	0.272632	0.619547	-1.15387	0.476892	1.18426	0.436047					---	---	---	---	---	---
XLOC_000460	GRMZM2G344996	0	0	0	0	1	0	1					---	---	---	---	---	---
XLOC_000461	GRMZM2G043470	0.322058	0.173862	0.274151	-0.889379	1	0.657029	1					hypothetical protein LOC100381573	NP_001167869	---	---	---	---
XLOC_000462	GRMZM2G364145	4.95884	3.59412	9.59626	-0.464364	0.745209	1.41683	0.12589					Putative uncharacterized protein	C4J1B9	---	---	---	---
XLOC_000463	GRMZM2G163711	0.476314	1.17735	1.27404	1.30556	0.692415	0.11387	0.971673					---	---	---	---	---	---
XLOC_000464	GRMZM2G012758	1.93416	2.02115	4.12037	0.0634655	0.981495	1.0276	0.440293					LOC100280934	NP_001147326	---	---	---	---
XLOC_000465	GRMZM2G525605	1.58663	1.82171	4.41938	0.199325	0.947435	1.27855	0.356755					---	---	---	---	---	---
XLOC_000466	GRMZM2G072041	25.296	18.2377	12.8921	-0.471983	0.752881	-0.500436	0.743896					hypothetical protein LOC100191713	NP_001130614	---	---	---	---
XLOC_000467	AC196789.3_FG001	0	0	0	0	1	0	1					---	---	---	---	---	---
XLOC_000468	GRMZM2G116823	0.469039	0.0662495	0.0358452	-2.82373	0.115723	-0.88613	1					---	---	---	---	---	---
XLOC_000469	GRMZM2G101841	0	0	0	0	1	0	1					---	---	---	---	---	---
XLOC_000470	GRMZM2G096877	16.861	7.66737	10.8668	-1.13689	0.0651416	0.50313	0.63627					---	---	---	---	---	---
XLOC_000471	GRMZM2G167151	0	0	0	0	1	0	1					hypothetical protein LOC100277598	NP_001144585	---	---	---	---
XLOC_000472	GRMZM2G467695	0.052108	0	0.0557513	-1.79769e+308	1	1.79769e+308	1					hypothetical protein LOC100275769	NP_001143244	---	---	---	---
XLOC_000473	GRMZM2G147603	2.42491	2.37845	2.99677	-0.0279088	0.991727	0.333388	0.840319					hypothetical protein LOC100273613	NP_001141501	---	---	---	---
XLOC_000474	GRMZM2G061096	29.3289	44.8275	54.6999	0.612061	0.387251	0.287152	0.774186					LOC100282600	NP_001148980	---	---	---	---
XLOC_000475	GRMZM2G060952	32.8116	20.1259	47.4174	-0.705151	0.521376	1.23636	0.180125					deoxymugineic acid synthase1	NP_001105931	---	---	---	---
XLOC_000476	GRMZM2G100714	0.915506	0.481788	2.08542	-0.926173	0.546143	2.11387	0.0431796					hypothetical protein LOC100280300	NP_001146699	---	---	---	---
XLOC_000477	GRMZM2G152447	7.15969	5.42808	22.8774	-0.399455	0.69395	2.07541	3.8272e-05					LOC100284727	NP_001151094	---	---	---	---
XLOC_000478	GRMZM2G152477	13.5659	12.4456	133.122	-0.124346	0.941945	3.41903	1.49843e-08					hypothetical protein LOC100272649	NP_001140579	---	---	---	---
XLOC_000479	GRMZM2G152549	1.67973	3.11221	3.91149	0.889712	0.495729	0.329778	0.862182					hypothetical protein LOC100279246	NP_001145739	---	---	---	---
XLOC_000480	GRMZM2G152663	12.2739	25.9964	28.3423	1.08272	0.179269	0.124643	0.949877					---	---	---	---	---	---
XLOC_000481	GRMZM5G884325	17.9187	13.1944	13.502	-0.441537	0.665566	0.0332446	0.983174					Small nuclear ribonucleoprotein Sm D3	B6UG34	---	---	---	---
XLOC_000482	GRMZM2G104255	20.1704	14.4275	24.1498	-0.483416	0.748779	0.743187	0.549781					---	---	---	---	---	---
XLOC_000483	GRMZM5G868062	47.027	33.5666	29.0349	-0.486465	0.473377	-0.209236	0.84897					NHP2-like protein 1	NP_001152403	---	---	---	---
XLOC_000484	GRMZM5G849530	11.8123	22.7985	18.4826	0.948655	0.0305556	-0.302774	0.762034					hypothetical protein LOC100192857	NP_001131518	---	---	---	---
XLOC_000485	AC231441.1_FG004	0	0	0.122499	0	1	1.79769e+308	1					---	---	---	---	---	---
XLOC_000486	GRMZM2G165921	0	0	0.0354034	0	1	1.79769e+308	1					---	---	---	---	---	---
XLOC_000487	GRMZM2G108138	59.6352	59.084	52.6962	-0.0133961	0.996173	-0.16507	0.925027					hypothetical protein LOC100274428	NP_001142259	---	---	---	---
XLOC_000488	GRMZM2G108032	0.0742318	0.284626	0.08935	1.93896	1	-1.67153	1					hypothetical protein LOC100272986	NP_001140909	---	---	---	---
XLOC_000489	GRMZM2G159110	0.200824	9.97802	1.51049	5.63475	0	-2.72373	0.00018625					hypothetical protein LOC100193461	NP_001132049	---	---	---	---
XLOC_000490	GRMZM2G149481	0	0.0370124	0.292958	1.79769e+308	1	2.98461	1					auxin transporter-like protein 3	NP_001150441	---	---	---	---
XLOC_000491	GRMZM2G149647	0.349494	0.191973	1.74501	-0.864367	0.725182	3.18426	0.00288497					heat shock protein26	NP_001105583	---	---	---	---
XLOC_000492	GRMZM2G519417	0	0	0	0	1	0	1					Putative uncharacterized protein	B4FJ09	---	---	---	---
XLOC_000493	GRMZM2G165944	2.5081	5.42967	2.64967	1.11427	0.178873	-1.03505	0.341934					---	---	---	---	---	---
XLOC_000494	GRMZM2G110004	14.1202	18.7649	12.3484	0.410268	0.786142	-0.603703	0.638469					hypothetical protein LOC100275622	NP_001143142	---	---	---	---
XLOC_000495	GRMZM2G035552	0.56571	4.21142	3.31117	2.89617	0.000101799	-0.346966	0.855182					hypothetical protein LOC100274815	NP_001142557	---	---	---	---
XLOC_000496	GRMZM2G703543	0	0	0	0	1	0	1					---	---	---	---	---	---
XLOC_000497	AC212209.2_FG010	0.248555	0.122875	0.398901	-1.01637	1	1.69883	0.630748					---	---	---	---	---	---
XLOC_000498	GRMZM2G019689	1.03863	1.18736	1.59741	0.193083	0.939578	0.427979	0.833315					---	---	---	---	---	---
XLOC_000499	GRMZM2G179907	0.873689	2.31476	0.513863	1.40567	0.0195823	-2.1714	0.00584968					hypothetical protein LOC100277561	NP_001144557	---	---	---	---
XLOC_000500	GRMZM2G170532	31.3571	25.1773	42.7794	-0.31667	0.764862	0.764794	0.308484					immature colon carcinoma transcript 1 protein	NP_001148646	---	---	---	---
XLOC_000501	GRMZM2G170382	17.4471	11.1681	10.8033	-0.643612	0.50683	-0.0479066	0.981389					hypothetical protein LOC100273863	NP_001141732	---	---	---	---
XLOC_000502	GRMZM2G170336	7.52741	5.93962	10.2062	-0.341783	0.829566	0.780997	0.495878					40S ribosomal protein S20 Fragment (S22)	Q08068	---	---	---	---
XLOC_000503	GRMZM2G358899	2.05445	4.62146	3.56133	1.1696	0.37222	-0.375935	0.860947					---	---	---	---	---	---
XLOC_000504	GRMZM2G171736	0.685387	0.770556	1.0989	0.168982	0.954174	0.512083	0.798446					---	---	---	---	---	---
XLOC_000505	GRMZM2G058910	48.313	63.013	97.0559	0.383236	0.806692	0.623167	0.698076					Putative uncharacterized protein	B6UHL7	---	---	---	---
XLOC_000506	GRMZM2G058870	7.72816	12.964	12.6089	0.746317	0.470368	-0.0400656	0.984825					---	---	---	---	---	---
XLOC_000507	GRMZM2G355450	5.90351	6.05684	6.33457	0.0369928	0.989184	0.0646825	0.977505					---	---	---	---	---	---
XLOC_000508	GRMZM2G019567	0.039736	0.111752	0.1488	1.49178	1	0.413078	1					---	---	---	---	---	---
XLOC_000509	GRMZM5G808271	0	0	0	0	1	0	1					---	---	---	---	---	---
XLOC_000510	GRMZM2G332705	0	0	0	0	1	0	1					---	---	---	---	---	---
XLOC_000511	GRMZM2G030223	1.94021	4.31621	5.9681	1.15355	0.277313	0.467507	0.772508					patatin-like protein 3	NP_001150435	---	---	---	---
XLOC_000512	GRMZM2G001663	38.3335	22.0674	25.9918	-0.796692	0.416465	0.236142	0.893366					---	---	---	---	---	---
XLOC_000513	GRMZM2G341309	0.120799	0.119436	0.0430815	-0.0163704	1	-1.47109	1					---	---	---	---	---	---
XLOC_000514	GRMZM5G815823	0	0	0	0	1	0	1					---	---	---	---	---	---
XLOC_000515	AC177941.3_FG006	0	0	0	0	1	0	1					---	---	---	---	---	---
XLOC_000516	AC177941.3_FG001	0.012781	0.0454924	0.0446704	1.83163	1	-0.0263076	1					---	---	---	---	---	---
XLOC_000517	GRMZM2G338691	0.439303	0.350818	0.560406	-0.324493	0.898886	0.675749	0.708823					hypothetical protein LOC100382219	NP_001168447	---	---	---	---
XLOC_000518	AC214040.3_FG009	3.16325	1.64748	1.58953	-0.941149	0.507401	-0.0516607	0.984634					---	---	---	---	---	---
XLOC_000519	GRMZM2G360429	10.5166	5.95608	11.5796	-0.820228	0.598744	0.959147	0.513736					catalytic/ oxidoreductase, acting on NADH or NADPH	NP_001150714	---	---	---	---
XLOC_000520	GRMZM2G123595	0.0623609	0.277458	0	2.15355	1	-1.79769e+308	1					---	---	---	---	---	---
XLOC_000521	GRMZM2G063733	0	0	0.021281	0	1	1.79769e+308	1					glyoxal oxidase	NP_001149941	---	---	---	---
XLOC_000522	GRMZM2G352678	0	0.0452393	0.0979094	1.79769e+308	1	1.11387	1					chemocyanin	NP_001149612	---	---	---	---
XLOC_000523	GRMZM2G052728	0.777457	1.56806	1.63466	1.01214	0.47104	0.0600128	0.982126					---	---	---	---	---	---
XLOC_000524	GRMZM2G372398	14.9424	14.0194	24.729	-0.0919906	0.951462	0.818786	0.281101					---	---	---	---	---	---
XLOC_000525	AC209675.3_FG001	0	0	0	0	1	0	1					---	---	---	---	---	---
XLOC_000526	GRMZM2G150827	0	0	0	0	1	0	1					---	---	---	---	---	---
XLOC_000527	GRMZM2G072492	0	0	0	0	1	0	1					---	---	---	---	---	---
XLOC_000528	GRMZM2G072456	0.287563	0.432679	0.592807	0.589419	0.807345	0.454265	0.833427					---	---	---	---	---	---
XLOC_000529	GRMZM2G372502	15.0885	15.3956	16.9284	0.0290717	0.992718	0.136922	0.951857					---	---	---	---	---	---
XLOC_000530	GRMZM2G072376	0	0	0	0	1	0	1					---	---	---	---	---	---
XLOC_000531	GRMZM2G072342	0	0	0	0	1	0	1					---	---	---	---	---	---
XLOC_000532	GRMZM2G105362	33.0203	29.8784	8.20232	-0.144253	0.940832	-1.865	0.0393088					LOC100281846	NP_001148238	---	---	---	---
XLOC_000533	GRMZM2G339344	0	0	0	0	1	0	1					---	---	---	---	---	---
XLOC_000534	GRMZM2G703555	76.8851	63.4035	97.8621	-0.278141	0.868372	0.626186	0.631713					dnaJ subfamily C member 8	NP_001149343	---	---	---	---
XLOC_000535	GRMZM2G073591	0.015001	0.118654	0.0481496	2.98363	1	-1.30117	1					hypothetical protein LOC100383415	NP_001169539	---	---	---	---
XLOC_000536	GRMZM2G143655	15.4664	15.8379	20.6632	0.0342403	0.98412	0.383682	0.705077					PYM protein	NP_001150166	---	---	---	---
XLOC_000537	AC215240.3_FG003	0	0	0	0	1	0	1					---	---	---	---	---	---
XLOC_000538	GRMZM2G015281	0	0	0	0	1	0	1					---	---	---	---	---	---
XLOC_000539	GRMZM2G055263	0.0468571	0.138985	0.1504	1.56859	1	0.11387	1					---	---	---	---	---	---
XLOC_000540	GRMZM2G118208	4.996	5.21289	6.86929	0.061309	0.979287	0.398078	0.821238					Putative uncharacterized protein	C4JBN3	---	---	---	---
XLOC_000541	GRMZM2G151582	26.4853	30.1196	29.2891	0.185511	0.924334	-0.0403381	0.984825					hypothetical protein LOC100277047	NP_001144187	---	---	---	---
XLOC_000542	GRMZM2G151576	15.5121	16.6801	19.7649	0.104732	0.960416	0.244811	0.890589					CONSTANS interacting protein 4	NP_001148721	---	---	---	---
XLOC_000543	GRMZM2G151564	9.45054	10.4726	9.14172	0.148155	0.939187	-0.196086	0.916434					calcium ion binding protein	NP_001147573	---	---	---	---
XLOC_000544	GRMZM2G161452	8.69555	11.8993	18.7854	0.452534	0.771784	0.658728	0.599749					hypothetical protein LOC100274231	NP_001142074	---	---	---	---
XLOC_000545	GRMZM2G049190	9.02381	9.25967	17.0154	0.0372236	0.988487	0.877806	0.409545					---	---	---	---	---	---
XLOC_000546	GRMZM2G540403	133.495	83.0309	146.751	-0.685063	0.436326	0.821649	0.362526					peroxisomal membrane carrier protein	NP_001152063	---	---	---	---
XLOC_000547	GRMZM2G079112	22.7852	20.9231	24.9583	-0.123005	0.918222	0.254427	0.789968					hypothetical protein LOC100383088	NP_001169230	---	---	---	---
XLOC_000548	GRMZM2G012319	13.9896	19.093	28.4606	0.448685	0.744079	0.575925	0.672221					hypothetical protein LOC100274171	NP_001142017	---	---	---	---
XLOC_000549	AC217897.3_FG010	0	0	0	0	1	0	1					hypothetical protein LOC100277295	NP_001144372	---	---	---	---
XLOC_000550	GRMZM2G128444	33.4314	15.7157	17.8173	-1.089	0.0592615	0.181066	0.903738					hypothetical protein LOC100273272	NP_001141185	---	---	---	---
XLOC_000551	GRMZM2G128206	69.3833	78.5821	78.5492	0.179612	0.849205	-0.000603468	0.999246					pollen-specific protein SF3	NP_001147673	---	---	---	---
XLOC_000552	GRMZM2G128156	1.22447	0.258732	0	-2.24262	0.306791	-1.79769e+308	1					hypothetical protein LOC100193745	NP_001132304	---	---	---	---
XLOC_000553	AC208204.3_FG006	43.5778	34.272	36.67	-0.346561	0.854115	0.0975683	0.967076					hypothetical protein LOC100274593	NP_001142418	---	---	---	---
XLOC_000554	GRMZM2G046382	38.3618	29.5754	31.0429	-0.375271	0.818541	0.069866	0.974667					---	---	---	---	---	---
XLOC_000555	GRMZM2G046274	16.0288	23.5214	20.5839	0.553309	0.667086	-0.192459	0.917053					clathrin binding protein	NP_001149747	---	---	---	---
XLOC_000556	GRMZM5G886952	1.9987	2.86465	5.17204	0.519297	0.775438	0.852378	0.519404					LOC100280440	NP_001146833	---	---	---	---
XLOC_000557	GRMZM2G306679	0.0939749	0.0929146	0.351909	-0.0163704	1	1.92122	1					hypothetical protein LOC100191552	NP_001130454	---	---	---	---
XLOC_000558	GRMZM2G007055	0.325801	1.48116	1.22877	2.18467	0.00742522	-0.269511	0.85413					hypothetical protein LOC100279315	NP_001145808	---	---	---	---
XLOC_000559	GRMZM2G160237	43.3907	48.6108	73.531	0.16389	0.917847	0.597076	0.622053					hypothetical protein LOC100272981	NP_001140904	---	---	---	---
XLOC_000560	GRMZM2G061202	0.507613	2.21751	5.48555	2.12714	0.00390841	1.3067	0.238454					---	---	---	---	---	---
XLOC_000561	GRMZM2G119168	0.297443	0.828791	2.37233	1.47839	0.25925	1.51723	0.213354					DNA-binding protein	NP_001152652	---	---	---	---
XLOC_000562	GRMZM2G356459	0	0.0188911	0	1.79769e+308	1	-1.79769e+308	1					---	---	---	---	---	---
XLOC_000563	GRMZM2G441511	0.610259	1.16825	0.310733	0.93686	0.562766	-1.91061	0.114148					---	---	---	---	---	---
XLOC_000564	GRMZM2G100086	20.5485	15.3745	7.01944	-0.418498	0.779112	-1.13111	0.263335					sigma-like factor2B	NP_001104924	---	---	---	---
XLOC_000565	GRMZM2G001918	21.1787	16.4454	9.65281	-0.364933	0.698954	-0.768661	0.27295					hypothetical protein LOC100382028	NP_001168264	---	---	---	---
XLOC_000566	GRMZM5G836424	0	0	0	0	1	0	1					hypothetical protein LOC100280408	NP_001146803	---	---	---	---
XLOC_000567	GRMZM5G828820	5.97664	15.7275	11.3789	1.39588	0.0963879	-0.466929	0.761111					hypothetical protein LOC100216907	NP_001136765	---	---	---	---
XLOC_000568	GRMZM2G026911	0	0	0.0253732	0	1	1.79769e+308	1					PCS1	NP_001152414	---	---	---	---
XLOC_000569	GRMZM2G026959	0	0	0	0	1	0	1					---	---	---	---	---	---
XLOC_000570	GRMZM2G337425	7.94022	5.91999	5.96109	-0.423583	0.812859	0.00997992	0.997086					hypothetical protein LOC100193208	NP_001131833	---	---	---	---
XLOC_000571	GRMZM2G109831	17.0242	9.54049	19.0994	-0.835455	0.463628	1.0014	0.373889					hypothetical protein LOC100191166 (LOC100191166), mRNA	NM_001136601	---	---	---	---
XLOC_000572	GRMZM2G109885	22.6199	18.1039	16.517	-0.32129	0.84361	-0.132354	0.94748					hypothetical protein LOC100382564	NP_001168767	---	---	---	---
XLOC_000573	GRMZM2G408887	3.52614	2.40596	1.27579	-0.55148	0.785287	-0.915224	0.56169					---	---	---	---	---	---
XLOC_000574	GRMZM2G110413	1.49211	0.737637	2.23501	-1.01637	0.567169	1.5993	0.222927					---	---	---	---	---	---
XLOC_000575	GRMZM2G179432	90.6145	33.9008	293.083	-1.41842	0.0114764	3.11192	3.07482e-06					hypothetical protein LOC100273259	NP_001141173	---	---	---	---
XLOC_000576	GRMZM2G350001	1.04314	1.40368	1.61194	0.428282	0.851185	0.199583	0.935478					---	---	---	---	---	---
XLOC_000577	GRMZM2G174644	49.9825	71.6814	71.4518	0.520174	0.654726	-0.00462689	0.998337					LOC100285774	NP_001152136	---	---	---	---
XLOC_000578	GRMZM2G110309	13.7788	56.9	69.4862	2.04598	0.000680683	0.288298	0.878827					Initiator-binding protein 2Putative uncharacterized protein ;	C0PH41	---	---	---	---
XLOC_000579	GRMZM2G087600	16.5466	13.0537	19.1839	-0.342074	0.842233	0.555437	0.689737					hypothetical protein LOC100276087	NP_001143436	---	---	---	---
XLOC_000580	GRMZM2G112925	0	0.0158647	0.0171558	1.79769e+308	1	0.112874	1					---	---	---	---	---	---
XLOC_000581	GRMZM2G043030	13.5368	14.6948	23.5453	0.11842	0.907095	0.680132	0.113384					DHHC zinc finger domain containing protein	NP_001148505	---	---	---	---
XLOC_000582	GRMZM5G891990	6.9647	11.5919	9.66177	0.73498	0.513194	-0.262754	0.878132					Putative uncharacterized protein	C4J9R7	---	---	---	---
XLOC_000583	GRMZM5G894709	0	0	0	0	1	0	1					---	---	---	---	---	---
XLOC_000584	AC213668.4_FG008	0	0	0	0	1	0	1					---	---	---	---	---	---
XLOC_000585	GRMZM2G428391	24.0325	125.697	78.9755	2.38689	0	-0.670474	0.205676					heat shock cognate 70 kDa protein 2	NP_001148198	---	---	---	---
XLOC_000586	GRMZM2G048482	56.7959	40.3166	44.4796	-0.494414	0.320767	0.14177	0.877136					LOC100281384	NP_001147774	---	---	---	---
XLOC_000587	GRMZM2G441827	0.653421	0.809958	0.633604	0.309835	0.914117	-0.354266	0.887161					---	---	---	---	---	---
XLOC_000588	GRMZM2G043857	2.69356	6.20205	1.7525	1.20323	0.183551	-1.82333	0.0533256					hypothetical protein LOC100275414	NP_001142963	---	---	---	---
XLOC_000589	GRMZM2G044027	4.79413	16.8481	13.3532	1.81324	7.07204e-06	-0.335399	0.703325					hypothetical protein LOC100191862	NP_001130758	---	---	---	---
XLOC_000590	GRMZM2G044281	1.31174	23.2545	14.4954	4.14796	0	-0.681915	0.367139					---	---	---	---	---	---
XLOC_000591	GRMZM5G843781	0	0	0	0	1	0	1					---	---	---	---	---	---
XLOC_000592	GRMZM2G077797	28.1922	18.3845	17.495	-0.616809	0.5685	-0.0715443	0.972613					RNA binding protein	NP_001150360	---	---	---	---
XLOC_000593	GRMZM2G343778	0	0	0	0	1	0	1					---	---	---	---	---	---
XLOC_000594	GRMZM2G171232	25.6789	19.4816	23.6495	-0.398469	0.804402	0.279694	0.870528					LOC100282877	NP_001149255	---	---	---	---
XLOC_000595	GRMZM2G471904	43.2547	30.5349	13.444	-0.5024	0.603049	-1.18349	0.116366					---	---	---	---	---	---
XLOC_000596	GRMZM2G026910	2.95102	2.96718	2.08706	0.00787714	0.998064	-0.507618	0.794654					LOC100284567	NP_001150934	---	---	---	---
XLOC_000597	GRMZM2G026654	5.65266	16.1388	19.1764	1.51353	0.00188456	0.248801	0.831692					hypothetical protein LOC100383704	NP_001169812	---	---	---	---
XLOC_000598	GRMZM2G338333	30.3496	44.2473	51.0295	0.543911	0.62575	0.205742	0.905739					protein binding protein	NP_001147449	---	---	---	---
XLOC_000599	GRMZM2G042107	0.793112	1.37364	0.471616	0.79241	0.428737	-1.54232	0.125451					hypothetical protein LOC100383028	NP_001169178	---	---	---	---
XLOC_000600	GRMZM2G703561	4.14975	2.82319	0.203661	-0.555702	0.770134	-3.79309	0.000189223					---	---	---	---	---	---
XLOC_000601	GRMZM2G442277	0	0	0	0	1	0	1					---	---	---	---	---	---
XLOC_000602	AC202101.3_FG002	0	0.0472201	0	1.79769e+308	1	-1.79769e+308	1					---	---	---	---	---	---
XLOC_000603	GRMZM2G054332	0.0119914	0.0474245	0.0769789	1.98363	1	0.698833	1					ATPase, coupled to transmembrane movement of substances	NP_001151504	---	---	---	---
XLOC_000604	GRMZM2G042032	19.8739	13.6592	21.8679	-0.541005	0.600897	0.678942	0.471123					hypothetical protein LOC100276530	NP_001143768	---	---	---	---
XLOC_000605	GRMZM2G154883	11.8434	15.6558	22.5258	0.40261	0.535474	0.524879	0.407848					---	---	---	---	---	---
XLOC_000606	GRMZM2G052479	79.5137	42.3855	56.521	-0.907634	0.302728	0.415219	0.771376					hypothetical protein LOC100278941	NP_001145525	---	---	---	---
XLOC_000607	GRMZM2G052581	10.8087	9.54814	7.26781	-0.178906	0.911333	-0.393699	0.752916					hypothetical protein LOC100273699	NP_001141583	---	---	---	---
XLOC_000608	GRMZM2G030880	19.3958	23.8282	107.639	0.296927	0.814249	2.17545	0.000210267					hypothetical protein LOC100278698	NP_001145362	---	---	---	---
XLOC_000609	GRMZM2G137839	68.2859	67.818	75.0601	-0.00991998	0.996356	0.146378	0.938242					ascorbate peroxidase	NP_001152746	---	---	---	---
XLOC_000610	GRMZM5G876973	0.045229	0.0894383	0	0.983647	1	-1.79769e+308	1					---	---	---	---	---	---
XLOC_000611	GRMZM2G141273	33.8796	29.9994	21.6625	-0.175482	0.894602	-0.469734	0.61684					P-protein	NP_001148136	---	---	---	---
XLOC_000612	GRMZM2G443265	14.3515	50.9516	43.2492	1.82792	7.8434e-05	-0.236454	0.83301					hypothetical protein LOC100191287	NP_001130193	---	---	---	---
XLOC_000613	GRMZM2G179411	3.51724	1.88954	5.59652	-0.89641	0.510338	1.5665	0.145537					---	---	---	---	---	---
XLOC_000614	GRMZM2G001079	0.0889385	0.367452	0.0775784	2.04667	0.136863	-2.24383	0.119647					beta3-glucuronyltransferase	NP_001147664	---	---	---	---
XLOC_000615	GRMZM2G443655	66.2254	53.077	124.856	-0.319298	0.854115	1.23411	0.190493					---	---	---	---	---	---
XLOC_000616	GRMZM2G158197	5.20362	19.4583	29.4254	1.9028	0.00431309	0.596675	0.642619					hypothetical protein LOC100191424	NP_001130329	---	---	---	---
XLOC_000617	GRMZM2G158261	14.7047	13.265	17.525	-0.148645	0.941136	0.401785	0.795015					RNA binding protein	B6T6Q0	---	---	---	---
XLOC_000618	GRMZM2G065552	17.1118	14.042	21.11	-0.285245	0.901783	0.588176	0.74132					---	---	---	---	---	---
XLOC_000619	GRMZM2G107731	17.1126	16.614	15.5308	-0.0426587	0.971088	-0.0972646	0.924589					hypothetical protein LOC100273322	NP_001141235	---	---	---	---
XLOC_000620	GRMZM2G107867	17.105	20.497	28.1768	0.260999	0.690576	0.459096	0.340365					SNF1-related protein kinase	NP_001105673	---	---	---	---
XLOC_000621	GRMZM2G173251	5.14729	5.04211	8.36569	-0.0297864	0.992904	0.730456	0.634051					---	---	---	---	---	---
XLOC_000622	GRMZM2G024159	6.07531	11.8095	9.30136	0.95892	0.34528	-0.344436	0.841484					---	---	---	---	---	---
XLOC_000623	GRMZM2G380955	2.17204	2.38181	3.84513	0.133007	0.961537	0.690971	0.686058					---	---	---	---	---	---
XLOC_000624	AC208436.3_FG007	0.0123172	0.0243565	0.0131784	0.98363	1	-0.88613	1					---	---	---	---	---	---
XLOC_000625	AC208201.3_FG003	0	0	0	0	1	0	1					---	---	---	---	---	---
XLOC_000626	AC208201.3_FG002	2.621	37.3598	35.2869	3.8333	1.47118e-09	-0.0823534	0.968237					hypothetical protein LOC100383423	NP_001169546	---	---	---	---
XLOC_000627	AC208201.3_FG001	11.6457	15.0103	15.1621	0.366147	0.830626	0.0145249	0.99483					hypothetical protein LOC100191274	NP_001130180	---	---	---	---
XLOC_000628	GRMZM2G459824	0.0275961	0.491126	0	4.15355	0.0670822	-1.79769e+308	0.0452276					---	---	---	---	---	---
XLOC_000629	GRMZM2G087079	81.9106	41.7104	10.0652	-0.973644	0.254204	-2.05104	0.0146194					hypothetical protein LOC100382352	NP_001168569	---	---	---	---
XLOC_000630	GRMZM2G087161	4.63148	4.65285	4.17457	0.00663957	0.998062	-0.156488	0.942501					---	---	---	---	---	---
XLOC_000631	GRMZM2G385021	0.0632498	0.125072	0.067672	0.98363	1	-0.88613	1					---	---	---	---	---	---
XLOC_000632	GRMZM5G850640	0.132432	0.0785624	0.0566763	-0.753336	1	-0.471092	1					Putative uncharacterized protein	C0HDZ9	---	---	---	---
XLOC_000633	GRMZM5G824405	8.56472	7.53213	22.0836	-0.185347	0.921334	1.55184	0.0713428					---	---	---	---	---	---
XLOC_000634	GRMZM2G313272	0	0	0	0	1	0	1					---	---	---	---	---	---
XLOC_000635	AC196161.3_FG002	0	0	0	0	1	0	1					---	---	---	---	---	---
XLOC_000636	GRMZM2G452695	0.832325	0.943953	1.02148	0.181569	0.945966	0.11387	0.967066					---	---	---	---	---	---
XLOC_000637	GRMZM2G135456	0.0231709	0.171821	0.0123955	2.89052	1	-3.79302	1					---	---	---	---	---	---
XLOC_000638	GRMZM2G006085	24.7574	15.5379	24.0569	-0.672074	0.603049	0.630661	0.648406					NADH-ubiquinone oxidoreductase 19 kDa subunit	NP_001152514	---	---	---	---
XLOC_000639	GRMZM2G006981	0.842525	2.20115	1.85185	1.38547	0.230151	-0.249294	0.916769					---	---	---	---	---	---
XLOC_000640	GRMZM2G058138	27.0065	25.6039	24.8011	-0.0769422	0.97082	-0.0459638	0.982394					hypothetical protein LOC100279728	NP_001146159	---	---	---	---
XLOC_000641	GRMZM2G110000	1.23771	3.24707	3.30155	1.39147	0.0736424	0.0240064	0.986148					Putative uncharacterized protein	C4J9W3	---	---	---	---
XLOC_000642	GRMZM2G032182	10.0718	10.4374	15.2901	0.0514308	0.981062	0.550841	0.675218					mitochondrial RNA-splicing protein MRS3	NP_001151324	---	---	---	---
XLOC_000643	GRMZM2G030016	169.76	149.979	125.833	-0.178743	0.921856	-0.253242	0.891819					hypothetical protein LOC100193269	NP_001131888	---	---	---	---
XLOC_000644	GRMZM2G066274	0	0	0	0	1	0	1					hypothetical protein LOC100384795 (LOC100384795), mRNA	NM_001177241	---	---	---	---
XLOC_000645	GRMZM5G814718	0	0	0.0181391	0	1	1.79769e+308	1					hypothetical protein LOC100279407	NP_001145891	---	---	---	---
XLOC_000646	GRMZM2G365240	0	0	0	0	1	0	1					---	---	---	---	---	---
XLOC_000647	GRMZM2G417082	0	0	0.0891595	0	1	1.79769e+308	1					---	---	---	---	---	---
XLOC_000648	GRMZM2G104373	63.4229	51.4391	63.3447	-0.302139	0.854552	0.300359	0.85916					hypothetical protein LOC100279843 (LOC100279843), mRNA	NM_001152796	---	---	---	---
XLOC_000649	GRMZM2G153531	0.0219844	0	0	-1.79769e+308	1	0	1					---	---	---	---	---	---
XLOC_000650	GRMZM2G455809	0.155568	0.707541	6.59128	2.18526	0.0710046	3.21967	0.000427385					Sex determination protein tasselseed-2	P50160	---	---	---	---
XLOC_000651	GRMZM2G313934	0.17262	0.121751	0.468021	-0.503673	1	1.94264	0.275753					Putative uncharacterized protein	C4J6Z0	---	---	---	---
XLOC_000652	GRMZM2G010328	43.2125	31.5665	123.628	-0.453055	0.74462	1.96954	0.019121					transaminase/ transferase, transferring nitrogenous groups	NP_001149818	---	---	---	---
XLOC_000653	GRMZM2G095043	10.436	8.55574	7.44375	-0.2866	0.871642	-0.200863	0.917607					---	---	---	---	---	---
XLOC_000654	GRMZM2G112538	3.99417	3.99786	3.64033	0.0013316	0.999756	-0.135157	0.95902					hypothetical protein LOC100192117	NP_001131012	---	---	---	---
XLOC_000655	GRMZM2G112524	3.99979	4.73026	3.11655	0.241994	0.917093	-0.601967	0.731178					hypothetical protein LOC100192117	NP_001131012	---	---	---	---
XLOC_000656	GRMZM2G112488	0.353851	0.233239	0.694084	-0.601333	0.849872	1.5733	0.317605					Pathogenesis-related protein 10	D4HR93	---	---	---	---
XLOC_000657	GRMZM2G412784	0	0	0	0	1	0	1					---	---	---	---	---	---
XLOC_000658	GRMZM2G321753	23.3765	20.1995	30.1705	-0.210738	0.855185	0.57882	0.439604					defective kernel1	NP_001105528	---	---	---	---
XLOC_000659	GRMZM2G300692	0.623625	1.33974	1.32181	1.1032	0.167377	-0.0194407	0.992178					hypothetical protein LOC100191914	NP_001130810	---	---	---	---
XLOC_000660	GRMZM2G000632	3.95916	3.4255	4.95824	-0.208879	0.873239	0.533512	0.54655					hypothetical protein LOC100304323	NP_001159236	---	---	---	---
XLOC_000661	GRMZM2G377215	0.950488	0.697608	2.72251	-0.446253	0.839322	1.96445	0.0460269					roothair defective3	NP_001146032	---	---	---	---
XLOC_000662	GRMZM2G076537	7.19068	6.0549	41.5541	-0.248025	0.864378	2.77882	4.62619e-06					hypothetical protein LOC100192533	NP_001131224	---	---	---	---
XLOC_000663	GRMZM2G427438	0	0	0	0	1	0	1					---	---	---	---	---	---
XLOC_000664	GRMZM2G427418	0.0137403	0	0.014701	-1.79769e+308	1	1.79769e+308	1					---	---	---	---	---	---
XLOC_000665	GRMZM2G036086	7.48921	6.13202	17.8202	-0.28845	0.891658	1.53908	0.124636					peroxisomal biogenesis factor 11 family protein	NP_001150920	---	---	---	---
XLOC_000666	GRMZM5G807260	1.89915	1.22774	2.81345	-0.629347	0.768757	1.19633	0.399245					hypothetical protein LOC100277630	NP_001144614	---	---	---	---
XLOC_000667	GRMZM2G162356	5.67722	4.13971	5.31489	-0.455655	0.830692	0.36051	0.867182					LOC100286262	NP_001152621	---	---	---	---
XLOC_000668	GRMZM5G819965	0	0.194133	0.0420152	1.79769e+308	1	-2.20806	1					Long cell-linked locus protein	Q946U8	---	---	---	---
XLOC_000669	GRMZM2G017536	0.156157	0.17836	0.26989	0.191797	1	0.59758	1					Putative uncharacterized protein	B4FEP1	---	---	---	---
XLOC_000670	GRMZM2G017400	0	0.0545264	0.0295023	1.79769e+308	1	-0.88613	1					---	---	---	---	---	---
XLOC_000671	GRMZM2G084799	0	0	0	0	1	0	1					pericarp color1 (p1), mRNA	NM_001111873	---	---	---	---
XLOC_000672	GRMZM2G112263	0	0	0	0	1	0	1					---	---	---	---	---	---
XLOC_000673	GRMZM2G317487	0	0	0.10041	0	1	1.79769e+308	1					---	---	---	---	---	---
XLOC_000674	GRMZM2G022945	0.773657	0.25117	0.704205	-1.62303	0.131078	1.48733	0.235235					---	---	---	---	---	---
XLOC_000675	AC219108.3_FG001	0	0	0	0	1	0	1					---	---	---	---	---	---
XLOC_000676	GRMZM2G084389	0	0.0798079	0.0431811	1.79769e+308	1	-0.88613	1					hypothetical protein LOC100274762	NP_001142523	---	---	---	---
XLOC_000677	GRMZM2G439819	1.1786	1.71569	1.60055	0.541714	0.747752	-0.100222	0.963312					---	---	---	---	---	---
XLOC_000678	GRMZM2G038015	0.0984823	0.146057	0.105368	0.568592	1	-0.471092	1					---	---	---	---	---	---
XLOC_000679	GRMZM2G301823	308.187	210.442	320.546	-0.550385	0.669977	0.60711	0.668477					---	---	---	---	---	---
XLOC_000680	GRMZM2G179155	24.9402	39.9742	68.6903	0.680597	0.546757	0.781037	0.494649					hypothetical protein LOC100275347	NP_001142914	---	---	---	---
XLOC_000681	GRMZM2G140432	55.5806	65.5738	106.949	0.238539	0.892988	0.705737	0.634813					---	---	---	---	---	---
XLOC_000682	GRMZM2G440330	0.05426	0.0944424	0.24189	0.799547	1	1.35685	1					---	---	---	---	---	---
XLOC_000683	GRMZM5G807294	0	0	0	0	1	0	1					---	---	---	---	---	---
XLOC_000684	GRMZM2G030036	0	0	0	0	1	0	1					NAS2 protein	NP_001104862	---	---	---	---
XLOC_000685	GRMZM2G092442	0	0	0	0	1	0	1					hypothetical protein LOC100276515	NP_001143755	---	---	---	---
XLOC_000686	GRMZM5G824629	87.3391	103.053	112.817	0.238684	0.891658	0.130597	0.950477					---	---	---	---	---	---
XLOC_000687	GRMZM2G121871	7.12776	9.92864	9.04336	0.478148	0.739226	-0.134738	0.946683					---	---	---	---	---	---
XLOC_000688	GRMZM2G422295	0.0706778	0	0	-1.79769e+308	1	0	1					---	---	---	---	---	---
XLOC_000689	GRMZM2G121957	0	0	0	0	1	0	1					---	---	---	---	---	---
XLOC_000690	AC225345.3_FG009	0.0508924	0	0	-1.79769e+308	1	0	1					---	---	---	---	---	---
XLOC_000691	GRMZM2G069568	0	0	0	0	1	0	1					---	---	---	---	---	---
XLOC_000692	GRMZM2G124532	38.3787	32.1921	27.9431	-0.253599	0.831855	-0.204214	0.887161					hypothetical protein LOC100383702	NP_001169810	---	---	---	---
XLOC_000693	GRMZM2G394203	1.10645	0.188615	0.0816423	-2.55242	0.0219308	-1.20806	1					---	---	---	---	---	---
XLOC_000694	GRMZM2G394237	0.380187	0.250599	0.338974	-0.601333	0.849872	0.435798	1					---	---	---	---	---	---
XLOC_000695	GRMZM2G033491	25.0185	17.5774	60.5875	-0.509277	0.430211	1.7853	6.30526e-05					3-hydroxybutyryl-CoA dehydratase	NP_001149527	---	---	---	---
XLOC_000696	GRMZM2G135968	11.5304	11.2962	20.4604	-0.0296039	0.991186	0.856991	0.432413					---	---	---	---	---	---
XLOC_000697	GRMZM5G878582	11.0003	5.05422	3.91159	-1.12198	0.274619	-0.369732	0.854653					Putative uncharacterized protein	C4J399	---	---	---	---
XLOC_000698	GRMZM2G329040	83.2824	79.0987	83.744	-0.0743574	0.962958	0.0823315	0.960473					hypothetical protein LOC100280294	NP_001146693	---	---	---	---
XLOC_000699	GRMZM2G703565	0.999378	1.53198	1.19358	0.616295	0.745475	-0.360098	0.867752					---	---	---	---	---	---
XLOC_000700	GRMZM2G008490	6.6396	6.95211	7.0223	0.0663554	0.974951	0.014493	0.994781					---	---	---	---	---	---
XLOC_000701	AC208571.4_FG001	61.8251	55.738	52.6377	-0.149533	0.938869	-0.0825639	0.968359					---	---	---	---	---	---
XLOC_000702	GRMZM5G851485	0.12637	2.81124	1.18329	4.47548	5.79423e-06	-1.2484	0.343658					hypothetical protein LOC100274900	NP_001142628	---	---	---	---
XLOC_000703	GRMZM2G550861	0	0	0	0	1	0	1					---	---	---	---	---	---
XLOC_000704	GRMZM2G018941	143.538	113.819	146.091	-0.334697	0.829244	0.36013	0.818116					NADH-ubiquinone oxidoreductase 13 kDa-B subunit	NP_001151372	---	---	---	---
XLOC_000705	GRMZM5G895991	17.0249	12.8664	9.43862	-0.404044	0.798064	-0.446956	0.767093					hypothetical protein LOC100217081	NP_001136923	---	---	---	---
XLOC_000706	GRMZM2G385931	23.9113	30.6911	26.373	0.360126	0.791484	-0.21876	0.881099					hypothetical protein LOC100191798	NP_001130695	---	---	---	---
XLOC_000707	GRMZM2G084783	83.8596	59.02	67.0892	-0.50677	0.68815	0.184874	0.917261					LOC100286236	NP_001152596	---	---	---	---
XLOC_000708	GRMZM2G084821	0	0	0	0	1	0	1					hypothetical protein LOC100384123 (LOC100384123), mRNA	NM_001176709	---	---	---	---
XLOC_000709	GRMZM2G165919	21.3435	497.982	105.11	4.54422	0	-2.24419	0.0531035					galactinol synthase 1	NP_001105748	---	---	---	---
XLOC_000710	GRMZM2G476593	1.20778	0.698978	1.51574	-0.789044	0.559067	1.1167	0.245593					---	---	---	---	---	---
XLOC_000711	GRMZM2G318652	0.868983	15.5773	14.3099	4.16397	1.35041e-09	-0.122428	0.954417					---	---	---	---	---	---
XLOC_000712	GRMZM2G327206	5.62727	3.4396	1.55353	-0.710195	0.67868	-1.14669	0.414423					---	---	---	---	---	---
XLOC_000713	GRMZM2G138814	6.13639	10.0503	15.4427	0.711773	0.311173	0.619688	0.374455					---	---	---	---	---	---
XLOC_000714	GRMZM2G160466	0	0	0	0	1	0	1					hypothetical protein LOC100384642	NP_001170604	---	---	---	---
XLOC_000715	GRMZM2G152891	45.2513	288.127	80.4324	2.67067	6.41029e-13	-1.84086	0.00041028					hypothetical protein LOC100217114	NP_001136954	---	---	---	---
XLOC_000716	GRMZM2G175019	9.01011	2.94316	0.353191	-1.61418	0.00601181	-3.05885	0.00258178					Putative uncharacterized protein	B6TR22	---	---	---	---
XLOC_000717	GRMZM2G314064	0.0540387	0.133573	0.202359	1.30556	1	0.599297	1					---	---	---	---	---	---
XLOC_000718	GRMZM2G309363	0	0	0	0	1	0	1					---	---	---	---	---	---
XLOC_000719	GRMZM2G009253	16.5176	14.048	17.1095	-0.233644	0.897066	0.284434	0.864214					hypothetical protein LOC100276044	NP_001143401	---	---	---	---
XLOC_000720	GRMZM2G421779	0	0	0.0167491	0	1	1.79769e+308	1					---	---	---	---	---	---
XLOC_000721	GRMZM2G033519	0.496235	1.57652	0.748717	1.66765	0.0702145	-1.07425	0.4165					---	---	---	---	---	---
XLOC_000722	GRMZM5G881180	0.663939	0.262579	0.852431	-1.3383	0.681593	1.69883	0.451436					---	---	---	---	---	---
XLOC_000723	GRMZM2G144997	1.251	3.0149	60.2309	1.26903	0.296948	4.32032	2.89222e-08					---	---	---	---	---	---
XLOC_000724	GRMZM2G145065	1.29788	2.45086	3.02055	0.917134	0.415756	0.30152	0.838732					---	---	---	---	---	---
XLOC_000725	GRMZM2G122740	4.56228	7.38691	6.66354	0.695216	0.571274	-0.148684	0.940362					hypothetical protein LOC100382001	NP_001168239	---	---	---	---
XLOC_000726	GRMZM2G122734	0	0	0	0	1	0	1					---	---	---	---	---	---
XLOC_000727	GRMZM5G880803	0	0	0	0	1	0	1					---	---	---	---	---	---
XLOC_000728	GRMZM2G010149	3.75814	4.87511	4.43897	0.375416	0.868544	-0.13521	0.95902					---	---	---	---	---	---
XLOC_000729	GRMZM2G010657	1.7522	1.81062	3.36346	0.0473132	0.98682	0.893462	0.512722					Putative uncharacterized protein	B6TEL9	---	---	---	---
XLOC_000730	GRMZM2G559436	1.28681	2.54291	5.29736	0.982681	0.535198	1.05879	0.46049					---	---	---	---	---	---
XLOC_000731	GRMZM2G110406	3.50271	2.97692	8.80429	-0.23465	0.908853	1.56439	0.0908392					hypothetical protein LOC100273928	NP_001141792	---	---	---	---
XLOC_000732	GRMZM2G003424	2.48008	2.50953	3.03133	0.017033	0.994074	0.27253	0.804104					hypothetical protein LOC100384253	NP_001170290	---	---	---	---
XLOC_000733	GRMZM2G023884	4.60474	4.20591	6.24048	-0.130703	0.956478	0.56924	0.720106					hypothetical protein LOC100278369	NP_001145139	---	---	---	---
XLOC_000734	AC204931.3_FG004	0	0	0	0	1	0	1					---	---	---	---	---	---
XLOC_000735	GRMZM2G006477	37.379	30.083	37.19	-0.313279	0.849205	0.305966	0.853754					hypothetical protein LOC100382084	NP_001168318	---	---	---	---
XLOC_000736	AC204931.3_FG002	0.0335715	0	0	-1.79769e+308	1	0	1					hypothetical protein LOC100382824	NP_001168994	---	---	---	---
XLOC_000737	GRMZM2G050077	0.0817267	0.159763	0.836429	0.967054	1	2.38831	0.00956897					---	---	---	---	---	---
XLOC_000738	GRMZM2G141094	0.135209	0.229559	0.279204	0.763679	1	0.282454	1					---	---	---	---	---	---
XLOC_000739	GRMZM2G010196	61.737	44.6637	11.672	-0.467032	0.735191	-1.93606	0.019584					hypothetical protein LOC100193255	NP_001131876	---	---	---	---
XLOC_000740	GRMZM2G106283	6.64562	6.83733	10.1146	0.04103	0.989425	0.564928	0.738969					Putative uncharacterized protein	B6U4T4	---	---	---	---
XLOC_000741	GRMZM2G317033	4.25612	3.89639	18.8051	-0.127402	0.963531	2.27091	0.0200674					---	---	---	---	---	---
XLOC_000742	AC209460.3_FG002	28.2462	34.6555	61.5412	0.295027	0.881733	0.828468	0.507081					---	---	---	---	---	---
XLOC_000743	GRMZM2G032936	31.0594	30.5453	61.0157	-0.0240802	0.992718	0.998232	0.334702					---	---	---	---	---	---
XLOC_000744	GRMZM2G032912	0.68146	0.652037	0.117598	-0.0636761	0.983649	-2.47109	0.0328495					---	---	---	---	---	---
XLOC_000745	GRMZM2G016480	1.54925	1.58066	1.5165	0.0289536	0.99346	-0.059778	0.982126					hypothetical protein LOC100382395	NP_001168611	---	---	---	---
XLOC_000746	AC211001.3_FG002	0	0	0	0	1	0	1					---	---	---	---	---	---
XLOC_000747	GRMZM2G109121	46.5158	44.4441	56.8993	-0.0657288	0.971911	0.356419	0.813391					---	---	---	---	---	---
XLOC_000748	GRMZM2G399320	15.2534	13.7344	12.959	-0.151335	0.93633	-0.0838353	0.967664					---	---	---	---	---	---
XLOC_000749	GRMZM2G100288	7.35696	17.7589	14.7853	1.27136	0.0873436	-0.264376	0.87527					hypothetical protein LOC100274007	NP_001141864	---	---	---	---
XLOC_000750	GRMZM2G056462	24.8649	23.3823	23.5064	-0.0886925	0.96606	0.00763387	0.997683					eukaryotic translation initiation factor 2 beta subunit	NP_001148481	---	---	---	---
XLOC_000751	GRMZM2G056424	231.644	88.0925	50.03	-1.39482	0.0441831	-0.816227	0.465152					photosystem II 11 kD protein	NP_001148428	---	---	---	---
XLOC_000752	GRMZM2G075262	1.80852	3.70772	1.96343	1.03572	0.35865	-0.917157	0.488552					hypothetical protein LOC100383889	NP_001169986	---	---	---	---
XLOC_000753	GRMZM2G703575	0.146089	0.0722201	0.0781514	-1.01637	1	0.11387	1					---	---	---	---	---	---
XLOC_000754	GRMZM2G049211	9.06092	14.1171	26.47	0.639714	0.616315	0.906915	0.403293					---	---	---	---	---	---
XLOC_000755	GRMZM2G119850	0.0194034	0.00959223	0	-1.01637	1	-1.79769e+308	1					hypothetical protein LOC100304322	NP_001159235	---	---	---	---
XLOC_000756	GRMZM2G353195	7.84384	4.58514	3.21736	-0.774594	0.529351	-0.511091	0.761524					hypothetical protein LOC100191659	NP_001130560	---	---	---	---
XLOC_000757	GRMZM2G062391	6.1827	7.77851	6.00771	0.331256	0.846785	-0.372679	0.822102					LOC100286334	NP_001152693	---	---	---	---
XLOC_000758	GRMZM2G062425	91.4924	63.8888	43.7765	-0.518088	0.426837	-0.545405	0.433083					hypothetical protein LOC100193297	NP_001131908	---	---	---	---
XLOC_000759	GRMZM2G063657	8.15277	23.8524	8.55038	1.54877	0.00673643	-1.48008	0.0512348					hypothetical protein LOC100304391	NP_001159299	---	---	---	---
XLOC_000760	GRMZM2G315279	0.0890473	0.24762	2.87678	1.47548	1	3.53826	0.000637075					---	---	---	---	---	---
XLOC_000761	GRMZM2G413154	0	0	0	0	1	0	1					---	---	---	---	---	---
XLOC_000762	GRMZM2G173387	1.21515	2.7045	2.89138	1.15423	0.0163009	0.0963953	0.932393					hypothetical protein LOC100279541	NP_001146010	---	---	---	---
XLOC_000763	GRMZM2G044074	95.5278	81.2545	39.7611	-0.233474	0.895136	-1.03109	0.321561					Uroporphyrinogen decarboxylase, chloroplastic Precursor (URO-D)(UPD)(EC 4.1.1.37)	O81220	---	---	---	---
XLOC_000764	GRMZM2G044038	132.436	91.4475	75.842	-0.534278	0.692728	-0.269947	0.886949					hypothetical protein LOC100193952	NP_001132493	---	---	---	---
XLOC_000765	GRMZM2G043948	10.3878	8.09024	9.11097	-0.360631	0.799882	0.171422	0.917829					hypothetical protein LOC100193430	NP_001132024	---	---	---	---
XLOC_000766	GRMZM2G030571	0	0	0	0	1	0	1					hypothetical protein LOC100279249	NP_001145742	---	---	---	---
XLOC_000767	GRMZM2G010823	21.0795	21.8546	67.1589	0.052098	0.979562	1.61964	0.0592891					hypothetical protein LOC100279871	NP_001146296	---	---	---	---
XLOC_000768	GRMZM2G011025	0.119185	0	0	-1.79769e+308	1	0	1					---	---	---	---	---	---
XLOC_000769	AC204306.3_FG007	0	0	0	0	1	0	1					---	---	---	---	---	---
XLOC_000770	GRMZM2G013299	0	0	0	0	1	0	1					---	---	---	---	---	---
XLOC_000771	GRMZM2G318767	0	0	0	0	1	0	1					---	---	---	---	---	---
XLOC_000772	GRMZM2G069618	13.3357	21.1727	17.5305	0.666906	0.561534	-0.272336	0.87171					TPR domain containing protein	NP_001149491	---	---	---	---
XLOC_000773	GRMZM2G353147	16.7936	17.2705	14.0471	0.0404013	0.985701	-0.298034	0.857147					---	---	---	---	---	---
XLOC_000774	GRMZM2G107597	0.113896	2.33668	0.304649	4.35867	1.20961e-05	-2.93924	0.00459149					Cytochrome c oxidoreductase	B6TMZ7	---	---	---	---
XLOC_000775	GRMZM5G838433	14.305	6.8246	3.7462	-1.0677	0.330864	-0.865316	0.566509					hypothetical protein LOC100384020 (LOC100384020), mRNA	NM_001176630	---	---	---	---
XLOC_000776	GRMZM2G158676	14.8826	11.7828	12.2367	-0.336944	0.79482	0.0545266	0.977505					---	---	---	---	---	---
XLOC_000777	GRMZM2G158662	50.6574	42.3201	17.2413	-0.259429	0.876801	-1.29548	0.157951					hypothetical protein LOC100192113	NP_001131008	---	---	---	---
XLOC_000778	GRMZM2G018229	31.6096	42.4354	43.1446	0.424902	0.493218	0.0239113	0.983729					hypothetical protein LOC100274446	NP_001142277	---	---	---	---
XLOC_000779	GRMZM2G322917	6.80471	6.66506	5.8516	-0.0299169	0.993015	-0.187786	0.938008					hypothetical protein LOC100277625	NP_001144609	---	---	---	---
XLOC_000780	GRMZM2G019027	0	0	0	0	1	0	1					---	---	---	---	---	---
XLOC_000781	AC214145.2_FG002	0	0	0	0	1	0	1					---	---	---	---	---	---
XLOC_000782	GRMZM5G828060	0	0	0	0	1	0	1					---	---	---	---	---	---
XLOC_000783	GRMZM2G552469	0.750789	0.603133	1.35554	-0.315931	0.907821	1.16832	0.427366					---	---	---	---	---	---
XLOC_000784	GRMZM2G417219	0.0436515	0	0	-1.79769e+308	1	0	1					---	---	---	---	---	---
XLOC_000785	GRMZM2G439988	0	0	0	0	1	0	1					---	---	---	---	---	---
XLOC_000786	GRMZM2G421429	0	0	0	0	1	0	1					---	---	---	---	---	---
XLOC_000787	GRMZM2G064814	0	0	0	0	1	0	1					---	---	---	---	---	---
XLOC_000788	GRMZM2G134109	145.797	134.952	89.2409	-0.111505	0.954663	-0.596674	0.643979					40S ribosomal protein S21	Q41852	---	---	---	---
XLOC_000789	AC209438.4_FG002	0	0	0	0	1	0	1					---	---	---	---	---	---
XLOC_000790	GRMZM5G893926	0	0	0	0	1	0	1					---	---	---	---	---	---
XLOC_000791	GRMZM2G177532	17.9509	17.8602	24.3896	-0.00730839	0.996356	0.449521	0.49718					hypothetical protein LOC100277920	NP_001144835	---	---	---	---
XLOC_000792	GRMZM2G083689	20.4741	19.7808	23.9069	-0.049703	0.981062	0.273327	0.871724					Putative uncharacterized protein	C4IZJ3	---	---	---	---
XLOC_000793	AC205888.4_FG004	1.75616	1.49724	1.37264	-0.230113	0.923112	-0.125351	0.961603					---	---	---	---	---	---
XLOC_000794	GRMZM5G896731	11.4555	5.9378	6.57717	-0.948046	0.0563853	0.147538	0.905753					hypothetical protein LOC100217227	NP_001137055	---	---	---	---
XLOC_000795	GRMZM2G425079	0.0758923	0.117244	0.126873	0.627486	1	0.11387	1					---	---	---	---	---	---
XLOC_000796	GRMZM2G134671	37.6456	54.765	39.7703	0.540773	0.675733	-0.461562	0.758874					hypothetical protein LOC100383648	NP_001169764	---	---	---	---
XLOC_000797	GRMZM2G038598	345.291	943.373	780.727	1.45002	0.000170511	-0.27301	0.855094					UDP-glucose-4-epimerase	NP_001105229	---	---	---	---
XLOC_000798	GRMZM2G392172	0.355658	0.308643	0.422805	-0.20455	0.93989	0.454053	0.82809					---	---	---	---	---	---
XLOC_000799	GRMZM2G347708	0.625032	15.6034	10.0091	4.64179	1.39494e-13	-0.640546	0.561621					---	---	---	---	---	---
XLOC_000800	GRMZM2G088166	0	0	0	0	1	0	1					---	---	---	---	---	---
XLOC_000801	GRMZM2G082034	2.44837	51.6015	31.2933	4.39752	2.39594e-13	-0.721559	0.548788					beta-amylase	NP_001151271	---	---	---	---
XLOC_000802	GRMZM2G169890	68.9458	60.5294	112.258	-0.187827	0.89735	0.891107	0.22658					Superoxide dismutase [Cu-Zn] 4A (EC 1.15.1.1)	P23345	---	---	---	---
XLOC_000803	GRMZM2G467072	0	0	0	0	1	0	1					hypothetical protein LOC100275382	NP_001142941	---	---	---	---
XLOC_000804	GRMZM2G000923	100.776	100.418	66.5172	-0.00513003	0.996609	-0.594221	0.400362					nascent polypeptide-associated complex alpha subunit-like protein	NP_001148944	---	---	---	---
XLOC_000805	GRMZM2G144868	37.3874	36.6929	36.1853	-0.0270513	0.989619	-0.0200976	0.990537					nucleolar GTP-binding protein 2	NP_001150224	---	---	---	---
XLOC_000806	GRMZM2G469162	14.8078	17.6237	19.3106	0.251163	0.881771	0.131873	0.948329					---	---	---	---	---	---
XLOC_000807	AC195378.3_FG001	0	0	0	0	1	0	1					---	---	---	---	---	---
XLOC_000808	GRMZM2G009232	2.78434	2.34619	2.31213	-0.247019	0.91386	-0.0210956	0.993678					hypothetical protein LOC100273344	NP_001141257	---	---	---	---
XLOC_000809	GRMZM2G308666	0.366343	0.325774	0.528794	-0.169322	0.954371	0.698833	0.699565					hypothetical protein LOC100382263	NP_001168486	---	---	---	---
XLOC_000810	GRMZM2G090733	0.14903	0.0380559	0.398626	-1.96942	1	3.38884	0.151781					---	---	---	---	---	---
XLOC_000811	GRMZM2G101689	11.4203	13.0604	12.7482	0.193603	0.918818	-0.0349029	0.98663					hypothetical protein LOC100279862	NP_001146287	---	---	---	---
XLOC_000812	GRMZM2G038153	0.175613	0.154339	0	-0.186295	1	-1.79769e+308	1					LOC732834	NP_001105912	---	---	---	---
XLOC_000813	GRMZM2G102497	1.59869	2.0149	3.00742	0.333816	0.87892	0.577817	0.737828					---	---	---	---	---	---
XLOC_000814	GRMZM2G362281	10.4606	9.81667	12.1615	-0.0916585	0.966339	0.309018	0.855747					electron transporter	NP_001150724	---	---	---	---
XLOC_000815	GRMZM5G841053	4.64103	5.84012	5.41693	0.331553	0.906433	-0.108522	0.970127					hypothetical protein LOC100280176	NP_001146580	---	---	---	---
XLOC_000816	AC204530.4_FG002	3.08331	1.91865	4.54463	-0.684389	0.682049	1.24407	0.308077					hypothetical protein LOC100277863	NP_001144791	---	---	---	---
XLOC_000817	GRMZM5G898740	9.45707	6.20424	70.0303	-0.608139	0.685182	3.49665	3.71315e-06					rhythmically expressed protein	NP_001149549	---	---	---	---
XLOC_000818	AC204530.4_FG006	0.521466	0.6588	0.867885	0.337267	0.896427	0.397663	0.855487					---	---	---	---	---	---
XLOC_000819	GRMZM5G831486	2.00446	1.56896	1.56377	-0.353405	0.879869	-0.00477443	0.998794					---	---	---	---	---	---
XLOC_000820	GRMZM2G116010	0.115846	0	0.146899	-1.79769e+308	1	1.79769e+308	1					---	---	---	---	---	---
XLOC_000821	GRMZM2G081322	0.00970439	0.0191898	0.0103829	0.98363	1	-0.88613	1					---	---	---	---	---	---
XLOC_000822	GRMZM5G864300	0	0	0	0	1	0	1					---	---	---	---	---	---
XLOC_000823	GRMZM5G861985	1.98574	0.490834	1.06229	-2.01637	0.614963	1.11387	0.804935					---	---	---	---	---	---
XLOC_000824	AC204659.3_FG005	0.34191	0.335098	0.035333	-0.0290346	1	-3.24549	1					---	---	---	---	---	---
XLOC_000825	GRMZM5G811034	0	0	0	0	1	0	1					---	---	---	---	---	---
XLOC_000826	GRMZM2G108523	5.20259	4.33822	8.38305	-0.262127	0.912389	0.950371	0.512656					---	---	---	---	---	---
XLOC_000827	GRMZM5G871471	0.20069	0.135947	0.273533	-0.561922	1	1.00867	1					---	---	---	---	---	---
XLOC_000828	GRMZM2G577677	154.536	108.482	164.346	-0.510494	0.708453	0.599286	0.647345					LOC100281999	NP_001148386	---	---	---	---
XLOC_000829	GRMZM5G822100	0.112826	0.200796	0.0724288	0.831627	1	-1.47109	1					flavonoid 3-monooxygenase	NP_001151318	---	---	---	---
XLOC_000830	GRMZM2G168665	49.79	31.7719	16.8507	-0.648105	0.572292	-0.91494	0.402351					---	---	---	---	---	---
XLOC_000831	GRMZM2G140915	1.89495	1.02862	0.417413	-0.881441	0.555206	-1.30117	0.329039					flavonoid 3-monooxygenase	NP_001148045	---	---	---	---
XLOC_000832	GRMZM2G442387	1.31455	4.47796	24.6068	1.76827	0.0267449	2.45814	0.00146761					---	---	---	---	---	---
XLOC_000833	GRMZM2G140989	0.189781	0.075056	5.4959	-1.3383	1	6.19425	6.0702e-12					---	---	---	---	---	---
XLOC_000834	AC213099.3_FG002	3.02389	3.96662	5.63776	0.391507	0.853394	0.507212	0.773962					hypothetical protein LOC100216588	NP_001136475	---	---	---	---
XLOC_000835	AC213099.3_FG001	16.6338	14.9351	13.0174	-0.155404	0.94371	-0.198268	0.925386					hypothetical protein LOC100278751	NP_001145400	---	---	---	---
XLOC_000836	GRMZM2G109126	69.2035	53.8952	28.9993	-0.360687	0.822332	-0.894138	0.41844					Putative uncharacterized protein	C4IY57	---	---	---	---
XLOC_000837	GRMZM2G046297	13.9181	16.8899	1.35845	0.279192	0.786691	-3.63612	1.36372e-08					hypothetical protein LOC100279949	NP_001146371	---	---	---	---
XLOC_000838	GRMZM2G040954	10.7255	13.9521	17.6391	0.379444	0.806692	0.338293	0.828306					hypothetical protein LOC100272934	NP_001140858	---	---	---	---
XLOC_000839	GRMZM2G703595	0	0	0	0	1	0	1					---	---	---	---	---	---
XLOC_000840	GRMZM5G808350	6.78624	4.32706	7.45447	-0.649224	0.517086	0.784718	0.444102					hypothetical protein LOC100382085	NP_001168319	---	---	---	---
XLOC_000841	AC216247.3_FG004	0	0	0	0	1	0	1					Putative uncharacterized protein	C4IZ60	---	---	---	---
XLOC_000842	AC216247.3_FG005	5.48769	7.29952	9.28698	0.411602	0.853378	0.347408	0.871674					---	---	---	---	---	---
XLOC_000843	GRMZM2G040453	7.44221	6.81719	10.1288	-0.126553	0.960416	0.571218	0.738622					---	---	---	---	---	---
XLOC_000844	GRMZM2G040515	26.0002	17.0947	67.2733	-0.604968	0.500829	1.97648	0.000687814					pyrrolidone-carboxylate peptidase (LOC100281916), mRNA	NM_001154835	---	---	---	---
XLOC_000845	GRMZM2G040638	0	0.0289802	0	1.79769e+308	1	-1.79769e+308	1					Peroxidase 2 Precursor (EC 1.11.1.7)(Plasma membrane-bound peroxidase 2)(pmPOX2)	Q9FEQ8	---	---	---	---
XLOC_000846	GRMZM2G004984	0	0	0	0	1	0	1					---	---	---	---	---	---
XLOC_000847	GRMZM2G305640	0	0	0	0	1	0	1					---	---	---	---	---	---
XLOC_000848	GRMZM2G168073	0	0	0	0	1	0	1					---	---	---	---	---	---
XLOC_000849	GRMZM2G024234	0	0	0	0	1	0	1					---	---	---	---	---	---
XLOC_000850	AC197387.3_FG004	63.5963	34.9326	50.4505	-0.864367	0.441308	0.530294	0.732289					---	---	---	---	---	---
XLOC_000851	GRMZM2G107196	17.171	10.3492	132.817	-0.730463	0.329235	3.68185	2.37714e-13					pyruvate dehydrogenase (lipoamide) kinase1	NP_001104897	---	---	---	---
XLOC_000852	GRMZM2G326248	1.30321	0.521539	0.896355	-1.32122	0.257743	0.781295	0.639012					---	---	---	---	---	---
XLOC_000853	GRMZM2G026322	1.02623	0.44028	3.74254	-1.22086	0.351179	3.08753	0.000888752					---	---	---	---	---	---
XLOC_000854	GRMZM2G459563	4.66863	1.7621	14.2942	-1.4057	0.144199	3.02007	0.000281168					hypothetical protein LOC100194085	NP_001132612	---	---	---	---
XLOC_000855	GRMZM2G084407	18.0641	7.77358	51.1869	-1.21647	0.131566	2.71912	0.000346178					Cytochrome P450 CYP709H1	B6TDZ7	---	---	---	---
XLOC_000856	GRMZM2G092888	1.73277	3.10686	5.21593	0.842374	0.492204	0.747469	0.55422					---	---	---	---	---	---
XLOC_000857	GRMZM2G063498	0.875209	0.939612	0.895605	0.102438	0.971318	-0.0692034	0.980875					---	---	---	---	---	---
XLOC_000858	GRMZM2G016281	0.670289	0	0	-1.79769e+308	0.0695403	0	1					---	---	---	---	---	---
XLOC_000859	GRMZM2G301294	0.513374	0.358293	0.367615	-0.518871	0.834792	0.0370545	0.98936					---	---	---	---	---	---
XLOC_000860	GRMZM2G001288	0.574608	0.463857	5.56957	-0.3089	0.9078	3.58582	3.44822e-05					---	---	---	---	---	---
XLOC_000861	GRMZM2G127181	0.0691288	0.136698	0.110943	0.98363	1	-0.301167	1					---	---	---	---	---	---
XLOC_000862	AC191317.3_FG009	0.540555	0.748239	1.1567	0.469056	0.881226	0.628443	0.773565					---	---	---	---	---	---
XLOC_000863	GRMZM2G042662	0	0	0	0	1	0	1					---	---	---	---	---	---
XLOC_000864	GRMZM5G846185	0.645657	0.942611	1.2862	0.545896	0.820112	0.448385	0.833229					---	---	---	---	---	---
XLOC_000865	GRMZM5G883601	21.3038	20.6494	21.6464	-0.0450102	0.983619	0.0680262	0.974182					hypothetical protein LOC100275742	NP_001143226	---	---	---	---
XLOC_000866	GRMZM2G049762	0	0.162882	0.176259	1.79769e+308	1	0.11387	1					---	---	---	---	---	---
XLOC_000867	GRMZM2G056944	17.6598	18.8752	37.7891	0.0960208	0.965367	1.00148	0.338716					hypothetical protein LOC100273224	NP_001141138	---	---	---	---
XLOC_000868	GRMZM5G815369	18.6943	6.55186	9.59395	-1.51262	0.00130264	0.55022	0.576837					hypothetical protein LOC100216561	NP_001136453	---	---	---	---
XLOC_000869	GRMZM2G121996	3.9341	5.04716	6.59095	0.359437	0.853621	0.385016	0.825954					---	---	---	---	---	---
XLOC_000870	GRMZM2G121990	1.64837	1.62977	2.16444	-0.0163704	0.996356	0.409326	0.851061					---	---	---	---	---	---
XLOC_000871	GRMZM2G012355	1.79994	2.10207	3.5001	0.223857	0.935086	0.73559	0.671321					---	---	---	---	---	---
XLOC_000872	GRMZM2G115025	0	0	0	0	1	0	1					---	---	---	---	---	---
XLOC_000873	GRMZM2G097426	17.9478	13.9198	23.5371	-0.366669	0.794617	0.757795	0.394908					hypothetical protein LOC100193381	NP_001131982	---	---	---	---
XLOC_000874	GRMZM2G350312	10.5035	13.6976	11.5699	0.383043	0.794617	-0.243543	0.873196					amelogenin precursor like protein (LOC100282178), mRNA	NM_001155090	---	---	---	---
XLOC_000875	GRMZM2G051836	0	0.0304945	0	1.79769e+308	1	-1.79769e+308	1					---	---	---	---	---	---
XLOC_000876	GRMZM2G100497	23.2117	25.8172	33.9805	0.153481	0.828372	0.396377	0.409541					hypothetical protein LOC100279238	NP_001145731	---	---	---	---
XLOC_000877	GRMZM2G353718	13.749	10.5255	15.6331	-0.385441	0.851185	0.570714	0.746907					---	---	---	---	---	---
XLOC_000878	GRMZM5G896901	0	0	0.0142014	0	1	1.79769e+308	1					---	---	---	---	---	---
XLOC_000879	GRMZM5G812891	0	0	0	0	1	0	1					---	---	---	---	---	---
XLOC_000880	GRMZM2G143086	26.7837	17.1516	37.2831	-0.64301	0.460628	1.12018	0.139176					Putative uncharacterized protein	B6SR47	---	---	---	---
XLOC_000881	GRMZM2G311036	0	1.10152	25.1698	1.79769e+308	0.0165257	4.51413	9.23481e-09					Putative uncharacterized protein	C0PKR0	---	---	---	---
XLOC_000882	GRMZM2G336824	0.025782	0.773621	4.90526	4.90719	0.0184522	2.66463	0.00499206					hypothetical protein LOC100272836	NP_001140761	---	---	---	---
XLOC_000883	GRMZM2G023325	0	0.0427724	0	1.79769e+308	1	-1.79769e+308	1					---	---	---	---	---	---
XLOC_000884	GRMZM2G101745	0	0	0	0	1	0	1					---	---	---	---	---	---
XLOC_000885	GRMZM2G113139	24.0539	20.3758	22.5436	-0.239418	0.860133	0.145864	0.92708					---	---	---	---	---	---
XLOC_000886	GRMZM2G017670	0.375785	0.631627	15.3989	0.749164	0.729624	4.60761	2.94757e-08					hypothetical protein LOC100278634	NP_001145318	---	---	---	---
XLOC_000887	AC190740.2_FG004	3.30849	4.58939	5.01928	0.472129	0.823115	0.129177	0.960264					---	---	---	---	---	---
XLOC_000888	GRMZM2G120069	5.54502	5.40144	9.00136	-0.0378501	0.989712	0.7368	0.602183					LOL3	NP_001152418	---	---	---	---
XLOC_000889	GRMZM2G120079	359.757	395.24	630.759	0.135704	0.947601	0.674361	0.75118					hypothetical protein LOC100304393	NP_001159301	---	---	---	---
XLOC_000890	GRMZM2G125314	114.162	154.692	157.417	0.438315	0.764884	0.0251949	0.990558					LOL3	NP_001147740	---	---	---	---
XLOC_000891	GRMZM2G370510	1.91846	0.995048	7.36913	-0.947108	0.534127	2.88866	0.00173904					hypothetical protein LOC100193810	NP_001132365	---	---	---	---
XLOC_000892	AC199198.3_FG003	0	0.23547	0	1.79769e+308	1	-1.79769e+308	1					---	---	---	---	---	---
XLOC_000893	AC199198.3_FG002	0	0.23547	0	1.79769e+308	1	-1.79769e+308	1					---	---	---	---	---	---
XLOC_000894	GRMZM2G104353	3.01595	1.74495	2.91025	-0.789423	0.556042	0.737953	0.604328					LOC100282036	NP_001148421	---	---	---	---
XLOC_000895	GRMZM2G703625	0	0	0	0	1	0	1					---	---	---	---	---	---
XLOC_000896	GRMZM2G051879	472.677	289.737	299.87	-0.706109	0.465081	0.0495918	0.982126					hypothetical protein LOC100192746	NP_001131417	---	---	---	---
XLOC_000897	GRMZM2G056151	0	0.0731281	0	1.79769e+308	1	-1.79769e+308	1					---	---	---	---	---	---
XLOC_000898	GRMZM2G090018	33.8133	26.4794	11.0863	-0.352717	0.753955	-1.2561	0.0558518					hypothetical protein LOC100272586	NP_001140521	---	---	---	---
XLOC_000899	GRMZM2G179792	0.413021	1.13026	9.04753	1.45236	0.0827079	3.00087	1.8819e-13					hypothetical protein LOC100280265	NP_001146665	---	---	---	---
XLOC_000900	GRMZM2G106834	0	0	0	0	1	0	1					---	---	---	---	---	---
XLOC_000901	GRMZM2G082836	12.3058	15.657	18.6406	0.347465	0.843391	0.251642	0.889792					putative GTP-binding protein	NP_001127754	---	---	---	---
XLOC_000902	GRMZM2G471240	0	0	0	0	1	0	1					---	---	---	---	---	---
XLOC_000903	GRMZM2G062320	0	0	0	0	1	0	1					---	---	---	---	---	---
XLOC_000904	AC213048.3_FG002	0	0	0	0	1	0	1					---	---	---	---	---	---
XLOC_000905	GRMZM5G866758	35.7267	32.5962	100.409	-0.132301	0.945966	1.62311	0.0621988					acetyl-CoA acetyltransferase, cytosolic 1	NP_001148667	---	---	---	---
XLOC_000906	GRMZM2G077960	0.966883	0.885681	2.571	-0.126553	0.963219	1.53747	0.179968					hypothetical protein LOC100384560	NP_001170543	---	---	---	---
XLOC_000907	GRMZM2G347583	9.61819	20.0445	14.4132	1.05937	0.189787	-0.47581	0.741459					---	---	---	---	---	---
XLOC_000908	GRMZM2G173030	26.0535	32.4175	30.7607	0.315293	0.846119	-0.0756863	0.971673					hypothetical protein LOC100274068	NP_001141919	---	---	---	---
XLOC_000909	GRMZM2G022061	24.3324	26.8441	37.522	0.14173	0.854778	0.483129	0.288041					hypothetical protein LOC100279962 (LOC100279962), mRNA	NM_001152912	---	---	---	---
XLOC_000910	GRMZM2G340286	0.118337	0.0292504	0.0316527	-2.01637	1	0.11387	1					hypothetical protein LOC100275916	NP_001143327	---	---	---	---
XLOC_000911	GRMZM2G347808	7.02044	4.22346	3.64199	-0.733138	0.238275	-0.213695	0.871491					hypothetical protein LOC100277845	NP_001144779	---	---	---	---
XLOC_000912	GRMZM2G046480	0.0483966	0.0926386	0.0517803	0.936709	1	-0.839209	1					---	---	---	---	---	---
XLOC_000913	GRMZM2G085825	5.64783	4.87768	4.71404	-0.211501	0.918818	-0.0492307	0.983138					---	---	---	---	---	---
XLOC_000914	GRMZM2G049070	24.948	14.3178	17.2752	-0.801119	0.449173	0.2709	0.877704					---	---	---	---	---	---
XLOC_000915	GRMZM2G062996	0	0	0.0214833	0	1	1.79769e+308	1					---	---	---	---	---	---
XLOC_000916	GRMZM2G095384	0	0	0	0	1	0	1					---	---	---	---	---	---
XLOC_000917	GRMZM2G416156	14.7863	7.79417	54.5528	-0.923797	0.163413	2.80719	6.81021e-07					---	---	---	---	---	---
XLOC_000918	GRMZM2G009435	0	0	0	0	1	0	1					---	---	---	---	---	---
XLOC_000919	GRMZM2G149224	3.73387	4.12576	5.6066	0.143989	0.925333	0.442465	0.736039					sterol-4-alpha-carboxylate 3-dehydrogenase, decarboxylating	NP_001150065	---	---	---	---
XLOC_000920	GRMZM2G117222	10.4759	17.8616	31.0618	0.769786	0.330919	0.798277	0.302031					ubiquinone biosynthesis protein COQ9	NP_001149911	---	---	---	---
XLOC_000921	GRMZM2G048324	33.6604	32.164	71.2702	-0.0656039	0.973747	1.14785	0.253577					nucleoredoxin1	NP_001105407	---	---	---	---
XLOC_000922	GRMZM2G123872	0	0.465295	0.277444	1.79769e+308	0.217278	-0.745952	0.857171					---	---	---	---	---	---
XLOC_000923	GRMZM2G123776	0.0187576	0	0	-1.79769e+308	1	0	1					hypothetical protein LOC100191960	NP_001130856	---	---	---	---
XLOC_000924	GRMZM5G828488	0.0977864	0.0966831	0.139498	-0.0163704	1	0.528908	1					ids4-like protein	NP_001149241	---	---	---	---
XLOC_000925	GRMZM2G071688	3.89505	2.87155	20.2067	-0.439815	0.721062	2.81494	2.60026e-06					hypothetical protein LOC100193674	NP_001132239	---	---	---	---
XLOC_000926	GRMZM2G352708	1.12304	0.965539	1.46277	-0.218004	0.93733	0.599297	0.752524					---	---	---	---	---	---
XLOC_000927	GRMZM2G110076	10.4339	10.6697	10.4911	0.0322395	0.991227	-0.0243561	0.990599					hypothetical protein LOC100191949	NP_001130845	---	---	---	---
XLOC_000928	GRMZM2G083642	91.4192	68.0782	77.2841	-0.425305	0.775608	0.182979	0.920533					small nuclear ribonucleoprotein G	NP_001148720	---	---	---	---
XLOC_000929	GRMZM2G004736	20.0095	18.8618	19.4959	-0.0852173	0.96606	0.0477052	0.980778					hypothetical protein LOC100277755	NP_001144715	---	---	---	---
XLOC_000930	GRMZM2G037630	3.18367	2.90377	10.1081	-0.132765	0.939578	1.79951	0.00786598					---	---	---	---	---	---
XLOC_000931	GRMZM2G313009	171.45	118.879	105.747	-0.528297	0.691233	-0.168879	0.928768					Putative uncharacterized protein	B7ZZ41	---	---	---	---
XLOC_000932	GRMZM2G179521	13.2766	8.06443	16.3918	-0.719238	0.543276	1.02333	0.329903					hypothetical protein LOC100383765	NP_001169871	---	---	---	---
XLOC_000933	GRMZM2G135834	4.43911	4.82359	4.96265	0.119838	0.934589	0.0410028	0.97953					---	---	---	---	---	---
XLOC_000934	GRMZM5G812005	0.457543	0.150794	0.652711	-1.60133	0.737515	2.11387	0.488177					---	---	---	---	---	---
XLOC_000935	GRMZM2G060589	0.102986	1.12007	0.717361	3.44306	0.0308019	-0.642812	0.737415					---	---	---	---	---	---
XLOC_000936	GRMZM2G360867	8.22086	7.55712	9.68679	-0.121454	0.959986	0.358184	0.84897					---	---	---	---	---	---
XLOC_000937	AC191589.3_FG003	0.0890748	0	0.169427	-1.79769e+308	1	1.79769e+308	1					---	---	---	---	---	---
XLOC_000938	GRMZM2G137502	0.336353	0.0950165	0.10282	-1.82373	1	0.11387	1					hypothetical protein LOC100193126	NP_001131758	---	---	---	---
XLOC_000939	AC177908.3_FG003	0	0	0	0	1	0	1					---	---	---	---	---	---
XLOC_000940	GRMZM2G096682	5.86788	4.05056	6.89027	-0.534716	0.617157	0.766439	0.43494					hypothetical protein LOC100274391	NP_001142223	---	---	---	---
XLOC_000941	GRMZM5G866989	52.1363	19.0321	6.87669	-1.45385	0.0378969	-1.46865	0.134383					hypothetical protein LOC100384367	NP_001170384	---	---	---	---
XLOC_000942	GRMZM2G147301	27.8241	9.41586	4.84906	-1.56317	0.0302895	-0.957389	0.448843					hypothetical protein LOC100384367	NP_001170384	---	---	---	---
XLOC_000943	GRMZM2G351259	90.4204	59.1304	20.5313	-0.612748	0.477651	-1.52607	0.0217428					hypothetical protein LOC100273010	NP_001140932	---	---	---	---
XLOC_000944	AC212231.3_FG002	0	0	0	0	1	0	1					---	---	---	---	---	---
XLOC_000945	GRMZM2G117930	0.252369	0.0415869	0	-2.60133	1	-1.79769e+308	1					---	---	---	---	---	---
XLOC_000946	GRMZM2G067371	16.5877	51.5445	21.736	1.63571	0.0141322	-1.24573	0.181676					---	---	---	---	---	---
XLOC_000947	GRMZM5G849164	0.136625	0.219037	0.180212	0.680955	1	-0.281484	1					---	---	---	---	---	---
XLOC_000948	GRMZM2G135913	0.598628	1.18179	0.262506	0.981248	0.341713	-2.17055	0.0367367					hypothetical protein LOC100304260	NP_001159175	---	---	---	---
XLOC_000949	GRMZM2G036484	0	0	0.0849029	0	1	1.79769e+308	1					---	---	---	---	---	---
XLOC_000950	GRMZM2G019562	7.13133	25.2034	30.7343	1.82137	0.00648194	0.28623	0.863548					---	---	---	---	---	---
XLOC_000951	GRMZM2G464575	13.3139	12.2402	16.9718	-0.121308	0.95193	0.471512	0.7394					DNA binding protein	NP_001148102	---	---	---	---
XLOC_000952	GRMZM2G086992	6.54562	6.34346	9.34683	-0.045259	0.987309	0.559206	0.724087					Ubiquitin-fusion protein	B6T9V9	---	---	---	---
XLOC_000953	GRMZM2G130121	34.2308	26.4688	24.7304	-0.371003	0.810997	-0.0980061	0.962247					---	---	---	---	---	---
XLOC_000954	GRMZM2G460988	5.39929	4.20824	4.29639	-0.359552	0.844689	0.0299078	0.989239					hypothetical protein LOC100273888	NP_001141753	---	---	---	---
XLOC_000955	GRMZM2G042881	23.6176	20.7501	27.5568	-0.186742	0.895663	0.409286	0.711105					hypothetical protein LOC100194113	NP_001132638	---	---	---	---
XLOC_000956	GRMZM2G043141	0.0454577	0.269669	0.442864	2.56859	1	0.715676	0.705574					Putative uncharacterized protein	C4J9D4	---	---	---	---
XLOC_000957	GRMZM2G072448	0	0	0	0	1	0	1					cysteine protease	NP_001146834	---	---	---	---
XLOC_000958	GRMZM2G165960	0.073801	0.0547262	1.44104	-0.431408	1	4.71873	6.9427e-05					hypothetical protein LOC100275610	NP_001143132	---	---	---	---
XLOC_000959	GRMZM2G032821	7.9673	7.98978	10.8276	0.00406417	0.998185	0.43849	0.696705					hypothetical protein LOC100383539	NP_001169658	---	---	---	---
XLOC_000960	GRMZM5G852170	4.30887	0	0	-1.79769e+308	0.540006	0	1					---	---	---	---	---	---
XLOC_000961	GRMZM5G892991	0.208563	0.347301	0.411057	0.735702	0.70372	0.243153	0.91968					Ragged seedling 2	D0EYF3	---	---	---	---
XLOC_000962	GRMZM2G068701	0	0	0	0	1	0	1					hypothetical protein LOC100279379 (LOC100279379), mRNA	NM_001152394	---	---	---	---
XLOC_000963	GRMZM2G174708	1.03043	1.71159	1.94035	0.732091	0.693846	0.180984	0.943418					polygalacturonase inhibitor 1	NP_001151303	---	---	---	---
XLOC_000964	GRMZM2G105935	0	0	0	0	1	0	1					---	---	---	---	---	---
XLOC_000965	GRMZM2G053757	5.74077	4.22804	5.2647	-0.441256	0.834897	0.316363	0.887161					---	---	---	---	---	---
XLOC_000966	GRMZM2G084063	80.2165	67.4681	96.3002	-0.249695	0.881771	0.513333	0.704464					Putative uncharacterized protein	B6SIA6	---	---	---	---
XLOC_000967	GRMZM2G084587	39.9654	79.3817	58.1012	0.990056	0.258628	-0.450238	0.765652					BRASSINOSTEROID INSENSITIVE 1-associated receptor kinase 1	NP_001148919	---	---	---	---
XLOC_000968	AC190695.3_FG003	0	0	0	0	1	0	1					---	---	---	---	---	---
XLOC_000969	GRMZM2G157164	0.877546	0.80567	5.29809	-0.123286	0.969075	2.71721	0.00852377					---	---	---	---	---	---
XLOC_000970	GRMZM2G020523	0	0	0	0	1	0	1					hypothetical protein LOC100272496	NP_001140437	---	---	---	---
XLOC_000971	AC214524.3_FG004	0	0	0	0	1	0	1					---	---	---	---	---	---
XLOC_000972	GRMZM2G703641	2.1988	0.790543	1.63965	-1.4758	0.244025	1.05247	0.498339					---	---	---	---	---	---
XLOC_000973	GRMZM5G867996	0	0	0	0	1	0	1					---	---	---	---	---	---
XLOC_000974	GRMZM2G039000	0.646458	0.934163	1.09069	0.531117	0.808652	0.223495	0.926429					---	---	---	---	---	---
XLOC_000975	AC199541.4_FG007	1.77337	1.87345	4.49648	0.0792073	0.977077	1.2631	0.305799					hypothetical protein LOC100383146	NP_001169283	---	---	---	---
XLOC_000976	GRMZM2G703650	0	0	0	0	1	0	1					---	---	---	---	---	---
XLOC_000977	GRMZM2G703651	0	0.0813121	0	1.79769e+308	1	-1.79769e+308	1					---	---	---	---	---	---
XLOC_000978	AC199541.4_FG001	25.6002	30.1068	51.4323	0.233934	0.895485	0.772586	0.499655					LOC100281067	NP_001147458	---	---	---	---
XLOC_000979	AC199541.4_FG002	16.6235	19.201	32.8514	0.207957	0.911248	0.774769	0.50186					---	---	---	---	---	---
XLOC_000980	GRMZM2G423142	0	0.0778588	0.280762	1.79769e+308	1	1.85042	1					---	---	---	---	---	---
XLOC_000981	GRMZM2G060001	1.62649	1.30465	2.29078	-0.318104	0.880998	0.812176	0.615312					---	---	---	---	---	---
XLOC_000982	GRMZM5G826389	0	0	0	0	1	0	1					LOC100282835	NP_001149213	---	---	---	---
XLOC_000983	GRMZM2G326151	1.87212	0.829503	1.58811	-1.17436	0.428811	0.936992	0.568221					---	---	---	---	---	---
XLOC_000984	GRMZM2G096683	3.4184	2.68596	4.14183	-0.347885	0.86915	0.624832	0.705581					---	---	---	---	---	---
XLOC_000985	GRMZM5G882288	1.52907	2.37201	3.60583	0.633456	0.810869	0.604221	0.766348					hypothetical protein LOC100383896	NP_001169991	---	---	---	---
XLOC_000986	GRMZM2G088793	4.56228	7.38691	6.66354	0.695216	0.571274	-0.148684	0.940362					hypothetical protein LOC100382001	NP_001168239	---	---	---	---
XLOC_000987	GRMZM2G017759	0	0	0	0	1	0	1					---	---	---	---	---	---
XLOC_000988	GRMZM2G044481	0.0136303	0.107812	0	2.98363	1	-1.79769e+308	1					Putative uncharacterized protein	B8A243	---	---	---	---
XLOC_000989	GRMZM2G045067	0.0731106	0.289143	0.0391111	1.98363	1	-2.88613	1					---	---	---	---	---	---
XLOC_000990	GRMZM2G064804	3.37774	2.49514	6.3367	-0.436941	0.828342	1.34461	0.226136					hypothetical protein LOC100382702	NP_001168896	---	---	---	---
XLOC_000991	GRMZM2G143703	3.12517	4.16713	22.6348	0.415118	0.823115	2.44142	0.0010468					catalytic/ hydrolase	NP_001148225	---	---	---	---
XLOC_000992	GRMZM2G094126	0	0	0	0	1	0	1					---	---	---	---	---	---
XLOC_000993	GRMZM2G093962	0.108561	3.29558	0.270658	4.92395	5.61686e-06	-3.60599	6.45883e-05					hypothetical protein LOC100194066	NP_001132594	---	---	---	---
XLOC_000994	GRMZM2G539790	0.0450722	0.0668455	0.217006	0.568592	1	1.69883	1					---	---	---	---	---	---
XLOC_000995	GRMZM2G060257	22.6085	48.5814	37.0456	1.10354	0.0883337	-0.391104	0.767487					ATPP2-A13	NP_001149956	---	---	---	---
XLOC_000996	GRMZM2G087063	32.0102	24.5828	33.845	-0.380882	0.309537	0.461294	0.318165					hypothetical protein LOC100194324	NP_001132834	---	---	---	---
XLOC_000997	GRMZM2G087243	0.0666614	0.0109849	0.011887	-2.60133	1	0.113862	1					hypothetical protein LOC100272841	NP_001140766	---	---	---	---
XLOC_000998	GRMZM2G087383	0	0	0	0	1	0	1					---	---	---	---	---	---
XLOC_000999	GRMZM2G049852	0	0.0223395	0	1.79769e+308	1	-1.79769e+308	1					---	---	---	---	---	---
XLOC_001000	GRMZM2G477287	0	0.294033	0	1.79769e+308	1	-1.79769e+308	1					---	---	---	---	---	---
XLOC_001001	GRMZM2G087878	0	0	0	0	1	0	1					hypothetical protein LOC100383351	NP_001169478	---	---	---	---
XLOC_001002	GRMZM2G434514	0	0	0.171758	0	1	1.79769e+308	1					---	---	---	---	---	---
XLOC_001003	GRMZM2G133968	0	0	0	0	1	0	1					---	---	---	---	---	---
XLOC_001004	GRMZM2G434500	0.0158378	0	0	-1.79769e+308	1	0	1					hypothetical protein LOC100382402	NP_001168618	---	---	---	---
XLOC_001005	AC212979.2_FG006	1.28453	1.48972	1.92124	0.213799	0.934739	0.36699	0.865119					---	---	---	---	---	---
XLOC_001006	GRMZM2G148695	0.0323538	0.103483	0.0335478	1.67739	1	-1.6251	1					---	---	---	---	---	---
XLOC_001007	GRMZM2G137561	7.06104	3.37987	8.15431	-1.06291	0.405452	1.2706	0.313281					complex 1 protein containing protein	NP_001147102	---	---	---	---
XLOC_001008	GRMZM2G025190	0.803039	1.83869	7.82311	1.19513	0.382125	2.08907	0.0413631					Glutathione S-transferase GSTU6	B6T033	---	---	---	---
XLOC_001009	GRMZM2G041685	0.244741	0	0.0872841	-1.79769e+308	1	1.79769e+308	1					glutathione transferase32 (gst32), mRNA	NM_001111522	---	---	---	---
XLOC_001010	GRMZM2G054653	0	0	0	0	1	0	1					glutathione transferase40	NP_001105630	---	---	---	---
XLOC_001011	GRMZM2G302373	0	0	0	0	1	0	1					---	---	---	---	---	---
XLOC_001012	GRMZM2G480439	0	0	0	0	1	0	1					hypothetical protein LOC100192043	NP_001130938	---	---	---	---
XLOC_001013	GRMZM2G178079	6.62694	10.0517	17.9117	0.601024	0.439183	0.833461	0.223052					glutathione S-transferase GSTU6	NP_001152229	---	---	---	---
XLOC_001014	GRMZM2G066369	3.52983	2.15907	7.61726	-0.709189	0.673607	1.81886	0.0783406					glutathione S-transferase GST 38	NP_001104996	---	---	---	---
XLOC_001015	GRMZM2G044383	0.380161	1.83781	4.52555	2.27331	0.0142927	1.3001	0.099405					glutathione transferase30	NP_001104990	---	---	---	---
XLOC_001016	GRMZM5G827566	4.06562	1.67489	28.6367	-1.2794	0.484734	4.09572	4.15707e-05					---	---	---	---	---	---
XLOC_001017	GRMZM2G558772	23.9541	15.6447	27.9752	-0.614603	0.703604	0.838477	0.543592					---	---	---	---	---	---
XLOC_001018	AC205567.3_FG002	0	0.186113	0.0503496	1.79769e+308	1	-1.88613	1					---	---	---	---	---	---
XLOC_001019	GRMZM2G703661	0	0	0.0601513	0	1	1.79769e+308	1					---	---	---	---	---	---
XLOC_001020	GRMZM2G558768	0	0	0	0	1	0	1					---	---	---	---	---	---
XLOC_001021	GRMZM2G030529	4.56939	5.95608	4.90669	0.38236	0.807855	-0.279611	0.867575					---	---	---	---	---	---
XLOC_001022	GRMZM2G039312	0.036327	0.107751	0.116601	1.56859	1	0.11387	1					---	---	---	---	---	---
XLOC_001023	GRMZM2G453403	1.90379	1.83685	2.02101	-0.0516393	0.989161	0.137839	0.962905					---	---	---	---	---	---
XLOC_001024	GRMZM2G418294	6.73118	7.56705	10.2317	0.168872	0.934672	0.435243	0.774554					---	---	---	---	---	---
XLOC_001025	GRMZM2G125304	23.6453	30.4392	54.3889	0.364377	0.631342	0.837383	0.0943793					hypothetical protein LOC100384497	NP_001170495	---	---	---	---
XLOC_001026	GRMZM2G125266	8.38935	10.2088	2.92621	0.28319	0.883833	-1.80271	0.0714029					mu-crystallin	NP_001149828	---	---	---	---
XLOC_001027	GRMZM2G162292	12.8257	15.2652	19.1179	0.251209	0.870696	0.324676	0.79956					hypothetical protein LOC100276728 (LOC100276728), mRNA	NM_001150446	---	---	---	---
XLOC_001028	GRMZM2G064466	4.96879	8.33231	2.35394	0.74582	0.212431	-1.82364	0.00437359					bell-like homeodomain protein 3	NP_001147936	---	---	---	---
XLOC_001029	GRMZM5G845018	1.97934	1.24876	1.59809	-0.664525	0.730969	0.355857	0.873932					hypothetical protein LOC100216963	NP_001136816	---	---	---	---
XLOC_001030	GRMZM2G099467	10.2075	38.1158	2.35919	1.90076	0.00327757	-4.01402	3.10577e-07					gibberellin 20 oxidase 2 (LOC100284800), mRNA	NM_001157695	---	---	---	---
XLOC_001031	GRMZM2G106241	0	0	0	0	1	0	1					---	---	---	---	---	---
XLOC_001032	GRMZM2G097188	0.341726	0	0.243746	-1.79769e+308	1	1.79769e+308	1					---	---	---	---	---	---
XLOC_001033	GRMZM2G003076	14.5317	13.1089	19.2087	-0.148655	0.921045	0.551209	0.627942					tobamovirus multiplication 3	NP_001152146	---	---	---	---
XLOC_001034	GRMZM2G040743	6.58453	3.57318	5.14508	-0.881874	0.437271	0.525988	0.733596					hypothetical protein LOC100277352	NP_001144415	---	---	---	---
XLOC_001035	GRMZM2G052685	1.38885	1.55721	4.54977	0.165076	0.947601	1.54683	0.145223					---	---	---	---	---	---
XLOC_001036	GRMZM2G083173	81.0001	55.978	106.772	-0.533063	0.325977	0.931607	0.104909					LOC100285573	NP_001151936	---	---	---	---
XLOC_001037	GRMZM2G095020	3.38359	9.87882	4.13125	1.54578	0.0903068	-1.25776	0.289381					---	---	---	---	---	---
XLOC_001038	AC211996.4_FG001	0	0	0	0	1	0	1					---	---	---	---	---	---
XLOC_001039	AC202172.3_FG004	0	0	0	0	1	0	1					---	---	---	---	---	---
XLOC_001040	GRMZM2G119766	0	1.13496	0	1.79769e+308	0.0186836	-1.79769e+308	0.0386623					---	---	---	---	---	---
XLOC_001041	GRMZM2G402564	6.47551	59.9322	31.4986	3.21027	6.18755e-07	-0.928044	0.395444					EC protein homolog (Zinc metallothionein class II)	P43401	---	---	---	---
XLOC_001042	GRMZM5G837538	0	0	0	0	1	0	1					---	---	---	---	---	---
XLOC_001043	GRMZM2G026147	32.7021	84.1599	25.202	1.36375	0.00109983	-1.73959	0.00108648					expansin-like 3	NP_001147432	---	---	---	---
XLOC_001044	GRMZM2G327907	0.24614	0.243363	0.0877833	-0.0163704	1	-1.47109	1					---	---	---	---	---	---
XLOC_001045	GRMZM2G026767	12.6797	27.3782	18.8652	1.11051	0.129091	-0.537301	0.6599					hypothetical protein LOC100280241	NP_001146642	---	---	---	---
XLOC_001046	GRMZM2G572198	189.737	120.905	62.8565	-0.650121	0.574142	-0.943744	0.388605					---	---	---	---	---	---
XLOC_001047	GRMZM2G427164	0	0	0.0280853	0	1	1.79769e+308	1					---	---	---	---	---	---
XLOC_001048	GRMZM2G103668	1.2333	0.844186	1.21802	-0.546885	0.810409	0.528908	0.792255					hypothetical protein LOC100275812 (LOC100275812), mRNA	NM_001149806	---	---	---	---
XLOC_001049	GRMZM2G377185	0.0266915	0	0.0285578	-1.79769e+308	1	1.79769e+308	1					---	---	---	---	---	---
XLOC_001050	GRMZM2G474129	0.0255206	0	0	-1.79769e+308	1	0	1					---	---	---	---	---	---
XLOC_001051	GRMZM2G474211	0.0302661	0.215294	0.0165604	2.83053	1	-3.7005	1					---	---	---	---	---	---
XLOC_001052	GRMZM2G094077	0.187557	0.0623233	0.0537579	-1.58948	1	-0.213295	1					---	---	---	---	---	---
XLOC_001053	GRMZM2G154549	89.6987	73.8817	79.6605	-0.27987	0.705006	0.108648	0.914488					hypothetical protein LOC100278262	NP_001145066	---	---	---	---
XLOC_001054	GRMZM2G127067	3.0474	4.11599	10.4801	0.433663	0.829971	1.34834	0.210824					LOC100282314	NP_001148698	---	---	---	---
XLOC_001055	GRMZM2G143025	0.312276	0.368066	0.56777	0.237144	0.939686	0.62534	0.760512					---	---	---	---	---	---
XLOC_001056	GRMZM2G143075	0	0	0	0	1	0	1					---	---	---	---	---	---
XLOC_001057	GRMZM2G113761	1.2602	0.315123	0.122761	-1.99966	0.024595	-1.36006	1					xyloglucan endotransglucosylase/hydrolase protein 32	NP_001148432	---	---	---	---
XLOC_001058	GRMZM5G899428	1.50716	0.866371	0.487512	-0.798779	0.64982	-0.829546	0.630748					ATG1 (LOC100285875), mRNA	NM_001158765	---	---	---	---
XLOC_001059	GRMZM2G017011	0.0502333	0	0	-1.79769e+308	1	0	1					---	---	---	---	---	---
XLOC_001060	GRMZM2G424595	5.34643	7.18638	9.09439	0.426689	0.795209	0.339713	0.836767					hypothetical protein LOC100384314	NP_001170339	---	---	---	---
XLOC_001061	GRMZM2G090100	9.06571	10.5537	14.2365	0.219258	0.917385	0.43184	0.792183					Putative uncharacterized protein	C4J2R5	---	---	---	---
XLOC_001062	GRMZM2G143202	43.8291	40.3484	40.8785	-0.119378	0.951579	0.0188334	0.992849					---	---	---	---	---	---
XLOC_001063	GRMZM2G469371	7.2927	9.70851	4.36208	0.412797	0.836854	-1.15424	0.371602					---	---	---	---	---	---
XLOC_001064	GRMZM2G177400	14.0339	12.0534	21.1916	-0.219481	0.877658	0.814058	0.321085					complex 1 protein containing protein	NP_001147276	---	---	---	---
XLOC_001065	GRMZM2G046848	0.39333	1.76946	0.336664	2.1695	0.0188199	-2.39392	0.0230899					---	---	---	---	---	---
XLOC_001066	GRMZM2G304132	0.177205	0.96363	2.27513	2.44306	0.0188349	1.2394	0.35497					hypothetical protein LOC100274912	NP_001142635	---	---	---	---
XLOC_001067	GRMZM2G005480	0.328928	0.204141	0.359016	-0.688201	1	0.814479	1					---	---	---	---	---	---
XLOC_001068	GRMZM2G081808	0.00952937	0.0527623	0.0509782	2.46906	1	-0.0496287	1					---	---	---	---	---	---
XLOC_001069	GRMZM2G071208	73.938	72.6395	164.196	-0.0255625	0.991421	1.17659	0.199868					hypothetical protein LOC100191754	NP_001130653	---	---	---	---
XLOC_001070	GRMZM2G071172	10.7476	14.332	16.6687	0.415229	0.779644	0.217902	0.903421					---	---	---	---	---	---
XLOC_001071	GRMZM2G065050	0	0	0	0	1	0	1					hypothetical protein LOC100276790	NP_001143973	---	---	---	---
XLOC_001072	GRMZM2G053742	0.0122999	0.0121611	0.0263197	-0.0163704	1	1.11387	1					---	---	---	---	---	---
XLOC_001073	GRMZM2G053720	48.5841	103.244	130.313	1.0875	0.00353342	0.335929	0.694117					proline oxidase	NP_001147577	---	---	---	---
XLOC_001074	GRMZM2G079487	10.3809	7.66444	12.3367	-0.43768	0.815265	0.686704	0.634728					hypothetical protein LOC100274725	NP_001142497	---	---	---	---
XLOC_001075	GRMZM2G351505	0	0	0	0	1	0	1					cortical cell-delineating protein	NP_001147365	---	---	---	---
XLOC_001076	GRMZM2G089248	1.25519	0.936627	0.962872	-0.422363	0.852283	0.0398695	0.988565					hypothetical protein LOC100384410	NP_001170423	---	---	---	---
XLOC_001077	GRMZM2G114893	0.64397	2.41277	0.290103	1.90563	0.0537932	-3.05605	0.00346494					---	---	---	---	---	---
XLOC_001078	GRMZM2G061099	7.57609	13.0771	21.2359	0.787514	0.47104	0.699463	0.56102					Putative uncharacterized protein	C4JAN2	---	---	---	---
XLOC_001079	GRMZM5G813892	27.526	40.4108	35.1027	0.553945	0.666413	-0.203159	0.910523					hypothetical protein LOC100383177	NP_001169313	---	---	---	---
XLOC_001080	GRMZM2G703677	0	0	0	0	1	0	1					---	---	---	---	---	---
XLOC_001081	GRMZM2G428071	2.37359	2.02311	2.10169	-0.230495	0.922328	0.0549764	0.983138					hypothetical protein LOC100192532	NP_001131223	---	---	---	---
XLOC_001082	GRMZM2G013987	0	0	0	0	1	0	1					hypothetical protein LOC100382542	NP_001168747	---	---	---	---
XLOC_001083	GRMZM2G154580	0.762275	1.05514	6.41583	0.469056	0.848681	2.6042	0.00944957					---	---	---	---	---	---
XLOC_001084	GRMZM2G123585	0.315677	0.0477588	0	-2.72461	1	-1.79769e+308	1					hypothetical protein LOC100194247	NP_001132760	---	---	---	---
XLOC_001085	GRMZM2G317386	33.7346	12.0807	21.8389	-1.48153	0.0443257	0.854197	0.469132					---	---	---	---	---	---
XLOC_001086	GRMZM2G143210	0.4888	0.273028	0.408448	-0.840194	0.669161	0.5811	0.7857					---	---	---	---	---	---
XLOC_001087	GRMZM2G113098	0.204444	0.20304	0.246081	-0.00994413	1	0.277369	1					---	---	---	---	---	---
XLOC_001088	AC177900.4_FG001	0	0	0	0	1	0	1					---	---	---	---	---	---
XLOC_001089	GRMZM2G062458	4.03717	3.31698	0.669209	-0.283474	0.9051	-2.30934	0.0376719					---	---	---	---	---	---
XLOC_001090	GRMZM5G846082	6.96013	6.9282	0.399109	-0.006633	0.997984	-4.11763	9.40534e-06					---	---	---	---	---	---
XLOC_001091	GRMZM2G021427	0.288984	0	0	-1.79769e+308	1	0	1					---	---	---	---	---	---
XLOC_001093	GRMZM2G405622	0	0	0	0	1	0	1					---	---	---	---	---	---
XLOC_001094	GRMZM2G082916	11.3565	18.203	13.0541	0.680663	0.540361	-0.479673	0.741459					---	---	---	---	---	---
XLOC_001095	AC202989.3_FG007	0	0	0	0	1	0	1					---	---	---	---	---	---
XLOC_001096	AC204821.3_FG004	0	0	0	0	1	0	1					---	---	---	---	---	---
XLOC_001097	GRMZM2G114772	9.37853	33.2468	10.7861	1.82578	0.00640133	-1.62405	0.0673163					hypothetical protein LOC100280284	NP_001146684	---	---	---	---
XLOC_001098	GRMZM2G154290	2.09301	1.30698	2.12148	-0.679335	0.752881	0.698833	0.708823					---	---	---	---	---	---
XLOC_001099	GRMZM2G425719	0.436757	0.520887	13.6095	0.25414	0.902341	4.7075	0					hypothetical protein LOC100272892	NP_001140817	---	---	---	---
XLOC_001100	GRMZM2G165867	44.6933	40.6642	16.7922	-0.136299	0.94371	-1.27597	0.185643					hypothetical protein LOC100273776	NP_001141651	---	---	---	---
XLOC_001101	GRMZM2G094639	0	0	0	0	1	0	1					---	---	---	---	---	---
XLOC_001102	GRMZM2G423886	1.40247	1.10172	1.80885	-0.348214	0.877737	0.715321	0.672212					hypothetical protein LOC100272315	NP_001140271	---	---	---	---
XLOC_001103	GRMZM2G460422	0.252388	1.27576	0.0383481	2.33764	0.025126	-5.05605	0.0124011					---	---	---	---	---	---
XLOC_001104	GRMZM2G148074	0.764722	1.59894	2.98498	1.06411	0.36957	0.900607	0.53363					Putative uncharacterized protein	B4FYT2	---	---	---	---
XLOC_001105	GRMZM2G365134	3.3738	4.08457	3.75702	0.27581	0.898709	-0.120595	0.960507					glycoprotein	NP_001151220	---	---	---	---
XLOC_001106	GRMZM2G079031	7.19823	9.81486	9.44694	0.447325	0.718442	-0.05512	0.977505					---	---	---	---	---	---
XLOC_001107	GRMZM2G163189	0.159756	0.133274	0.042011	-0.261471	1	-1.66556	1					hypothetical protein LOC100381684	NP_001167968	---	---	---	---
XLOC_001108	GRMZM2G392524	0	0.0837795	0	1.79769e+308	1	-1.79769e+308	1					hypothetical protein LOC100277537	NP_001144540	---	---	---	---
XLOC_001109	GRMZM2G092590	0.0266277	0.0789819	0	1.56859	1	-1.79769e+308	1					hypothetical protein LOC100277065	NP_001144204	---	---	---	---
XLOC_001110	GRMZM2G067257	0.77742	0.857331	1.21737	0.141158	0.9606	0.505837	0.798446					---	---	---	---	---	---
XLOC_001111	GRMZM2G088524	103.032	53.6716	82.209	-0.940866	0.163951	0.615139	0.552732					hypothetical protein LOC100216850	NP_001136714	---	---	---	---
XLOC_001112	GRMZM2G022822	0	0	0	0	1	0	1					---	---	---	---	---	---
XLOC_001113	GRMZM2G108180	0	0	0	0	1	0	1					---	---	---	---	---	---
XLOC_001114	GRMZM2G052666	101.165	81.6897	70.1237	-0.308479	0.85087	-0.220251	0.903525					LOC100285733	NP_001152096	---	---	---	---
XLOC_001115	GRMZM2G076468	0.09467	0.199274	0.973449	1.07377	1	2.28835	0.0193298					Putative uncharacterized protein	C4JBD9	---	---	---	---
XLOC_001116	GRMZM2G180909	32.6916	32.6327	26.2809	-0.00260242	0.999089	-0.312303	0.848772					nucleic acid binding protein	NP_001149906	---	---	---	---
XLOC_001117	GRMZM2G481163	19.901	23.8163	14.4648	0.259105	0.880319	-0.719398	0.553308					hypothetical protein LOC100273299	NP_001141212	---	---	---	---
XLOC_001118	GRMZM2G107575	11.7256	19.1454	20.1005	0.707337	0.543617	0.0702332	0.973765					hypothetical protein LOC100191578	NP_001130480	---	---	---	---
XLOC_001119	GRMZM2G098208	106.504	130.033	118.729	0.287965	0.80772	-0.131201	0.925926					protein kinase CK2 regulatory subunit CK2B2	NP_001105624	---	---	---	---
XLOC_001120	GRMZM2G399484	35.6922	30.2305	31.4543	-0.239604	0.889278	0.057253	0.978564					ICE-like protease p20 domain containing protein	NP_001152273	---	---	---	---
XLOC_001121	GRMZM2G155422	4.74722	6.44783	7.13126	0.441731	0.808652	0.145343	0.948542					hypothetical protein LOC100191541	NP_001130444	---	---	---	---
XLOC_001122	GRMZM5G815736	0	0.277341	0.300119	1.79769e+308	1	0.11387	1					---	---	---	---	---	---
XLOC_001123	GRMZM2G703671	0	0	0	0	1	0	1					---	---	---	---	---	---
XLOC_001124	GRMZM2G042538	1.11212	1.81094	1.72639	0.703432	0.691168	-0.068979	0.980404					---	---	---	---	---	---
XLOC_001125	GRMZM2G050961	42.6369	37.7942	42.373	-0.173938	0.875781	0.16498	0.885678					hypothetical protein LOC100273606	NP_001141494	---	---	---	---
XLOC_001126	GRMZM2G444715	0	0	0	0	1	0	1					---	---	---	---	---	---
XLOC_001127	AC208680.3_FG001	0	0	0	0	1	0	1					---	---	---	---	---	---
XLOC_001128	GRMZM2G127945	0	0	0	0	1	0	1					---	---	---	---	---	---
XLOC_001129	GRMZM2G349185	0	0.0267352	0	1.79769e+308	1	-1.79769e+308	1					---	---	---	---	---	---
XLOC_001130	GRMZM2G086750	102.885	78.1871	69.3274	-0.396031	0.789907	-0.173505	0.925301					hypothetical protein LOC100194183	NP_001132702	---	---	---	---
XLOC_001131	AC211390.3_FG001	6.68683	6.18893	10.263	-0.111632	0.961451	0.729685	0.579664					---	---	---	---	---	---
XLOC_001132	GRMZM2G049422	65.1517	75.4998	94.4856	0.21267	0.891323	0.323622	0.819259					tetraspanin family protein	NP_001150827	---	---	---	---
XLOC_001133	GRMZM2G512258	0.321896	0.9815	0.435885	1.60839	0.56828	-1.17104	0.647345					---	---	---	---	---	---
XLOC_001134	GRMZM2G077937	2.64517	2.05571	3.20087	-0.363721	0.854552	0.638825	0.676416					---	---	---	---	---	---
XLOC_001135	GRMZM2G034096	15.2591	7.99227	15.0756	-0.932992	0.392472	0.915538	0.461217					hypothetical protein LOC100276291	NP_001143587	---	---	---	---
XLOC_001136	GRMZM2G033526	41.0527	44.6146	44.7451	0.12004	0.945966	0.00421332	0.998564					hypothetical protein LOC100273990	NP_001141848	---	---	---	---
XLOC_001137	GRMZM2G169080	0.0767197	0.0455124	0.246544	-0.753336	1	2.43751	1					---	---	---	---	---	---
XLOC_001138	GRMZM2G082709	0.0423678	0.335118	0.0906601	2.98363	1	-1.88613	1					---	---	---	---	---	---
XLOC_001139	GRMZM2G703691	0	0	0	0	1	0	1					---	---	---	---	---	---
XLOC_001140	GRMZM2G367023	3.46126	8.05875	8.641	1.21926	0.252022	0.100642	0.967066					---	---	---	---	---	---
XLOC_001141	GRMZM2G001895	10.0765	14.2239	19.5271	0.497327	0.71003	0.457165	0.761079					hypothetical protein LOC100272361	NP_001140316	---	---	---	---
XLOC_001142	GRMZM2G094390	38.333	31.0554	39.6097	-0.303745	0.853875	0.351011	0.825379					---	---	---	---	---	---
XLOC_001143	GRMZM2G094168	12.4754	10.584	33.6965	-0.23721	0.851991	1.67072	0.00117307					hypothetical protein LOC100216682	NP_001136561	---	---	---	---
XLOC_001144	GRMZM2G361855	0.217434	0.117262	1.94569	-0.89084	1	4.05247	9.13278e-05					---	---	---	---	---	---
XLOC_001145	GRMZM2G361917	0	0	0.129824	0	1	1.79769e+308	1					---	---	---	---	---	---
XLOC_001146	GRMZM2G169931	10.596	10.2765	7.52363	-0.0441713	0.977242	-0.449846	0.641579					hypothetical protein LOC100194368	NP_001132875	---	---	---	---
XLOC_001147	GRMZM2G024823	8.64838	6.17381	8.75366	-0.486267	0.593155	0.503724	0.576166					hypothetical protein LOC100273155	NP_001141073	---	---	---	---
XLOC_001148	AC186602.4_FG003	0	0.0938155	0	1.79769e+308	1	-1.79769e+308	1					---	---	---	---	---	---
XLOC_001149	GRMZM2G033876	23.3235	34.8775	34.5309	0.580509	0.639047	-0.0144067	0.995108					---	---	---	---	---	---
XLOC_001150	GRMZM2G072117	0.10627	0.168114	0.254689	0.661704	1	0.599297	1					AT-hook protein 1	NP_001148458	---	---	---	---
XLOC_001151	GRMZM2G072371	0	0	0	0	1	0	1					---	---	---	---	---	---
XLOC_001152	AC209215.4_FG006	18.4527	15.6429	15.0855	-0.238327	0.923156	-0.0523411	0.984396					---	---	---	---	---	---
XLOC_001153	GRMZM5G862565	6.22497	7.84441	8.06072	0.333598	0.838058	0.0392433	0.984825					---	---	---	---	---	---
XLOC_001154	GRMZM2G370529	0	0	0	0	1	0	1					---	---	---	---	---	---
XLOC_001155	GRMZM2G026641	0	0.0378887	0.0410004	1.79769e+308	1	0.11387	1					---	---	---	---	---	---
XLOC_001156	GRMZM2G703697	0	0	0	0	1	0	1					---	---	---	---	---	---
XLOC_001157	GRMZM2G046947	0.122127	0.157545	0.187107	0.367385	1	0.248098	1					---	---	---	---	---	---
XLOC_001158	AC205513.3_FG003	0	0	0	0	1	0	1					---	---	---	---	---	---
XLOC_001159	GRMZM2G003318	87.4993	81.1614	89.7706	-0.108477	0.930453	0.14545	0.919784					fibrillin1	NP_001149315	---	---	---	---
XLOC_001160	GRMZM2G168987	0	0	0	0	1	0	1					hypothetical protein LOC100278322	NP_001145107	---	---	---	---
XLOC_001161	GRMZM2G456603	25.2774	16.8511	10.1118	-0.585003	0.768757	-0.736799	0.696148					hypothetical protein LOC100277851	NP_001144784	---	---	---	---
XLOC_001162	GRMZM2G068917	11.1683	23.8001	16.0792	1.09156	0.00324384	-0.565768	0.358517					hypothetical protein LOC100193580	NP_001132159	---	---	---	---
XLOC_001163	GRMZM2G090500	1.31073	0.693445	2.41112	-0.918523	0.520955	1.79785	0.0894508					hypothetical protein LOC100276359	NP_001143638	---	---	---	---
XLOC_001164	GRMZM2G437683	0	0	0	0	1	0	1					---	---	---	---	---	---
XLOC_001165	GRMZM5G855014	0	1.06054	0.757059	1.79769e+308	0.0301499	-0.486319	0.823284					---	---	---	---	---	---
XLOC_001166	GRMZM2G147937	0	0	0	0	1	0	1					---	---	---	---	---	---
XLOC_001167	GRMZM2G057466	1.08162	7.97202	5.76285	2.88175	1.35801e-05	-0.468163	0.748298					---	---	---	---	---	---
XLOC_001168	GRMZM2G112769	3.32798	4.8468	3.48272	0.542385	0.731912	-0.476816	0.771376					---	---	---	---	---	---
XLOC_001169	GRMZM2G089147	75.4715	56.9936	57.2617	-0.405131	0.754459	0.00676884	0.998055					hypothetical protein LOC100191176	NP_001130083	---	---	---	---
XLOC_001170	GRMZM2G703701	0	0	0	0	1	0	1					---	---	---	---	---	---
XLOC_001171	GRMZM2G098331	11.0533	6.8135	14.4252	-0.698009	0.427124	1.08212	0.200869					hypothetical protein LOC100192771	NP_001131439	---	---	---	---
XLOC_001172	GRMZM2G436299	0.0954256	0.150958	0.163356	0.661702	1	0.11387	1					---	---	---	---	---	---
XLOC_001173	GRMZM2G462080	3.25562	3.13162	1.73972	-0.0560229	0.985143	-0.848054	0.598793					hypothetical protein LOC100279039	NP_001145574	---	---	---	---
XLOC_001174	GRMZM2G160178	5.66297	6.20506	2.55235	0.131887	0.956478	-1.28162	0.290918					---	---	---	---	---	---
XLOC_001175	GRMZM2G000129	0	0	0	0	1	0	1					---	---	---	---	---	---
XLOC_001176	GRMZM2G041028	40.6369	33.7542	42.5094	-0.267723	0.87474	0.332712	0.835836					hypothetical protein LOC100192845	NP_001131507	---	---	---	---
XLOC_001177	GRMZM2G481222	17.573	13.1749	17.3905	-0.415564	0.821589	0.400504	0.821589					---	---	---	---	---	---
XLOC_001178	GRMZM2G383594	0	0	0	0	1	0	1					---	---	---	---	---	---
XLOC_001179	GRMZM2G430710	0.929543	0.938501	0.738278	0.013837	0.996356	-0.346195	0.874003					---	---	---	---	---	---
XLOC_001180	AC209213.4_FG002	0	0	0.0542136	0	1	1.79769e+308	1					---	---	---	---	---	---
XLOC_001181	GRMZM2G394410	13.8432	17.5877	23.988	0.345393	0.834969	0.447746	0.759173					hypothetical protein LOC100193661	NP_001132226	---	---	---	---
XLOC_001182	GRMZM2G513273	0	0	0	0	1	0	1					---	---	---	---	---	---
XLOC_001183	GRMZM2G306079	10.15	14.9008	13.0913	0.55391	0.653221	-0.186781	0.917829					hypothetical protein LOC100191396	NP_001130302	---	---	---	---
XLOC_001184	GRMZM2G174819	38.3224	14.4722	5.72707	-1.4049	0.0687284	-1.33741	0.232968					---	---	---	---	---	---
XLOC_001185	GRMZM2G012434	80.2279	77.8526	50.0061	-0.0433583	0.984417	-0.638641	0.633058					---	---	---	---	---	---
XLOC_001186	GRMZM2G012306	1.05325	11.3062	2.66518	3.4242	1.85785e-07	-2.08481	0.0188719					peptide transporter PTR2	NP_001148010	---	---	---	---
XLOC_001187	GRMZM2G011518	21.4701	18.8466	18.252	-0.188023	0.9078	-0.0462548	0.981389					hypothetical protein LOC100192068	NP_001130963	---	---	---	---
XLOC_001188	GRMZM2G166979	3.0241	0.883403	1.17656	-1.77536	0.107336	0.41343	0.855182					---	---	---	---	---	---
XLOC_001189	GRMZM2G443111	11.3006	10.0255	16.3063	-0.172727	0.944658	0.701759	0.669462					Putative uncharacterized protein	C0PFB8	---	---	---	---
XLOC_001190	GRMZM2G144155	11.3104	21.0731	5.15125	0.897747	0.00588485	-2.03241	2.33073e-08					ankyrin protein kinase-like	NP_001152283	---	---	---	---
XLOC_001191	GRMZM2G380777	2.27805	5.49992	8.78572	1.27161	0.275885	0.675749	0.678976					---	---	---	---	---	---
XLOC_001192	GRMZM2G469795	9.74012	10.2216	22.5883	0.0696119	0.973183	1.14395	0.240512					hypothetical protein LOC100272722 (LOC100272722), mRNA	NM_001147175	---	---	---	---
XLOC_001193	GRMZM2G143625	0.768686	0.104829	0.283597	-2.87435	0.014617	1.4358	1					acyl-desaturase (LOC100284973), mRNA	NM_001157868	---	---	---	---
XLOC_001194	GRMZM2G304897	2.44364	1.63321	1.51904	-0.581323	0.736322	-0.104553	0.967664					receptor-like protein kinase	NP_001147593	---	---	---	---
XLOC_001195	GRMZM2G058630	0	0	0.0324221	0	1	1.79769e+308	1					---	---	---	---	---	---
XLOC_001196	GRMZM2G377373	0	0	0	0	1	0	1					---	---	---	---	---	---
XLOC_001197	GRMZM2G079774	1.46156	1.48366	0.497735	0.0216504	0.995779	-1.57571	0.181676					---	---	---	---	---	---
XLOC_001198	GRMZM2G041613	8.34943	6.81848	13.7603	-0.292228	0.77489	1.01299	0.0793742					hypothetical protein LOC100273926	NP_001141790	---	---	---	---
XLOC_001199	GRMZM2G088765	0	0	0	0	1	0	1					LOC100282431	NP_001148814	---	---	---	---
XLOC_001200	GRMZM2G333641	10.3142	6.92797	6.98171	-0.574125	0.530102	0.0111491	0.995685					Pentatricopeptide repeat protein PPR1106-17	B6SWY6	---	---	---	---
XLOC_001201	GRMZM2G368632	0.545102	0.409603	0.606543	-0.412299	0.866148	0.566382	0.771376					---	---	---	---	---	---
XLOC_001202	GRMZM2G084825	3.25994	3.06635	2.33781	-0.0883202	0.971809	-0.391365	0.841565					protein kinase	NP_001147825	---	---	---	---
XLOC_001203	GRMZM2G154216	0	0	0	0	1	0	1					hypothetical protein LOC100381444	NP_001167754	---	---	---	---
XLOC_001204	GRMZM2G435244	2.16084	1.98505	2.25196	-0.122417	0.96606	0.182004	0.943459					---	---	---	---	---	---
XLOC_001205	GRMZM2G343916	31.7576	40.0322	34.5702	0.334059	0.835866	-0.211633	0.913578					hypothetical protein LOC100193558	NP_001132140	---	---	---	---
XLOC_001206	GRMZM2G172081	0.0529976	0	0	-1.79769e+308	1	0	1					---	---	---	---	---	---
XLOC_001207	GRMZM2G474602	0	0	0.693046	0	1	1.79769e+308	0.063212					---	---	---	---	---	---
XLOC_001208	GRMZM2G033930	8.86827	8.18018	15.0038	-0.116519	0.960399	0.875124	0.471851					hypothetical protein LOC100216586	NP_001136473	---	---	---	---
XLOC_001209	GRMZM2G450308	0.0251577	0	0	-1.79769e+308	1	0	1					---	---	---	---	---	---
XLOC_001210	GRMZM2G097454	0	0	0	0	1	0	1					---	---	---	---	---	---
XLOC_001211	GRMZM2G034372	6.62479	5.71272	8.51445	-0.213698	0.865222	0.575737	0.514539					---	---	---	---	---	---
XLOC_001212	GRMZM5G826416	0	0	0	0	1	0	1					---	---	---	---	---	---
XLOC_001213	GRMZM2G141491	10.2969	12.0318	12.0184	0.224637	0.903438	-0.00160808	0.999246					Putative uncharacterized protein	C0P2K1	---	---	---	---
XLOC_001214	GRMZM2G363319	0.470377	0.310046	0.532868	-0.601333	0.825888	0.781296	0.704404					---	---	---	---	---	---
XLOC_001215	GRMZM2G091782	0	0	0	0	1	0	1					hypothetical protein LOC100384235	NP_001170274	---	---	---	---
XLOC_001216	GRMZM2G396202	0	0	0	0	1	0	1					---	---	---	---	---	---
XLOC_001217	GRMZM2G117940	0	0	0	0	1	0	1					---	---	---	---	---	---
XLOC_001218	GRMZM2G090887	14.6994	12.0195	17.636	-0.290376	0.845527	0.553147	0.654242					---	---	---	---	---	---
XLOC_001219	GRMZM2G042361	0.142697	0.220448	0.434763	0.627486	1	0.979789	0.766354					---	---	---	---	---	---
XLOC_001220	GRMZM2G063759	0	0	0	0	1	0	1					hypothetical protein LOC100382791	NP_001168966	---	---	---	---
XLOC_001221	GRMZM2G069098	0.0422618	0.0417849	0.0226083	-0.0163704	1	-0.88613	1					transparent testa 12 protein	NP_001152524	---	---	---	---
XLOC_001222	GRMZM2G069070	0.0548454	0.108453	0.05868	0.98363	1	-0.88613	1					---	---	---	---	---	---
XLOC_001223	GRMZM2G368238	0.274991	0	0.147109	-1.79769e+308	1	1.79769e+308	1					---	---	---	---	---	---
XLOC_001224	GRMZM2G110198	38.5728	37.1591	82.9658	-0.0538681	0.966074	1.1588	0.012134					hypothetical protein LOC100191674	NP_001130575	---	---	---	---
XLOC_001225	AC177905.2_FG003	0.552279	0.218483	0.244999	-1.33788	0.808652	0.165254	1					---	---	---	---	---	---
XLOC_001226	GRMZM2G466982	0.0933633	0.0923099	0.0998911	-0.0163704	1	0.11387	1					---	---	---	---	---	---
XLOC_001227	GRMZM2G300424	75.4801	63.6231	19.3274	-0.246545	0.884662	-1.71891	0.0395979					hypothetical protein LOC100192063	NP_001130958	---	---	---	---
XLOC_001228	GRMZM2G326643	24.6231	44.5112	36.7662	0.854153	0.372397	-0.275786	0.894761					hypothetical protein LOC100216809	NP_001136679	---	---	---	---
XLOC_001229	GRMZM5G835985	0	0.0839592	0.0630934	1.79769e+308	1	-0.412199	1					Putative uncharacterized protein	C4J9T3	---	---	---	---
XLOC_001230	AC194856.3_FG002	12.4996	13.4265	9.51004	0.103211	0.974951	-0.497565	0.829868					---	---	---	---	---	---
XLOC_001231	AC194856.3_FG007	12.4996	13.4265	9.51004	0.103211	0.974951	-0.497565	0.829868					---	---	---	---	---	---
XLOC_001232	GRMZM2G311378	0	0.0181201	0	1.79769e+308	1	-1.79769e+308	1					---	---	---	---	---	---
XLOC_001233	GRMZM2G394628	5.38746	5.81989	6.29786	0.111385	0.9681	0.11387	0.967066					hypothetical protein LOC100216575 (LOC100216575), mRNA	NM_001142992	---	---	---	---
XLOC_001234	GRMZM2G357317	7.11401	4.38757	3.13526	-0.697242	0.621764	-0.484837	0.786746					---	---	---	---	---	---
XLOC_001235	GRMZM2G352248	0.525124	0.594685	0.669266	0.179468	0.939187	0.170454	0.948818					hypothetical protein LOC100192965	NP_001131613	---	---	---	---
XLOC_001236	GRMZM2G032171	22.0043	16.7168	22.2111	-0.396485	0.741652	0.409987	0.722263					RHB1A	NP_001148273	---	---	---	---
XLOC_001237	GRMZM2G477139	0	0.0437483	0.0242527	1.79769e+308	1	-0.851082	1					---	---	---	---	---	---
XLOC_001238	GRMZM2G003909	0	0	0	0	1	0	1					hypothetical protein LOC100217260	NP_001137086	---	---	---	---
XLOC_001239	GRMZM2G004041	0	0	0	0	1	0	1					---	---	---	---	---	---
XLOC_001240	GRMZM2G163751	2.43213	2.60149	2.51689	0.0971151	0.960268	-0.0476963	0.981373					hypothetical protein LOC100382054 (LOC100382054), mRNA	NM_001174819	---	---	---	---
XLOC_001241	AC203280.3_FG001	0	0	0.0385116	0	1	1.79769e+308	1					---	---	---	---	---	---
XLOC_001242	GRMZM5G845677	0	0	0	0	1	0	1					---	---	---	---	---	---
XLOC_001243	GRMZM2G009421	0	0	0	0	1	0	1					---	---	---	---	---	---
XLOC_001244	GRMZM2G009465	0	0	0	0	1	0	1					LOC542000	NP_001105118	---	---	---	---
XLOC_001245	GRMZM2G110574	26.6373	19.4701	16.0466	-0.45219	0.739226	-0.278987	0.869888					---	---	---	---	---	---
XLOC_001246	GRMZM2G368482	0.0319725	0	0.0342079	-1.79769e+308	1	1.79769e+308	1					---	---	---	---	---	---
XLOC_001247	GRMZM5G835671	0	0	0	0	1	0	1					---	---	---	---	---	---
XLOC_001248	AC210517.3_FG003	1.15047	0.823697	1.10357	-0.482034	0.83562	0.421992	0.845124					hypothetical protein LOC100193370	NP_001131972	---	---	---	---
XLOC_001249	AC202185.4_FG004	0.0848386	0.0419407	0	-1.01637	1	-1.79769e+308	1					hsp20/alpha crystallin family protein	NP_001150191	---	---	---	---
XLOC_001250	GRMZM5G841743	25.7766	6.93034	3.53203	-1.89506	0.010295	-0.97243	0.490157					---	---	---	---	---	---
XLOC_001251	GRMZM2G022804	24.8167	10.2939	6.85793	-1.26952	0.0829733	-0.585949	0.687729					hypothetical protein LOC100272670	NP_001140599	---	---	---	---
XLOC_001252	GRMZM2G022634	0.954756	0.805044	0.555802	-0.246065	0.928258	-0.534496	0.796474					---	---	---	---	---	---
XLOC_001253	GRMZM2G009624	1.05774	1.02433	1.334	-0.0463065	0.987874	0.38108	0.826912					---	---	---	---	---	---
XLOC_001254	GRMZM2G030850	0	0	0	0	1	0	1					glucan endo-1,3-beta-glucosidase 7	NP_001149928	---	---	---	---
XLOC_001255	GRMZM2G076327	0	0	0	0	1	0	1					---	---	---	---	---	---
XLOC_001256	AC207225.3_FG003	0.21066	0.327303	0.998152	0.635706	1	1.60863	0.211069					---	---	---	---	---	---
XLOC_001257	GRMZM2G067929	8.97167	6.05354	11.9389	-0.567598	0.533567	0.979816	0.187803					---	---	---	---	---	---
XLOC_001258	GRMZM2G377889	0.011404	0.0334844	0.124012	1.55395	1	1.88892	1					---	---	---	---	---	---
XLOC_001259	GRMZM5G851394	0.0931143	0	0	-1.79769e+308	1	0	1					---	---	---	---	---	---
XLOC_001260	AC211467.4_FG002	0	0	0	0	1	0	1					---	---	---	---	---	---
XLOC_001261	GRMZM2G575323	0.0392888	0.0577433	0.0284025	0.555536	1	-1.02363	1					---	---	---	---	---	---
XLOC_001262	GRMZM2G046622	0	0	0	0	1	0	1					---	---	---	---	---	---
XLOC_001263	AC214146.3_FG007	5.56224	0	23.8046	-1.79769e+308	0.0644575	1.79769e+308	0.03836					---	---	---	---	---	---
XLOC_001264	GRMZM2G397391	0	0	0.062302	0	1	1.79769e+308	1					---	---	---	---	---	---
XLOC_001265	GRMZM2G342281	1.17265	2.11423	1.73051	0.85036	0.579978	-0.288941	0.897505					---	---	---	---	---	---
XLOC_001266	GRMZM2G159228	1.44435	1.49416	1.12054	0.0489131	0.989111	-0.415133	0.851611					---	---	---	---	---	---
XLOC_001267	GRMZM2G331539	0	0.140698	0	1.79769e+308	1	-1.79769e+308	1					---	---	---	---	---	---
XLOC_001268	GRMZM2G087016	3.6821	1.88529	0.211047	-0.965744	0.523473	-3.15915	0.0172218					---	---	---	---	---	---
XLOC_001269	AC203790.3_FG004	0	0	0	0	1	0	1					---	---	---	---	---	---
XLOC_001270	GRMZM5G804216	44.6483	69.5905	3.96345	0.640284	0.656604	-4.13406	8.81918e-07					---	---	---	---	---	---
XLOC_001271	GRMZM2G126913	4.21018	4.13286	17.6372	-0.0267432	0.993015	2.09341	0.0123398					---	---	---	---	---	---
XLOC_001272	GRMZM2G345619	0.00482421	0	0	-1.79769e+308	1	0	1					---	---	---	---	---	---
XLOC_001273	GRMZM2G168479	0.0875116	0.0865242	0.18726	-0.0163704	1	1.11387	1					---	---	---	---	---	---
XLOC_001274	GRMZM2G127382	0.414282	0.353966	0.215609	-0.227004	0.940301	-0.715191	0.72474					---	---	---	---	---	---
XLOC_001275	AC195402.3_FG001	0	0	0	0	1	0	1					---	---	---	---	---	---
XLOC_001276	GRMZM2G178176	1.32006	0.593255	0.385186	-1.15387	0.564408	-0.623096	0.821238					---	---	---	---	---	---
XLOC_001277	GRMZM2G703746	0	0	0	0	1	0	1					---	---	---	---	---	---
XLOC_001278	GRMZM2G413972	0.0888404	0.108179	0.109679	0.284137	1	0.0198596	1					---	---	---	---	---	---
XLOC_001279	GRMZM2G498647	0.593549	0.394147	0.195487	-0.590634	0.781392	-1.01166	0.534573					---	---	---	---	---	---
XLOC_001280	GRMZM2G063824	0.168524	0.0238033	0.154549	-2.82373	1	2.69883	1					carbohydrate transporter/ sugar porter	NP_001151390	---	---	---	---
XLOC_001281	GRMZM2G170839	0	0	0	0	1	0	1					xylanase1 (xyl1), mRNA	NM_001111442	---	---	---	---
XLOC_001282	GRMZM2G019673	24.9431	25.3541	33.1829	0.0235781	0.977077	0.388222	0.317521					---	---	---	---	---	---
XLOC_001283	AC191362.3_FG002	0	0	0	0	1	0	1					---	---	---	---	---	---
XLOC_001284	GRMZM2G029514	0.691751	0.928212	0.87228	0.424202	0.855831	-0.0896633	0.974436					hypothetical protein LOC100217224	NP_001137052	---	---	---	---
XLOC_001285	GRMZM2G040085	0.23329	0.0768861	0.0832005	-1.60133	1	0.11387	1					---	---	---	---	---	---
XLOC_001286	GRMZM2G174854	1.53363	1.81036	1.41229	0.239332	0.934572	-0.358238	0.879223					---	---	---	---	---	---
XLOC_001287	GRMZM2G417382	0	0	0	0	1	0	1					hypothetical protein LOC100274114	NP_001141965	---	---	---	---
XLOC_001288	GRMZM2G072415	31.3475	21.2419	22.4117	-0.56144	0.685182	0.0773442	0.972176					protein translocase/ protein transporter	NP_001158987	---	---	---	---
XLOC_001289	GRMZM5G891425	32.7508	15.361	5.05345	-1.09226	0.182561	-1.60393	0.0885512					hypothetical protein LOC100381513	NP_001167814	---	---	---	---
XLOC_001290	GRMZM2G041497	1.43717	1.06803	1.12535	-0.428285	0.84436	0.0754255	0.977917					---	---	---	---	---	---
XLOC_001291	GRMZM2G177461	0.121147	0.171115	0.148134	0.498203	1	-0.208058	1					hypothetical protein LOC100384851	NP_001170758	---	---	---	---
XLOC_001292	GRMZM2G703749	3.88084	2.19243	3.31934	-0.823841	0.395809	0.598368	0.621949					hypothetical protein LOC100382695	NP_001168890	---	---	---	---
XLOC_001293	GRMZM2G165506	0.596771	0.421455	0.364855	-0.501797	0.847378	-0.208058	0.940976					pollen-specific protein C13	NP_001146979	---	---	---	---
XLOC_001294	GRMZM2G093524	8.56898	5.33196	1.02691	-0.684458	0.658218	-2.37635	0.0193632					---	---	---	---	---	---
XLOC_001295	GRMZM2G039870	1.03485	0.323109	1.39858	-1.67934	0.201939	2.11387	0.0982552					---	---	---	---	---	---
XLOC_001296	GRMZM2G379375	0.000342012	0.065611	0	7.58375	1	-1.79769e+308	1					---	---	---	---	---	---
XLOC_001297	GRMZM5G853202	0	0	0	0	1	0	1					---	---	---	---	---	---
XLOC_001298	GRMZM5G891098	3.15324	2.43801	1.32545	-0.371132	0.86915	-0.879222	0.576298					---	---	---	---	---	---
XLOC_001299	GRMZM2G080530	30.396	24.575	49.7	-0.306689	0.7732	1.01606	0.129527					hypothetical protein LOC100191600	NP_001130501	---	---	---	---
XLOC_001300	GRMZM2G014872	3.57636	4.16101	4.24549	0.218442	0.864243	0.0289973	0.984348					hypothetical protein LOC100382068	NP_001168302	---	---	---	---
XLOC_001301	GRMZM2G167584	0	0.0532387	1.63377	1.79769e+308	1	4.93958	0.16672					hypothetical protein LOC100278970	NP_001145535	---	---	---	---
XLOC_001302	GRMZM2G119999	5.39767	1.57622	1.58026	-1.77586	0.0253809	0.00368715	0.998934					hypothetical protein LOC100273913	NP_001141777	---	---	---	---
XLOC_001303	GRMZM2G703751	0	0	0	0	1	0	1					---	---	---	---	---	---
XLOC_001304	GRMZM2G162158	0.55309	1.57621	0.522142	1.51088	0.200212	-1.59395	0.199868					leucoanthocyanidin dioxygenase	NP_001152138	---	---	---	---
XLOC_001305	GRMZM2G157127	0.109091	0.21572	0.700309	0.98363	1	1.69883	0.193674					Putative uncharacterized protein	B4FDA3	---	---	---	---
XLOC_001306	GRMZM2G576641	0	0	0	0	1	0	1					---	---	---	---	---	---
XLOC_001307	GRMZM5G813763	0	0	0	0	1	0	1					---	---	---	---	---	---
XLOC_001308	GRMZM2G303909	0.096083	0.126179	0.135935	0.393121	1	0.107444	1					---	---	---	---	---	---
XLOC_001309	GRMZM5G811095	8.83482	7.61951	15.2449	-0.213501	0.905008	1.00055	0.298475					synaptic vesicle 2-related protein	NP_001147918	---	---	---	---
XLOC_001310	GRMZM5G828630	413.995	541.369	667.27	0.386999	0.619065	0.301657	0.738969					---	---	---	---	---	---
XLOC_001311	GRMZM2G703755	0	0.267083	0	1.79769e+308	1	-1.79769e+308	1					---	---	---	---	---	---
XLOC_001312	GRMZM5G890938	0.632164	0.789294	1.20945	0.320264	0.90107	0.615717	0.741459					---	---	---	---	---	---
XLOC_001313	GRMZM2G028114	0.936902	0.642641	4.59437	-0.543884	0.80374	2.83778	0.0027132					---	---	---	---	---	---
XLOC_001314	GRMZM2G043477	0	0	0	0	1	0	1					---	---	---	---	---	---
XLOC_001315	GRMZM2G093020	7.05891	52.9304	19.9478	2.90658	3.18175e-07	-1.40787	0.0667359					light-inducible protein CPRF-2	NP_001167665	---	---	---	---
XLOC_001316	GRMZM2G152526	38.2452	33.3088	39.2696	-0.199375	0.911218	0.237511	0.892445					---	---	---	---	---	---
XLOC_001317	GRMZM2G100381	4.936	3.52467	1.66257	-0.485856	0.824871	-1.08407	0.465192					---	---	---	---	---	---
XLOC_001318	GRMZM5G817651	3.40725	2.48999	1.26799	-0.45247	0.835122	-0.973593	0.525246					hypothetical protein LOC100278060	NP_001144933	---	---	---	---
XLOC_001319	GRMZM2G139391	0	0	0	0	1	0	1					---	---	---	---	---	---
XLOC_001320	GRMZM2G125052	0.398845	0.286146	0.23417	-0.479077	0.866148	-0.289195	1					---	---	---	---	---	---
XLOC_001321	GRMZM2G077757	33.9982	28.7008	66.0508	-0.244368	0.83465	1.20249	0.0683075					LOC100286119	NP_001152479	---	---	---	---
XLOC_001322	GRMZM2G043503	0.0190882	0.184973	0.148108	3.27656	1	-0.32067	1					---	---	---	---	---	---
XLOC_001323	GRMZM2G118743	25.23	23.8286	34.7469	-0.0824457	0.943439	0.544189	0.374576					hypothetical protein LOC100191395	NP_001130301	---	---	---	---
XLOC_001324	GRMZM2G017008	0	0	0	0	1	0	1					hypothetical protein LOC100383732	NP_001169840	---	---	---	---
XLOC_001325	AC205417.3_FG003	1.68426	1.33221	0	-0.338298	0.901631	-1.79769e+308	0.0525031					---	---	---	---	---	---
XLOC_001326	GRMZM2G077708	3.32244	3.28465	7.98066	-0.0165013	0.996356	1.28077	0.313987					Putative uncharacterized protein	B6UDZ6	---	---	---	---
XLOC_001327	GRMZM2G158911	4.68894	4.23305	6.43457	-0.147563	0.955167	0.604144	0.73122					Putative uncharacterized protein	C0P6B1	---	---	---	---
XLOC_001328	GRMZM2G159009	2.52386	2.25773	1.9931	-0.16076	0.953341	-0.179861	0.944517					---	---	---	---	---	---
XLOC_001329	GRMZM2G065205	0	0	0.0307644	0	1	1.79769e+308	1					replication licensing factor MCM7 homologue	NP_001105524	---	---	---	---
XLOC_001330	GRMZM2G479885	116.57	120.317	172.638	0.0456434	0.983619	0.520915	0.7423					Ocs element-binding factor 1 (OCSBF-1)	P24068	---	---	---	---
XLOC_001331	GRMZM5G878257	0	0	0	0	1	0	1					---	---	---	---	---	---
XLOC_001332	GRMZM2G432850	33.6889	40.608	36.492	0.269491	0.872658	-0.154187	0.938242					---	---	---	---	---	---
XLOC_001333	GRMZM2G110572	16.6575	19.649	32.0763	0.238286	0.891054	0.707052	0.561683					Putative uncharacterized protein	C4J107	---	---	---	---
XLOC_001334	GRMZM2G361783	0	0	0	0	1	0	1					---	---	---	---	---	---
XLOC_001335	GRMZM2G099909	11.5931	10.1707	12.6482	-0.188837	0.928205	0.314504	0.86244					prefoldin subunit 3	NP_001150033	---	---	---	---
XLOC_001336	AC194905.2_FG001	0	0	0	0	1	0	1					---	---	---	---	---	---
XLOC_001337	AC194905.2_FG003	0	0	0	0	1	0	1					---	---	---	---	---	---
XLOC_001338	GRMZM2G135045	17.4288	15.5528	20.4201	-0.164298	0.923765	0.39282	0.786496					---	---	---	---	---	---
XLOC_001339	AC203262.3_FG002	0	0	0	0	1	0	1					---	---	---	---	---	---
XLOC_001340	GRMZM2G703769	0.465571	0	0.0996246	-1.79769e+308	0.108164	1.79769e+308	1					---	---	---	---	---	---
XLOC_001341	GRMZM2G093449	0	0	0	0	1	0	1					---	---	---	---	---	---
XLOC_001342	GRMZM2G166159	1.0293	0.53372	0.349304	-0.947512	0.516643	-0.6116	0.741754					LOC100285382	NP_001151747	---	---	---	---
XLOC_001343	GRMZM2G424181	28.0062	42.686	49.3889	0.608016	0.617157	0.210425	0.91968					---	---	---	---	---	---
XLOC_001344	GRMZM2G081977	0.241199	0.914385	0.930226	1.92258	0.0678374	0.0247787	0.989027					---	---	---	---	---	---
XLOC_001345	GRMZM2G030408	18.3874	19.1838	20.4346	0.061169	0.973922	0.0911296	0.961142					hypothetical protein LOC100275316	NP_001142894	---	---	---	---
XLOC_001346	GRMZM2G322024	16.4773	31.1259	29.4571	0.917634	0.307573	-0.0795041	0.97219					Putative uncharacterized protein	C4J9D0	---	---	---	---
XLOC_001347	GRMZM2G528439	0.0602952	0.131112	0.115304	1.12068	1	-0.185356	1					---	---	---	---	---	---
XLOC_001348	GRMZM2G376927	0	0	0	0	1	0	1					thioredoxin-related (LOC100281006), mRNA	NM_001153925	---	---	---	---
XLOC_001349	GRMZM2G130332	40.8258	39.0444	70.445	-0.0643656	0.971849	0.851383	0.375005					hypothetical protein LOC100191234	NP_001130140	---	---	---	---
XLOC_001350	AC186284.3_FG007	0.0240583	0.0660746	0.00858014	1.45756	1	-2.94502	1					---	---	---	---	---	---
XLOC_001351	GRMZM2G171713	1.72691	2.31721	8.13844	0.424202	0.839998	1.81236	0.0637599					---	---	---	---	---	---
XLOC_001352	GRMZM2G119249	158.897	114.033	77.9922	-0.478632	0.715738	-0.548054	0.702656					shikimate kinase family protein	NP_001150361	---	---	---	---
XLOC_001353	GRMZM2G176713	0	0	0	0	1	0	1					---	---	---	---	---	---
XLOC_001354	GRMZM2G376727	48.7307	51.5228	55.8879	0.0803808	0.968184	0.117325	0.950899					translocon-associated protein beta containing protein	NP_001149647	---	---	---	---
XLOC_001355	GRMZM2G077851	104.302	97.5422	87.4475	-0.0966717	0.942334	-0.157609	0.899792					hypothetical protein LOC100216796	NP_001136667	---	---	---	---
XLOC_001356	GRMZM5G885287	0	0	0.521407	0	1	1.79769e+308	0.187286					---	---	---	---	---	---
XLOC_001357	GRMZM2G138419	30.087	27.8806	35.0531	-0.109877	0.940622	0.330278	0.786147					LOC100285468	NP_001151833	---	---	---	---
XLOC_001358	GRMZM2G132077	0	0	0.0419209	0	1	1.79769e+308	1					hypothetical protein LOC100276911	NP_001144080	---	---	---	---
XLOC_001359	GRMZM5G868324	0	0	0	0	1	0	1					---	---	---	---	---	---
XLOC_001360	GRMZM2G104070	10.0393	9.95549	9.54925	-0.0120964	0.996356	-0.0601051	0.975476					ribose-5-phosphate isomerase	NP_001152039	---	---	---	---
XLOC_001361	GRMZM5G848520	0.985765	0.417704	0.15067	-1.23876	0.643054	-1.47109	0.695426					---	---	---	---	---	---
XLOC_001362	GRMZM2G321795	0.0264532	0.0427298	0.04429	0.691798	1	0.0517377	1					---	---	---	---	---	---
XLOC_001363	GRMZM2G422631	0	0	0	0	1	0	1					hypothetical protein LOC100192767	NP_001131435	---	---	---	---
XLOC_001364	AC212576.4_FG001	0	0	0	0	1	0	1					---	---	---	---	---	---
XLOC_001365	GRMZM2G300600	0	0	0	0	1	0	1					---	---	---	---	---	---
XLOC_001366	GRMZM2G056039	151.245	335.339	181.244	1.14873	0.205079	-0.887687	0.623278					Heat shock protein 70 Fragment	Q5EBY7	---	---	---	---
XLOC_001367	GRMZM2G123900	4.77983	6.65527	6.23192	0.477538	0.579978	-0.0948212	0.951857					hypothetical protein LOC100273972	NP_001141831	---	---	---	---
XLOC_001368	GRMZM2G324511	0.031923	0.00887704	0.034155	-1.84645	1	1.94395	1					---	---	---	---	---	---
XLOC_001369	GRMZM2G446047	0.029545	0	0.0316107	-1.79769e+308	1	1.79769e+308	1					---	---	---	---	---	---
XLOC_001370	GRMZM5G816127	0	0	0	0	1	0	1					hypothetical protein LOC100278339	NP_001145119	---	---	---	---
XLOC_001371	GRMZM2G369993	0.0283473	0.0614085	0.090366	1.11523	1	0.557342	1					---	---	---	---	---	---
XLOC_001372	GRMZM2G311233	0.0261685	0.0517467	0.195988	0.983633	1	1.92122	1					---	---	---	---	---	---
XLOC_001373	GRMZM2G179281	8.56728	5.24788	7.70288	-0.707103	0.34768	0.553663	0.674812					hypothetical protein LOC100274710	NP_001142486	---	---	---	---
XLOC_001374	GRMZM2G179317	7.41046	5.0157	9.12556	-0.563113	0.711477	0.863462	0.483698					---	---	---	---	---	---
XLOC_001375	GRMZM2G179325	3.94264	7.02514	4.2869	0.833363	0.437364	-0.712594	0.573746					---	---	---	---	---	---
XLOC_001376	GRMZM2G321747	0	0	0	0	1	0	1					---	---	---	---	---	---
XLOC_001377	GRMZM2G315862	0.165633	0.647396	0.210031	1.96666	0.164054	-1.62404	0.256071					---	---	---	---	---	---
XLOC_001378	GRMZM2G315848	5.56952	4.49783	14.8773	-0.308322	0.870776	1.72581	0.0512386					nucleotide pyrophosphatase/phosphodiesterase	NP_001152048	---	---	---	---
XLOC_001379	GRMZM2G077024	6.0065	3.62922	6.92319	-0.726864	0.572447	0.931776	0.434446					---	---	---	---	---	---
XLOC_001380	GRMZM2G429139	0.0245145	0	0	-1.79769e+308	1	0	1					---	---	---	---	---	---
XLOC_001381	GRMZM2G086887	41.0428	43.9585	47.2159	0.0990135	0.931222	0.103131	0.925301					hypothetical protein LOC100191891	NP_001130787	---	---	---	---
XLOC_001382	GRMZM2G087069	0	0	0.0230549	0	1	1.79769e+308	1					hypothetical protein LOC100274853	NP_001142588	---	---	---	---
XLOC_001383	GRMZM2G052621	0.0111011	0.0109758	0	-0.0163704	1	-1.79769e+308	1					---	---	---	---	---	---
XLOC_001384	GRMZM2G091634	0.290158	0.146431	0.277554	-0.986621	1	0.922555	1					hypothetical protein LOC100275930	NP_001143333	---	---	---	---
XLOC_001385	GRMZM2G091616	0.0318228	0	0.0680956	-1.79769e+308	1	1.79769e+308	1					---	---	---	---	---	---
XLOC_001386	GRMZM2G417451	0.0507133	0.0501411	0.0904318	-0.0163704	1	0.850836	1					---	---	---	---	---	---
XLOC_001387	GRMZM2G060943	1.28346	4.88615	0.98381	1.92866	0.00900276	-2.31225	0.0119837					hypothetical protein LOC100278658	NP_001145333	---	---	---	---
XLOC_001388	GRMZM2G090657	22.868	16.4864	23.4474	-0.47205	0.781199	0.508149	0.749376					---	---	---	---	---	---
XLOC_001389	GRMZM2G062788	332.442	225.975	134.833	-0.556939	0.663197	-0.744984	0.537692					bundle sheath defective2	NP_001105880	---	---	---	---
XLOC_001390	GRMZM5G832908	4.60524	12.0117	13.4674	1.38309	0.145158	0.165035	0.938242					---	---	---	---	---	---
XLOC_001391	GRMZM2G179138	0	0	0.0442033	0	1	1.79769e+308	1					---	---	---	---	---	---
XLOC_001392	GRMZM2G150532	16.6418	12.4778	20.6737	-0.415453	0.860406	0.728438	0.641506					---	---	---	---	---	---
XLOC_001393	GRMZM5G873675	15.2757	5.57992	11.7974	-1.45292	0.0650888	1.08015	0.317521					---	---	---	---	---	---
XLOC_001394	GRMZM2G366843	0.0231029	0.182738	0.395491	2.98363	1	1.11387	0.488433					---	---	---	---	---	---
XLOC_001395	GRMZM2G333377	0.437408	0.288154	0.387388	-0.60214	0.7592	0.426942	0.830905					---	---	---	---	---	---
XLOC_001396	AC186506.3_FG001	0	0	0	0	1	0	1					---	---	---	---	---	---
XLOC_001397	GRMZM2G081151	0.553056	0.643313	0.817971	0.218095	0.934572	0.346531	0.874191					---	---	---	---	---	---
XLOC_001398	AC205336.3_FG003	0	0	0	0	1	0	1					---	---	---	---	---	---
XLOC_001399	GRMZM2G331902	27.4639	27.6418	28.8627	0.00931484	0.996173	0.0623547	0.958893					hypothetical protein LOC100277833 (LOC100277833), mRNA	NM_001151298	---	---	---	---
XLOC_001400	GRMZM2G139328	1.63331	1.48966	2.32419	-0.132814	0.949047	0.641744	0.590098					hypothetical protein LOC100273788	NP_001141662	---	---	---	---
XLOC_001401	GRMZM2G139324	0	0	0	0	1	0	1					hypothetical protein LOC100279086	NP_001145608	---	---	---	---
XLOC_001402	GRMZM2G048140	1.24487	1.32764	2.76139	0.0928732	0.969838	1.05653	0.361038					---	---	---	---	---	---
XLOC_001403	GRMZM2G348780	0	0	0	0	1	0	1					---	---	---	---	---	---
XLOC_001404	GRMZM2G028036	4.60509	3.94708	5.19612	-0.222443	0.915551	0.396648	0.821238					hypothetical protein LOC100383075	NP_001169217	---	---	---	---
XLOC_001405	GRMZM2G130755	0.0235709	0	0	-1.79769e+308	1	0	1					hypothetical protein LOC100384432	NP_001170440	---	---	---	---
XLOC_001406	GRMZM2G075631	0.983393	0.0373961	0.202336	-4.71681	0.0262423	2.4358	1					---	---	---	---	---	---
XLOC_001407	GRMZM2G426125	13.8449	8.37969	13.1826	-0.724387	0.645637	0.653667	0.696311					zinc finger protein 7	NP_001150906	---	---	---	---
XLOC_001408	AF546187.1_FG001	0	0	0	0	1	0	1					alpha zein 19kDa D1	NP_001105056	---	---	---	---
XLOC_001409	GRMZM2G703783	9.61821	12.0316	6.59514	0.322987	0.872749	-0.867353	0.537759					---	---	---	---	---	---
XLOC_001410	AF546187.1_FG007	0	0	0	0	1	0	1					Zein-alpha 19D1 Precursor (19 kDa zein 19D1)	P06678	---	---	---	---
XLOC_001411	AF546187.1_FG009	0.328512	0.58364	0.086077	0.829132	0.787499	-2.76138	0.292784					---	---	---	---	---	---
XLOC_001412	AF546187.1_FG012	0.0793546	0.863052	43.1307	3.44306	0.181452	5.64312	6.69121e-12					zinc-finger protein 1 (LOC100281147), mRNA	NM_001154066	---	---	---	---
XLOC_001413	GRMZM2G039238	82.5824	75.2172	96.8112	-0.134772	0.944126	0.364111	0.838086					hypothetical protein LOC100381786	NP_001168056	---	---	---	---
XLOC_001414	GRMZM2G039186	3.19613	7.34598	6.73712	1.20063	0.168457	-0.124824	0.951292					---	---	---	---	---	---
XLOC_001415	GRMZM2G039112	0	0	0.0527291	0	1	1.79769e+308	1					hypothetical protein LOC100383396	NP_001169522	---	---	---	---
XLOC_001416	GRMZM2G041554	0	0	0	0	1	0	1					---	---	---	---	---	---
XLOC_001417	GRMZM2G041050	66.1125	57.7767	46.2933	-0.194435	0.735904	-0.319683	0.536356					Putative uncharacterized protein	B6UGX5	---	---	---	---
XLOC_001418	GRMZM5G826984	0	0	0.0902367	0	1	1.79769e+308	1					---	---	---	---	---	---
XLOC_001419	GRMZM2G011622	4.08388	2.08852	4.06808	-0.967461	0.561648	0.961867	0.545816					---	---	---	---	---	---
XLOC_001420	GRMZM2G042776	0	0	0	0	1	0	1					---	---	---	---	---	---
XLOC_001421	GRMZM2G443525	30.2259	74.7916	42.3038	1.30709	5.87348e-05	-0.822089	0.102644					---	---	---	---	---	---
XLOC_001422	AC234520.1_FG005	16.9967	14.9729	8.51737	-0.182901	0.923343	-0.813874	0.497173					---	---	---	---	---	---
XLOC_001423	GRMZM5G836886	15.16	40.5856	26.2382	1.4207	6.98083e-05	-0.629301	0.252544					hypothetical protein LOC100382797 (LOC100382797), mRNA	NM_001175499	---	---	---	---
XLOC_001424	GRMZM5G878058	36.2494	70.927	47.6163	0.96838	0.200389	-0.57488	0.632237					---	---	---	---	---	---
XLOC_001425	GRMZM2G131897	0	0	0	0	1	0	1					---	---	---	---	---	---
XLOC_001426	GRMZM2G131907	43.5839	34.3954	71.194	-0.34158	0.829971	1.04954	0.288318					LOC100282568	NP_001148948	---	---	---	---
XLOC_001427	GRMZM2G034768	0.624655	0.354388	1.52698	-0.817731	0.683275	2.10728	0.0330371					hypothetical protein LOC100216559	NP_001136451	---	---	---	---
XLOC_001428	GRMZM2G034690	1.80764	2.25172	3.94453	0.316924	0.875166	0.808825	0.538257					hypothetical protein LOC100383242	NP_001169374	---	---	---	---
XLOC_001429	GRMZM2G065496	0	0	0	0	1	0	1					hypothetical protein LOC100193780	NP_001132338	---	---	---	---
XLOC_001430	GRMZM2G065478	0.518512	0.0569624	0.554765	-3.1863	0.243808	3.2838	0.173004					---	---	---	---	---	---
XLOC_001431	GRMZM2G522066	3.41475	1.86685	3.05175	-0.871172	0.569474	0.709028	0.679345					---	---	---	---	---	---
XLOC_001432	GRMZM2G034563	0.0455169	0.0450034	0	-0.0163704	1	-1.79769e+308	1					hypothetical protein LOC100277405	NP_001144444	---	---	---	---
XLOC_001433	GRMZM2G428216	243.411	750.96	381.575	1.62534	0.0149464	-0.976768	0.431166					hypothetical protein LOC100276732	NP_001143921	---	---	---	---
XLOC_001434	GRMZM2G489288	0	0.755256	0.408642	1.79769e+308	0.370224	-0.88613	0.855182					---	---	---	---	---	---
XLOC_001435	GRMZM2G369987	0	0	0	0	1	0	1					---	---	---	---	---	---
XLOC_001436	AC199487.4_FG002	0	0.661614	2.14785	1.79769e+308	0.540006	1.69883	0.630748					---	---	---	---	---	---
XLOC_001437	GRMZM2G003595	15.1999	11.8287	16.1612	-0.361773	0.795067	0.450241	0.730747					Putative uncharacterized protein	B6UFQ1	---	---	---	---
XLOC_001438	GRMZM2G003631	23.4295	19.624	25.4269	-0.255708	0.904815	0.373737	0.844503					---	---	---	---	---	---
XLOC_001439	GRMZM2G088613	0.115556	1.46442	0.460804	3.66367	1.10094e-05	-1.66811	0.145297					---	---	---	---	---	---
XLOC_001440	GRMZM2G360626	2.23799	3.35959	4.17572	0.58608	0.719833	0.313739	0.867545					---	---	---	---	---	---
XLOC_001441	AC205730.3_FG002	3.00506	4.53101	6.72505	0.592439	0.729334	0.569714	0.723187					---	---	---	---	---	---
XLOC_001442	GRMZM2G158446	9.87948	9.59746	16.107	-0.0417828	0.986118	0.746965	0.526821					---	---	---	---	---	---
XLOC_001443	GRMZM2G012932	6.56418	26.2616	13.9322	2.00027	0.00155184	-0.914534	0.388789					---	---	---	---	---	---
XLOC_001444	GRMZM2G142649	10.3812	28.8998	16.4434	1.47708	0.0725629	-0.813556	0.516558					---	---	---	---	---	---
XLOC_001445	GRMZM2G443345	0	0	0	0	1	0	1					---	---	---	---	---	---
XLOC_001446	GRMZM2G038855	0.244581	0.0659513	0.547152	-1.89084	1	3.05247	0.0234154					---	---	---	---	---	---
XLOC_001447	GRMZM2G038893	0.224341	0.399257	17.0898	0.831627	0.652695	5.41968	2.45264e-12					WAK-like kinase	NP_001147438	---	---	---	---
XLOC_001448	GRMZM2G124423	0	0.0902342	0.0732337	1.79769e+308	1	-0.301167	1					---	---	---	---	---	---
XLOC_001449	GRMZM2G017584	9.75102	6.7487	7.06822	-0.530944	0.730396	0.0667361	0.977505					Putative uncharacterized protein	C0P7P5	---	---	---	---
XLOC_001450	GRMZM2G017486	0.492217	0.330931	4.14986	-0.572764	0.801705	3.64846	5.48511e-05					Putative uncharacterized protein	C4JBS2	---	---	---	---
XLOC_001451	GRMZM2G099328	16.6025	28.9047	47.3341	0.799907	0.0218078	0.711576	0.0616027					zinc ion binding protein	NP_001147879	---	---	---	---
XLOC_001452	GRMZM2G167728	8.72179	3.8117	7.468	-1.19419	0.0114764	0.970286	0.219193					hypothetical protein LOC100275459	NP_001142998	---	---	---	---
XLOC_001453	GRMZM2G007555	15.0914	12.9168	27.4732	-0.224479	0.915886	1.08878	0.327642					---	---	---	---	---	---
XLOC_001454	GRMZM2G069500	12.2953	8.84996	23.8893	-0.47436	0.815265	1.43262	0.20603					---	---	---	---	---	---
XLOC_001455	GRMZM2G069454	0.0614604	0.0949484	0.231521	0.627486	1	1.28593	1					---	---	---	---	---	---
XLOC_001456	GRMZM2G039094	0.515485	0.191702	0.27616	-1.42706	0.312343	0.526637	1					---	---	---	---	---	---
XLOC_001457	GRMZM2G012156	12.7792	13.2529	16.0455	0.0525035	0.979392	0.275861	0.868893					---	---	---	---	---	---
XLOC_001458	GRMZM2G012064	1.74672	1.54933	1.65158	-0.173003	0.936294	0.0921973	0.965893					---	---	---	---	---	---
XLOC_001459	GRMZM2G130095	36.4124	44.6886	39.9449	0.295474	0.803026	-0.161896	0.912707					KH domain containing protein	NP_001148654	---	---	---	---
XLOC_001460	GRMZM2G018472	0	0.0425089	0	1.79769e+308	1	-1.79769e+308	1					---	---	---	---	---	---
XLOC_001461	GRMZM2G165090	0	0	0	0	1	0	1					---	---	---	---	---	---
XLOC_001462	GRMZM2G069317	30.5194	24.1247	7.21024	-0.339214	0.834359	-1.74239	0.0483559					hypothetical protein LOC100381689	NP_001167972	---	---	---	---
XLOC_001463	GRMZM2G589731	0	0	0	0	1	0	1					---	---	---	---	---	---
XLOC_001464	GRMZM2G589733	0	0	0	0	1	0	1					---	---	---	---	---	---
XLOC_001465	GRMZM2G350793	0.258237	0.244222	0.0360381	-0.0805007	1	-2.7606	1					---	---	---	---	---	---
XLOC_001466	GRMZM2G155314	0.360511	0.045414	0.224662	-2.98884	0.0733743	2.30655	1					hypothetical protein LOC100193710	NP_001132274	---	---	---	---
XLOC_001467	GRMZM2G398107	0	0	0.100159	0	1	1.79769e+308	1					---	---	---	---	---	---
XLOC_001468	GRMZM2G100121	0.328441	0.676806	0.225903	1.04311	0.463848	-1.58304	0.18677					---	---	---	---	---	---
XLOC_001469	GRMZM2G079957	6.6983	9.35093	1.97668	0.481314	0.629394	-2.24203	1.44996e-05					hypothetical protein LOC100384587	NP_001170563	---	---	---	---
XLOC_001470	GRMZM2G073427	735.053	455.226	93.5513	-0.691266	0.00838929	-2.28275	0					hypothetical protein LOC100275351	NP_001142918	---	---	---	---
XLOC_001471	GRMZM2G052619	1.3665	1.04479	1.6569	-0.387273	0.863787	0.66528	0.702167					---	---	---	---	---	---
XLOC_001472	GRMZM2G015097	16.4488	18.335	19.6839	0.156619	0.932248	0.102416	0.958875					tesmin/TSO1-like CXC domain containing protein	NP_001150621	---	---	---	---
XLOC_001473	GRMZM2G019926	199.505	338.188	407.776	0.761401	0.167093	0.269953	0.868319					methylcrotonoyl-CoA carboxylase subunit alpha	NP_001147055	---	---	---	---
XLOC_001474	GRMZM2G019434	22.5044	26.7771	30.0415	0.25079	0.835404	0.165958	0.902737					hypothetical protein LOC100192758	NP_001131428	---	---	---	---
XLOC_001475	GRMZM2G072939	0.0351185	0.156793	0.0587092	2.15856	1	-1.4172	1					hypothetical protein LOC100382789	NP_001168964	---	---	---	---
XLOC_001476	GRMZM2G117240	24.9722	16.1579	14.5547	-0.628081	0.541676	-0.150757	0.932542					Homocysteine S-methyltransferase 2 (EC 2.1.1.10)(S-methylmethionine:homocysteine methyltransferase 2)(SMM:Hcy S-methyltransferase 2)(ZmHMT-2)	Q9FUM9	---	---	---	---
XLOC_001477	GRMZM2G332821	0.977921	1.04089	1.09966	0.0900342	0.973747	0.0792307	0.977505					---	---	---	---	---	---
XLOC_001478	GRMZM2G480705	0.106488	0.105287	0.0911469	-0.0163704	1	-0.208058	1					---	---	---	---	---	---
XLOC_001479	AC194480.3_FG001	0	0	0	0	1	0	1					---	---	---	---	---	---
XLOC_001480	AC208445.3_FG001	0	0	0	0	1	0	1					---	---	---	---	---	---
XLOC_001481	AC208445.3_FG006	0	0	0	0	1	0	1					---	---	---	---	---	---
XLOC_001482	AC206999.1_FG007	0	0	0	0	1	0	1					---	---	---	---	---	---
XLOC_001483	GRMZM2G049201	17.6121	17.4972	11.0104	-0.00944474	0.996356	-0.668264	0.579664					hypothetical protein LOC100383022	NP_001169172	---	---	---	---
XLOC_001484	GRMZM2G409589	0	0	0	0	1	0	1					---	---	---	---	---	---
XLOC_001485	GRMZM2G303010	0	0	0	0	1	0	1					---	---	---	---	---	---
XLOC_001486	GRMZM5G841841	0	0	0	0	1	0	1					---	---	---	---	---	---
XLOC_001487	GRMZM2G003656	23.4522	19.7306	19.3759	-0.24929	0.535506	-0.0261747	0.970391					RING finger protein 13	NP_001147957	---	---	---	---
XLOC_001488	GRMZM2G136237	28.2705	19.3021	25.189	-0.55054	0.682884	0.384036	0.811774					hypothetical protein LOC100274971	NP_001142676	---	---	---	---
XLOC_001489	GRMZM2G119339	13.6996	7.92692	11.2013	-0.789304	0.536522	0.498832	0.763945					hypothetical protein LOC100193821	NP_001132375	---	---	---	---
XLOC_001490	GRMZM2G171822	0.0244117	0	0	-1.79769e+308	1	0	1					---	---	---	---	---	---
XLOC_001491	AC207389.3_FG004	0	0	0	0	1	0	1					---	---	---	---	---	---
XLOC_001492	GRMZM2G047835	0	0	0.0899227	0	1	1.79769e+308	1					hypothetical protein LOC100304392	NP_001159300	---	---	---	---
XLOC_001493	GRMZM2G047875	0.109379	0.061797	0.200617	-0.823725	1	1.69883	1					---	---	---	---	---	---
XLOC_001494	GRMZM2G118646	23.8046	17.2831	7.93559	-0.461874	0.644876	-1.12295	0.117015					protease Do-like 5	NP_001149027	---	---	---	---
XLOC_001495	GRMZM2G088375	25.7487	30.2514	46.2358	0.232506	0.642344	0.612005	0.0640405					---	---	---	---	---	---
XLOC_001496	GRMZM2G088565	54.659	53.9788	69.7403	-0.0180649	0.99121	0.369599	0.648649					pyruvate dehydrogenase E1 component subunit beta	NP_001150473	---	---	---	---
XLOC_001497	GRMZM2G407181	0	0.0472608	0.0563608	1.79769e+308	1	0.254048	1					---	---	---	---	---	---
XLOC_001498	AC217286.3_FG004	0	0	0	0	1	0	1					---	---	---	---	---	---
XLOC_001499	GRMZM2G164672	3.63475	2.79009	4.10061	-0.381547	0.854995	0.555528	0.740387					---	---	---	---	---	---
XLOC_001500	GRMZM2G008250	0.809941	2.22445	1.15543	1.45756	0.295938	-0.945024	0.562291					hypothetical protein LOC100191652	NP_001130553	---	---	---	---
XLOC_001501	GRMZM5G853836	2.49418	4.67334	2.19655	0.905887	0.524335	-1.08921	0.339813					---	---	---	---	---	---
XLOC_001502	GRMZM2G090379	1.82967	1.71124	1.21688	-0.0965408	0.97324	-0.491851	0.809067					---	---	---	---	---	---
XLOC_001503	GRMZM2G090411	6.01821	4.22027	6.08916	-0.511999	0.804583	0.528908	0.78008					---	---	---	---	---	---
XLOC_001504	GRMZM2G023068	0.0933628	0.312896	0.0998905	1.74477	1	-1.64727	1					hypothetical protein LOC100278182	NP_001145013	---	---	---	---
XLOC_001505	AC212976.3_FG003	0	0	0	0	1	0	1					---	---	---	---	---	---
XLOC_001506	GRMZM2G168314	0	0	0	0	1	0	1					---	---	---	---	---	---
XLOC_001507	GRMZM2G024927	0.0843129	0.28781	0.398808	1.77129	1	0.470579	0.842236					hypothetical protein LOC100383747	NP_001169854	---	---	---	---
XLOC_001508	GRMZM2G426414	0.0542269	0.1172	0.152491	1.11189	1	0.379755	1					---	---	---	---	---	---
XLOC_001509	GRMZM2G126220	0.127315	0.0393369	0.172285	-1.69444	1	2.13084	1					---	---	---	---	---	---
XLOC_001510	GRMZM2G126214	0.0542269	0.0748839	0.0335643	0.465646	1	-1.15773	1					---	---	---	---	---	---
XLOC_001511	GRMZM2G172086	0	0	0.0515923	0	1	1.79769e+308	1					---	---	---	---	---	---
XLOC_001512	GRMZM2G141955	10.6052	13.1667	13.2994	0.312122	0.701982	0.0144643	0.98973					hypothetical protein LOC100272921 (LOC100272921), mRNA	NM_001147373	---	---	---	---
XLOC_001513	GRMZM2G479539	0	0	0	0	1	0	1					---	---	---	---	---	---
XLOC_001514	GRMZM2G300788	0.220678	0.305464	0.188886	0.469056	1	-0.693485	1					hypothetical protein LOC100274059	NP_001141910	---	---	---	---
XLOC_001515	GRMZM2G300786	0	0	0	0	1	0	1					---	---	---	---	---	---
XLOC_001516	GRMZM2G095389	0.227708	0.388806	0.155885	0.771865	0.718743	-1.31857	0.402818					---	---	---	---	---	---
XLOC_001517	GRMZM2G095469	0	0	0	0	1	0	1					---	---	---	---	---	---
XLOC_001518	AC210005.3_FG002	0	0	0	0	1	0	1					---	---	---	---	---	---
XLOC_001519	GRMZM2G126574	0	0	0	0	1	0	1					---	---	---	---	---	---
XLOC_001520	GRMZM2G703821	0	0.264209	0	1.79769e+308	1	-1.79769e+308	1					---	---	---	---	---	---
XLOC_001521	GRMZM2G149751	46.7153	178.97	49.8533	1.93775	3.96256e-09	-1.84395	0.000242348					Putative uncharacterized protein	C0P5Y3	---	---	---	---
XLOC_001522	GRMZM2G168097	0	0	0	0	1	0	1					---	---	---	---	---	---
XLOC_001523	GRMZM2G005887	191.409	155.506	273.988	-0.299683	0.714607	0.81714	0.181067					Cysteine synthase (CSase)(EC 2.5.1.47)(O-acetylserine sulfhydrylase)(O-acetylserine (thiol)-lyase)(OAS-TL)	P80608	---	---	---	---
XLOC_001524	AC199908.4_FG002	0	0.0429854	0.0930314	1.79769e+308	1	1.11387	1					---	---	---	---	---	---
XLOC_001525	GRMZM5G860569	0	0.118244	0	1.79769e+308	1	-1.79769e+308	1					---	---	---	---	---	---
XLOC_001526	GRMZM2G518381	0	0	0	0	1	0	1					Putative uncharacterized protein	B6TUP5	---	---	---	---
XLOC_001527	GRMZM2G314273	0	0	0	0	1	0	1					---	---	---	---	---	---
XLOC_001528	GRMZM2G443308	0	0	0	0	1	0	1					---	---	---	---	---	---
XLOC_001529	GRMZM2G006853	0.1529	1.31018	1.69044	3.09911	0.0194062	0.367627	0.867744					thaumatin-like protein	NP_001151337	---	---	---	---
XLOC_001530	GRMZM2G108859	0	0	0	0	1	0	1					---	---	---	---	---	---
XLOC_001531	GRMZM2G396477	31.7295	23.3776	11.3409	-0.440701	0.755098	-1.04359	0.300884					---	---	---	---	---	---
XLOC_001532	GRMZM2G073764	0	0	0	0	1	0	1					hypothetical protein LOC100303899	NP_001158957	---	---	---	---
XLOC_001533	GRMZM2G499601	0	0	0	0	1	0	1					Putative uncharacterized protein	B6U4S3	---	---	---	---
XLOC_001534	GRMZM2G428201	0.194446	0.340599	0.283961	0.808704	1	-0.262379	1					---	---	---	---	---	---
XLOC_001535	GRMZM2G136277	0	0	0	0	1	0	1					hypothetical protein LOC100277762	NP_001144720	---	---	---	---
XLOC_001536	GRMZM2G165082	0	0	0.048763	0	1	1.79769e+308	1					---	---	---	---	---	---
XLOC_001537	GRMZM2G131245	19.0341	34.1932	18.7327	0.845124	0.370819	-0.868149	0.42842					ubiquitin-protein ligase/ zinc ion binding protein	NP_001147931	---	---	---	---
XLOC_001538	GRMZM2G478599	0	0	0	0	1	0	1					---	---	---	---	---	---
XLOC_001539	GRMZM2G099319	24.9113	23.9265	56.3692	-0.0581906	0.977077	1.23629	0.19642					hypothetical protein LOC100192481	NP_001131173	---	---	---	---
XLOC_001540	GRMZM2G059064	0.63957	3.00427	2.35816	2.23184	0.582397	-0.349354	0.887499					VQ motif family protein	NP_001152616	---	---	---	---
XLOC_001541	GRMZM2G358924	0.979218	1.61362	1.57152	0.720595	0.767841	-0.038133	0.989501					---	---	---	---	---	---
XLOC_001542	GRMZM2G370026	1.32597	0.786606	1.89157	-0.753336	0.735318	1.26587	0.396343					---	---	---	---	---	---
XLOC_001543	AC212323.4_FG007	0	0	0	0	1	0	1					---	---	---	---	---	---
XLOC_001544	AC212323.4_FG005	0	0	0	0	1	0	1					---	---	---	---	---	---
XLOC_001545	GRMZM2G051168	0.151477	0.0748841	0	-1.01637	1	-1.79769e+308	1					---	---	---	---	---	---
XLOC_001546	GRMZM2G093828	9.00286	6.88003	18.6337	-0.387969	0.841439	1.43743	0.158497					erg28 like protein	NP_001152172	---	---	---	---
XLOC_001547	AC212323.4_FG010	0.113378	0	0.255615	-1.79769e+308	1	1.79769e+308	1					---	---	---	---	---	---
XLOC_001548	GRMZM2G352915	0	0	0	0	1	0	1					---	---	---	---	---	---
XLOC_001549	GRMZM2G161335	81.7504	113.017	262.329	0.467244	0.738371	1.21483	0.316143					benzoxazinone synthesis9	NP_001142152	---	---	---	---
XLOC_001550	GRMZM2G461269	3.56473	4.99915	4.27798	0.487892	0.751989	-0.224754	0.906094					---	---	---	---	---	---
XLOC_001551	GRMZM2G085411	14.0771	47.5589	8.10454	1.75637	0.00303419	-2.55291	0.000871849					ligA	NP_001147815	---	---	---	---
XLOC_001552	GRMZM5G802704	0.042272	0	0	-1.79769e+308	1	0	1					---	---	---	---	---	---
XLOC_001553	GRMZM2G174554	16.784	14.5131	13.6355	-0.209731	0.875041	-0.0899858	0.951713					hypothetical protein LOC100192078	NP_001130973	---	---	---	---
XLOC_001554	GRMZM2G423476	8.36622	7.26918	4.69467	-0.202784	0.918913	-0.630769	0.665398					---	---	---	---	---	---
XLOC_001555	GRMZM2G423472	5.09731	8.17235	3.99153	0.681014	0.510338	-1.03381	0.23962					---	---	---	---	---	---
XLOC_001556	GRMZM2G169451	37.9955	31.617	50.1233	-0.265124	0.879036	0.664778	0.594516					protein yippee-like	NP_001150387	---	---	---	---
XLOC_001557	GRMZM2G169535	0	0.219913	0.118987	1.79769e+308	1	-0.88613	1					---	---	---	---	---	---
XLOC_001558	GRMZM2G071413	8.67927	5.78741	6.47867	-0.584654	0.758396	0.16278	0.949599					---	---	---	---	---	---
XLOC_001559	GRMZM2G399359	0	0	0.0716996	0	1	1.79769e+308	1					---	---	---	---	---	---
XLOC_001560	AC186524.3_FG006	0	0	0	0	1	0	1					---	---	---	---	---	---
XLOC_001561	GRMZM2G114866	0	0.153772	0.0832005	1.79769e+308	1	-0.88613	1					---	---	---	---	---	---
XLOC_001562	GRMZM2G180879	1.18026	0.718299	1.45705	-0.716447	0.697127	1.0204	0.488552					---	---	---	---	---	---
XLOC_001563	GRMZM2G481353	1.29409	0.243711	0.79118	-2.40869	0.021859	1.69883	0.193674					Putative uncharacterized protein	B6TUD0	---	---	---	---
XLOC_001564	GRMZM2G086285	3.67907	3.45934	4.47657	-0.0888442	0.974125	0.371899	0.863313					---	---	---	---	---	---
XLOC_001565	GRMZM2G086365	10.8386	5.51124	7.45483	-0.975728	0.464152	0.435798	0.829215					---	---	---	---	---	---
XLOC_001566	GRMZM2G023906	23.1185	22.8274	28.9064	-0.0182775	0.995139	0.340618	0.835836					hypothetical protein LOC100275423 (LOC100275423), mRNA	NM_001149498	---	---	---	---
XLOC_001567	GRMZM2G467187	0.593697	0.616348	1.27041	0.0540189	0.987874	1.04348	0.484684					hypothetical protein LOC100192844	NP_001131506	---	---	---	---
XLOC_001568	GRMZM2G136366	9.25055	6.71224	10.0609	-0.462746	0.760915	0.583897	0.668985					---	---	---	---	---	---
XLOC_001569	GRMZM2G379179	6.37399	10.6745	4.2821	0.743894	0.556086	-1.31777	0.216538					hypothetical protein LOC100279405	NP_001145889	---	---	---	---
XLOC_001570	GRMZM2G048616	22.8566	27.1382	79.9316	0.247714	0.886002	1.55844	0.0706955					hypothetical protein LOC100191301	NP_001130207	---	---	---	---
XLOC_001571	GRMZM2G301098	5.8078	7.37249	6.58895	0.34416	0.834897	-0.162102	0.928434					---	---	---	---	---	---
XLOC_001572	GRMZM2G175574	9.83025	6.70751	10.6039	-0.551452	0.724304	0.660744	0.649293					hypothetical protein LOC100381393	NP_001167706	---	---	---	---
XLOC_001573	GRMZM2G169449	5.44662	5.05034	5.43491	-0.108982	0.965111	0.105877	0.966566					hypothetical protein LOC100192025	NP_001130920	---	---	---	---
XLOC_001574	GRMZM2G422960	0	0	0	0	1	0	1					---	---	---	---	---	---
XLOC_001575	GRMZM2G164062	0.052579	0	0	-1.79769e+308	1	0	1					LOC100282754	NP_001149132	---	---	---	---
XLOC_001576	GRMZM2G176962	2.44167	1.29072	3.54353	-0.919694	0.526996	1.45701	0.221587					hypothetical protein LOC100273940	NP_001141803	---	---	---	---
XLOC_001577	GRMZM2G459540	0	0	0	0	1	0	1					---	---	---	---	---	---
XLOC_001578	GRMZM2G107162	0	0	0	0	1	0	1					---	---	---	---	---	---
XLOC_001579	GRMZM2G408822	0	0	0	0	1	0	1					---	---	---	---	---	---
XLOC_001580	GRMZM2G321978	0	0	0	0	1	0	1					Putative uncharacterized protein	B6T2I1	---	---	---	---
XLOC_001581	GRMZM2G363008	0.691775	0.592774	0.542771	-0.222821	0.939578	-0.127138	0.965893					---	---	---	---	---	---
XLOC_001582	GRMZM2G152555	0	0	0	0	1	0	1					---	---	---	---	---	---
XLOC_001583	GRMZM2G562000	0	0.124651	0	1.79769e+308	1	-1.79769e+308	1					---	---	---	---	---	---
XLOC_001584	GRMZM2G179351	3.52852	6.07403	2.41193	0.783592	0.495794	-1.33246	0.188164					hypothetical protein LOC100383749	NP_001169856	---	---	---	---
XLOC_001585	GRMZM2G042371	12.4001	14.9274	20.1312	0.267606	0.874882	0.431472	0.769095					hypothetical protein LOC100193176	NP_001131803	---	---	---	---
XLOC_001586	GRMZM2G037215	0	0	0	0	1	0	1					---	---	---	---	---	---
XLOC_001587	GRMZM2G337581	1.57463	2.35186	1.39796	0.578788	0.767939	-0.750475	0.654916					---	---	---	---	---	---
XLOC_001588	GRMZM2G037265	113.635	251.486	328.844	1.14607	0.000764898	0.386927	0.689874					alkaline alpha galactosidase 3	NP_001105775	---	---	---	---
XLOC_001589	GRMZM2G037615	7.42052	22.7685	9.65285	1.61745	0.0572932	-1.23801	0.277292					---	---	---	---	---	---
XLOC_001590	GRMZM2G037639	0	0	0	0	1	0	1					---	---	---	---	---	---
XLOC_001591	GRMZM2G050177	70.4505	209.627	139.096	1.57314	0.027887	-0.59175	0.756263					Alkaline alpha-galactosidase Fragment	Q3ZPN0	---	---	---	---
XLOC_001592	GRMZM2G050273	41.6786	78.4126	72.7745	0.911777	0.351989	-0.107652	0.958674					---	---	---	---	---	---
XLOC_001593	GRMZM2G351599	0.370602	0.728297	0.505014	0.974655	0.555555	-0.528203	0.789968					---	---	---	---	---	---
XLOC_001594	GRMZM2G113127	3.99607	2.90792	5.40419	-0.458593	0.823992	0.894089	0.538478					LOC100285814	NP_001152176	---	---	---	---
XLOC_001595	GRMZM2G113229	0.207923	0.101182	0.152071	-1.03909	1	0.58779	1					RAFTIN1a protein	NP_001149504	---	---	---	---
XLOC_001596	GRMZM2G113899	10.4632	9.94383	9.8115	-0.0734515	0.972602	-0.0193269	0.992521					---	---	---	---	---	---
XLOC_001597	GRMZM2G113911	11.4546	12.8754	16.4975	0.168688	0.926248	0.357633	0.815564					hypothetical protein LOC100275824	NP_001143290	---	---	---	---
XLOC_001598	GRMZM2G326627	0.856134	0.678242	1.11345	-0.336036	0.884924	0.71516	0.674594					hypothetical protein LOC100383318	NP_001169447	---	---	---	---
XLOC_001599	GRMZM2G080775	18.4795	23.0489	36.5102	0.318775	0.844045	0.663598	0.59922					hypothetical protein LOC100191477	NP_001130381	---	---	---	---
XLOC_001600	GRMZM2G481567	0.444697	0.70859	0.607953	0.67213	0.739044	-0.220993	0.928917					---	---	---	---	---	---
XLOC_001601	GRMZM2G115981	22.7999	47.1714	37.6469	1.04888	0.254085	-0.32538	0.845107					Putative uncharacterized protein	C0P904	---	---	---	---
XLOC_001602	GRMZM2G419473	0	0	0	0	1	0	1					---	---	---	---	---	---
XLOC_001603	GRMZM2G118919	0	0.0119134	0	1.79769e+308	1	-1.79769e+308	1					---	---	---	---	---	---
XLOC_001604	GRMZM5G802232	4.58125	13.5887	2.45078	1.56859	0.57609	-2.47109	0.374455					Putative uncharacterized protein	B7ZYC1	---	---	---	---
XLOC_001605	GRMZM2G017629	0.279276	0.0613612	0.365203	-2.1863	1	2.5733	1					---	---	---	---	---	---
XLOC_001606	GRMZM2G438824	0	0	0.285859	0	1	1.79769e+308	1					jasmonate-induced protein	NP_001150521	---	---	---	---
XLOC_001607	GRMZM2G438814	1.20675	1.376	1.27519	0.189349	0.952337	-0.109771	0.970593					---	---	---	---	---	---
XLOC_001608	GRMZM2G565600	0	0.429843	0.465145	1.79769e+308	0.24771	0.11387	0.977978					---	---	---	---	---	---
XLOC_001609	GRMZM2G137868	177.837	129.239	72.4023	-0.460512	0.306791	-0.835934	0.0500422					LOC100281949	NP_001148339	---	---	---	---
XLOC_001610	GRMZM2G438776	0	0	0	0	1	0	1					---	---	---	---	---	---
XLOC_001611	AC213670.4_FG004	0	0	0	0	1	0	1					---	---	---	---	---	---
XLOC_001612	GRMZM2G703843	0	0	0	0	1	0	1					---	---	---	---	---	---
XLOC_001613	GRMZM2G384731	0.334094	0.110108	0	-1.60133	1	-1.79769e+308	1					---	---	---	---	---	---
XLOC_001614	GRMZM2G533147	22.3983	15.0914	8.75991	-0.569662	0.706757	-0.78474	0.585173					---	---	---	---	---	---
XLOC_001615	GRMZM2G050481	34.8879	22.0754	21.095	-0.660288	0.58937	-0.0655393	0.977128					---	---	---	---	---	---
XLOC_001616	GRMZM2G153404	0.0397285	0	0.0318797	-1.79769e+308	1	1.79769e+308	1					---	---	---	---	---	---
XLOC_001617	GRMZM2G333033	1.46537	0.881898	1.56859	-0.732577	0.719415	0.83079	0.629041					---	---	---	---	---	---
XLOC_001618	GRMZM2G134205	1.72818	4.51726	0.527379	1.38619	0.133541	-3.09854	0.000439406					---	---	---	---	---	---
XLOC_001619	GRMZM2G126463	0	0.0605608	0	1.79769e+308	1	-1.79769e+308	1					hypothetical protein LOC100383883	NP_001169981	---	---	---	---
XLOC_001620	GRMZM2G126481	0.336946	0.0832862	0.072101	-2.01637	1	-0.208058	1					hypothetical protein LOC100381509	NP_001167811	---	---	---	---
XLOC_001621	GRMZM2G119511	20.0299	13.4363	9.71938	-0.576015	0.646211	-0.467203	0.746114					---	---	---	---	---	---
XLOC_001622	GRMZM2G119547	0	0.509688	0	1.79769e+308	0.189697	-1.79769e+308	0.141724					---	---	---	---	---	---
XLOC_001623	GRMZM2G116254	0	0	0	0	1	0	1					---	---	---	---	---	---
XLOC_001624	GRMZM2G417360	0	0	0.138901	0	1	1.79769e+308	1					---	---	---	---	---	---
XLOC_001625	GRMZM2G037493	4.42586	3.85508	4.33207	-0.199195	0.932769	0.168294	0.944397					---	---	---	---	---	---
XLOC_001626	GRMZM2G308597	0	0.0918187	0	1.79769e+308	1	-1.79769e+308	1					---	---	---	---	---	---
XLOC_001627	GRMZM2G391281	0.304125	0.180416	0.146425	-0.753336	1	-0.301167	1					---	---	---	---	---	---
XLOC_001628	AC208564.3_FG004	0	0	0	0	1	0	1					---	---	---	---	---	---
XLOC_001629	GRMZM2G061791	2.32169	1.57984	2.65935	-0.555397	0.753955	0.7513	0.623956					---	---	---	---	---	---
XLOC_001630	GRMZM2G359559	63.3726	40.1319	34.9265	-0.65911	0.347122	-0.200429	0.884152					---	---	---	---	---	---
XLOC_001631	AC211887.3_FG007	0	0	0.0579341	0	1	1.79769e+308	1					---	---	---	---	---	---
XLOC_001632	GRMZM2G059129	9.70366	15.0545	5.05867	0.633592	0.593477	-1.57336	0.0746898					---	---	---	---	---	---
XLOC_001633	GRMZM2G419267	1.51558	1.94819	3.13025	0.362266	0.861177	0.684144	0.659721					Beta-1,2-xylosyltransferase	NP_001105845	---	---	---	---
XLOC_001634	GRMZM2G445684	0.0710916	0.101217	0.0486798	0.509698	1	-1.05605	1					---	---	---	---	---	---
XLOC_001635	GRMZM2G083755	30.133	25.6255	39.9326	-0.233768	0.692415	0.639987	0.095458					hypothetical protein LOC100279847	NP_001146272	---	---	---	---
XLOC_001636	GRMZM2G142507	2.96211	1.41925	1.54663	-1.0615	0.303827	0.123996	0.95941					Putative uncharacterized protein	C0HEE8	---	---	---	---
XLOC_001637	GRMZM2G142597	15.9326	18.4205	17.3747	0.209334	0.898709	-0.0843273	0.967066					hypothetical protein LOC100383360	NP_001169487	---	---	---	---
XLOC_001638	GRMZM2G441903	15.7196	44.9331	30.1808	1.51522	0.0254257	-0.574147	0.662785					hypothetical protein LOC100272725	NP_001140650	---	---	---	---
XLOC_001639	AC212463.3_FG009	0	0	0.127272	0	1	1.79769e+308	1					---	---	---	---	---	---
XLOC_001640	GRMZM2G020478	0.0445829	0.01102	0.011925	-2.01637	1	0.11387	1					protein kinase	NP_001148257	---	---	---	---
XLOC_001641	GRMZM2G132748	14.9306	10.2258	13.7281	-0.54605	0.75469	0.42491	0.823904					hypothetical protein LOC100275660	NP_001143167	---	---	---	---
XLOC_001642	GRMZM2G132704	4.70174	12.608	1.89576	1.42308	0.0598486	-2.7335	0.000975409					hypothetical protein LOC100382159	NP_001168390	---	---	---	---
XLOC_001643	GRMZM2G040129	0.0108026	0.0667393	0.0148602	2.62716	1	-2.16709	1					---	---	---	---	---	---
XLOC_001644	GRMZM2G580853	0	0	0	0	1	0	1					---	---	---	---	---	---
XLOC_001645	GRMZM5G839014	0.193732	0	0.0990497	-1.79769e+308	1	1.79769e+308	1					LOC100284472	NP_001150839	---	---	---	---
XLOC_001646	GRMZM5G836190	0.243341	0.125571	0.196401	-0.954478	1	0.645303	1					PAN1	B6V3C2	---	---	---	---
XLOC_001647	GRMZM5G879527	15.6635	29.7056	22.7717	0.92333	0.00706374	-0.383489	0.539985					DNA binding protein	NP_001147910	---	---	---	---
XLOC_001648	AC234203.1_FG009	27.5932	35.5455	39.9348	0.365355	0.845422	0.167977	0.93572					---	---	---	---	---	---
XLOC_001649	AC234203.1_FG011	1.13539	2.32681	1.81112	1.03516	0.432336	-0.361468	0.863313					ethylene-insensitive3-like protein	NP_001151957	---	---	---	---
XLOC_001650	GRMZM5G822593	0.645697	4.33859	1.1843	2.7483	0.000159558	-1.87319	0.058582					---	---	---	---	---	---
XLOC_001651	GRMZM2G161004	4.24739	3.53241	4.95019	-0.265925	0.829971	0.486831	0.548174					hypothetical protein LOC100191767	NP_001130664	---	---	---	---
XLOC_001652	GRMZM2G403664	0	0	0	0	1	0	1					---	---	---	---	---	---
XLOC_001653	GRMZM2G007681	1.09733	1.31037	2.53098	0.255982	0.826722	0.949722	0.110517					DNA-directed RNA polymerase (EC 2.7.7.6)	C0JR65	---	---	---	---
XLOC_001654	GRMZM2G430455	0.126116	0.165501	0.209469	0.392087	1	0.339896	1					---	---	---	---	---	---
XLOC_001655	GRMZM2G130659	0.649233	1.90148	1.65464	1.55031	0.100474	-0.200605	0.925386					---	---	---	---	---	---
XLOC_001656	GRMZM2G467263	0.0592756	0.0586068	0	-0.0163704	1	-1.79769e+308	1					hypothetical protein LOC100279120	NP_001145633	---	---	---	---
XLOC_001657	GRMZM2G168669	0	0	0	0	1	0	1					---	---	---	---	---	---
XLOC_001658	GRMZM2G042622	0	0	0	0	1	0	1					---	---	---	---	---	---
XLOC_001659	GRMZM2G357919	0	0	0	0	1	0	1					---	---	---	---	---	---
XLOC_001660	GRMZM2G009009	0	0	0	0	1	0	1					hypothetical protein LOC100381517	NP_001167818	---	---	---	---
XLOC_001661	GRMZM2G009117	0	0	0	0	1	0	1					heavy metal-associated domain containing protein	NP_001147000	---	---	---	---
XLOC_001662	GRMZM2G308873	1.18919	1.90214	3.80004	0.677643	0.784231	0.998393	0.530282					---	---	---	---	---	---
XLOC_001663	GRMZM2G458441	1.35256	1.26097	2.00383	-0.101153	0.971389	0.668228	0.704464					---	---	---	---	---	---
XLOC_001664	GRMZM2G124557	17.903	17.6912	15.7193	-0.0171753	0.988401	-0.170491	0.832896					hypothetical protein LOC100193289	NP_001131903	---	---	---	---
XLOC_001665	AC186691.4_FG006	0	0	0	0	1	0	1					---	---	---	---	---	---
XLOC_001666	GRMZM2G172723	112.87	76.2166	16.1303	-0.566481	0.645023	-2.24033	0.00348823					LOC100281340	NP_001147730	---	---	---	---
XLOC_001667	GRMZM2G068193	0.263692	0.30027	0.346363	0.187407	1	0.206026	1					hypothetical protein LOC100279288	NP_001145781	---	---	---	---
XLOC_001668	GRMZM2G462808	1.38797	1.46716	1.97724	0.0800426	0.973747	0.430467	0.802273					---	---	---	---	---	---
XLOC_001669	GRMZM2G004582	9.3375	8.41779	8.20097	-0.149595	0.941299	-0.0376462	0.986522					LOC100283671	NP_001150044	---	---	---	---
XLOC_001670	GRMZM2G169270	16.3062	32.2203	47.0974	0.982549	0.0290404	0.547676	0.461326					---	---	---	---	---	---
XLOC_001671	GRMZM2G047968	220.454	149.667	160.961	-0.558724	0.427596	0.104954	0.931609					hypothetical protein LOC100383462 (LOC100383462), mRNA	NM_001176110	---	---	---	---
XLOC_001672	GRMZM2G083128	57.8532	33.534	36.9262	-0.786772	0.434932	0.139019	0.943598					---	---	---	---	---	---
XLOC_001673	GRMZM2G016088	56.1611	27.136	18.6001	-1.04936	0.00428561	-0.544896	0.42842					---	---	---	---	---	---
XLOC_001674	GRMZM5G871559	0.93305	1.77408	0	0.927046	0.993046	-1.79769e+308	0.741459					Putative uncharacterized protein	B6TZV2	---	---	---	---
XLOC_001675	GRMZM2G151216	0	0	0	0	1	0	1					Receptor-like protein kinase 1	Q9AUC2	---	---	---	---
XLOC_001676	GRMZM2G157307	0	0	0	0	1	0	1					---	---	---	---	---	---
XLOC_001677	GRMZM2G123969	53.9038	55.2635	37.3982	0.0359405	0.988401	-0.56336	0.674016					---	---	---	---	---	---
XLOC_001678	GRMZM2G046443	0	0	0	0	1	0	1					---	---	---	---	---	---
XLOC_001679	GRMZM2G351239	0	0.218376	0.226858	1.79769e+308	1	0.0549764	1					---	---	---	---	---	---
XLOC_001680	GRMZM2G070163	24.1165	17.6948	23.1032	-0.4467	0.791484	0.384767	0.822102					SNF1-related protein kinase regulatory subunit beta-2	NP_001150154	---	---	---	---
XLOC_001681	GRMZM2G169820	39.6058	46.3581	83.8764	0.227109	0.898372	0.855444	0.526455					---	---	---	---	---	---
XLOC_001682	GRMZM2G329750	2.48993	1.16698	0.830345	-1.09333	0.370223	-0.490992	0.803223					hypothetical protein LOC100276604	NP_001143825	---	---	---	---
XLOC_001683	GRMZM2G166355	21.8011	25.0503	32.7848	0.200423	0.908741	0.388203	0.782864					mRNA 3-UTR binding protein	NP_001148487	---	---	---	---
XLOC_001684	GRMZM2G166407	13.994	8.81569	7.59943	-0.666663	0.615674	-0.214182	0.917762					---	---	---	---	---	---
XLOC_001685	GRMZM2G149480	16.9264	39.0019	41.6388	1.20427	0.090138	0.0943857	0.961062					---	---	---	---	---	---
XLOC_001686	GRMZM2G149474	0.129769	0.51322	0.0595038	1.98363	0.101959	-3.10852	0.0197071					---	---	---	---	---	---
XLOC_001687	GRMZM2G084149	54.1172	120.378	119.771	1.15341	0.119433	-0.00729062	0.998055					hypothetical protein LOC100273319	NP_001141232	---	---	---	---
XLOC_001688	GRMZM5G821426	0	0	0	0	1	0	1					---	---	---	---	---	---
XLOC_001689	GRMZM2G061542	5.13743	4.5879	4.25545	-0.163212	0.939291	-0.108522	0.962338					mTERF family protein	NP_001152516	---	---	---	---
XLOC_001690	GRMZM2G076257	12.5518	11.7794	3.11143	-0.09162	0.964539	-1.92062	0.0224004					---	---	---	---	---	---
XLOC_001691	GRMZM2G074270	29.9108	24.9259	20.4307	-0.263021	0.8289	-0.286908	0.817729					hypothetical protein LOC100194012	NP_001132547	---	---	---	---
XLOC_001692	GRMZM2G074114	40.4611	34.8295	40.3762	-0.216227	0.806927	0.213197	0.804792					hypothetical protein LOC100193760	NP_001132318	---	---	---	---
XLOC_001693	GRMZM2G132780	9.00116	9.35845	12.075	0.0561585	0.977758	0.367684	0.811774					Putative uncharacterized protein	C0PDG0	---	---	---	---
XLOC_001694	GRMZM2G132712	14.1353	30.1738	28.572	1.094	0.0116793	-0.0786938	0.946882					hypothetical protein LOC100383276	NP_001169407	---	---	---	---
XLOC_001695	GRMZM2G337190	2.36331	4.40777	5.86164	0.899237	0.553055	0.411256	0.840138					hypothetical protein LOC100274798	NP_001142547	---	---	---	---
XLOC_001696	GRMZM2G329909	10.3436	37.6865	27.2226	1.86531	0.00300027	-0.469244	0.743077					---	---	---	---	---	---
XLOC_001697	GRMZM5G896294	23.9642	70.3634	55.8814	1.55395	0.0267789	-0.332457	0.835886					---	---	---	---	---	---
XLOC_001698	GRMZM2G427451	0.23508	1.45267	0.534471	2.62749	0.00905274	-1.44252	0.264544					AIR12	NP_001147237	---	---	---	---
XLOC_001699	AC197246.3_FG003	90.8933	72.0723	64.3189	-0.33473	0.850732	-0.164203	0.936332					60S ribosomal protein L32 Fragment	P51421	---	---	---	---
XLOC_001700	GRMZM2G703853	0	0	0	0	1	0	1					---	---	---	---	---	---
XLOC_001701	GRMZM5G828396	3.58949	3.68118	35.7763	0.036389	0.989425	3.28076	7.80069e-07					hypothetical protein LOC100193765	NP_001132323	---	---	---	---
XLOC_001702	GRMZM2G032531	0	0	0	0	1	0	1					---	---	---	---	---	---
XLOC_001703	GRMZM2G032597	3.5731	2.40603	3.04624	-0.570521	0.643203	0.340372	0.818182					---	---	---	---	---	---
XLOC_001704	GRMZM2G008789	30.4573	21.373	19.4692	-0.510996	0.710742	-0.134596	0.947639					---	---	---	---	---	---
XLOC_001705	GRMZM2G096585	49.7092	75.8142	80.9203	0.608955	0.1572	0.0940328	0.928434					LOC100283417	NP_001149790	---	---	---	---
XLOC_001706	AC207619.3_FG001	0.228988	0.353757	0.0612497	0.627486	0.900872	-2.52999	0.716353					---	---	---	---	---	---
XLOC_001707	GRMZM2G012123	9.17336	8.05585	9.8021	-0.187414	0.884716	0.283054	0.787953					hypothetical protein LOC100194223	NP_001132736	---	---	---	---
XLOC_001708	GRMZM2G012453	8.35065	31.1813	10.4393	1.90072	0.00204995	-1.57866	0.0675294					---	---	---	---	---	---
XLOC_001709	GRMZM2G703860	0	0	0	0	1	0	1					---	---	---	---	---	---
XLOC_001710	GRMZM5G842214	0.910515	1.383	1.37387	0.603048	0.786691	-0.00955842	0.998055					---	---	---	---	---	---
XLOC_001711	GRMZM5G855396	0	0.0876226	0.0948188	1.79769e+308	1	0.11387	1					---	---	---	---	---	---
XLOC_001712	GRMZM2G424241	11.6804	15.9572	20.7902	0.450113	0.489253	0.381698	0.520277					hypothetical protein LOC100193957	NP_001132498	---	---	---	---
XLOC_001713	GRMZM2G383817	0.881118	1.3277	0.755043	0.591518	0.786142	-0.814294	0.634813					---	---	---	---	---	---
XLOC_001714	GRMZM2G124357	0.411188	0.361376	0.778891	-0.186295	0.977758	1.10792	0.760612					---	---	---	---	---	---
XLOC_001715	GRMZM2G425189	0.219535	0.0694585	0.306915	-1.66023	1	2.14362	1					---	---	---	---	---	---
XLOC_001716	GRMZM2G124417	0.220122	0	0.18841	-1.79769e+308	1	1.79769e+308	1					proteasome subunit beta type 1	NP_001147213	---	---	---	---
XLOC_001717	GRMZM2G142357	0	6.58493	4.30001	1.79769e+308	0.00166487	-0.614828	0.680512					hypothetical protein LOC100383532	NP_001169651	---	---	---	---
XLOC_001718	GRMZM2G142383	16.3306	16.2054	20.8866	-0.011105	0.996356	0.366101	0.837437					---	---	---	---	---	---
XLOC_001719	GRMZM2G020429	41.0941	33.3059	45.726	-0.303154	0.854557	0.457235	0.742083					---	---	---	---	---	---
XLOC_001720	GRMZM2G421579	0.0218041	0	0	-1.79769e+308	1	0	1					---	---	---	---	---	---
XLOC_001721	GRMZM2G165301	0.672878	0.616606	3.35379	-0.125995	0.964659	2.44337	0.0121203					---	---	---	---	---	---
XLOC_001722	GRMZM2G114739	69.8158	55.2539	56.9667	-0.337478	0.833581	0.0440428	0.98317					LOC100284296	NP_001150663	---	---	---	---
XLOC_001723	GRMZM2G114841	1.56798	2.48074	6.25231	0.661862	0.712092	1.33362	0.243441					---	---	---	---	---	---
XLOC_001724	GRMZM2G159397	0.107588	0.0991567	0.368351	-0.117729	1	1.8933	1					MADS6	NP_001105153	---	---	---	---
XLOC_001725	GRMZM2G171111	29.5042	25.6294	52.034	-0.203121	0.854115	1.02165	0.0540664					hypothetical protein LOC100193148	NP_001131777	---	---	---	---
XLOC_001726	GRMZM2G443517	0	0	0	0	1	0	1					---	---	---	---	---	---
XLOC_001727	GRMZM2G025302	8.67363	10.1834	19.9605	0.231507	0.824848	0.970934	0.0702758					Putative uncharacterized protein	B4FMV0	---	---	---	---
XLOC_001728	GRMZM2G041262	1.78605	4.14987	5.06397	1.21629	0.367259	0.287202	0.901361					---	---	---	---	---	---
XLOC_001729	GRMZM2G136523	2.48432	5.67476	6.41579	1.19171	0.251292	0.177069	0.933454					nodulin-like protein (LOC100285740), mRNA	NM_001158631	---	---	---	---
XLOC_001730	GRMZM2G083538	1.96327	1.26	0.442211	-0.639835	0.719474	-1.51062	0.221931					LOC100281771	NP_001148163	---	---	---	---
XLOC_001731	GRMZM2G135617	76.6266	124.409	20.7789	0.699178	0.479415	-2.5819	0.000266257					ACR4	NP_001147811	---	---	---	---
XLOC_001732	GRMZM2G436319	4.53572	5.23505	3.99634	0.206872	0.90229	-0.389526	0.755631					cation cation antiporter	NP_001151997	---	---	---	---
XLOC_001733	GRMZM5G886044	3.90962	3.71339	4.08423	-0.0742933	0.977077	0.137328	0.955924					hypothetical protein LOC100193137	NP_001131768	---	---	---	---
XLOC_001734	GRMZM2G075042	0	0	0	0	1	0	1					hypothetical protein LOC100279083	NP_001145605	---	---	---	---
XLOC_001735	AC209698.3_FG004	0	0	0.0962855	0	1	1.79769e+308	1					---	---	---	---	---	---
XLOC_001736	GRMZM2G064962	37.4851	25.1368	57.3942	-0.576518	0.508553	1.1911	0.11832					hypothetical protein LOC100216744	NP_001136619	---	---	---	---
XLOC_001737	GRMZM2G054252	149.646	133.734	265.288	-0.162181	0.855831	0.988187	0.0583346					LOC100281072	NP_001147463	---	---	---	---
XLOC_001738	GRMZM2G043198	43.5676	41.4434	12.137	-0.072114	0.964065	-1.77173	0.00304813					pyruvate dehydrogenase2	NP_001104914	---	---	---	---
XLOC_001739	GRMZM2G138425	52.2103	41.5132	73.8749	-0.330765	0.708503	0.831515	0.20613					hypothetical protein LOC100278774	NP_001145413	---	---	---	---
XLOC_001740	AC194272.3_FG003	0.434275	6.0949	1.40015	3.81092	0.0765409	-2.12202	0.150165					---	---	---	---	---	---
XLOC_001741	GRMZM2G080565	4.65482	3.4966	5.72354	-0.412771	0.691168	0.710953	0.317533					hypothetical protein LOC100279791	NP_001146221	---	---	---	---
XLOC_001742	GRMZM2G309731	1.844	1.25345	6.0421	-0.556939	0.824985	2.26915	0.0423083					---	---	---	---	---	---
XLOC_001743	GRMZM2G041797	15.6241	14.2235	11.3577	-0.135492	0.94378	-0.324611	0.841484					---	---	---	---	---	---
XLOC_001744	GRMZM2G317770	8.41425	21.351	14.275	1.34339	0.0664213	-0.580807	0.654756					hypothetical protein LOC100279924	NP_001146346	---	---	---	---
XLOC_001745	GRMZM2G048129	14.8092	108.823	48.2756	2.87742	4.1187e-08	-1.17261	0.194665					mtN19-like protein	NP_001148306	---	---	---	---
XLOC_001746	GRMZM2G339163	0.302497	0.581899	1.59992	0.943846	0.818031	1.45916	0.315468					---	---	---	---	---	---
XLOC_001747	GRMZM2G353483	0	0.0378652	0.0409749	1.79769e+308	1	0.11387	1					---	---	---	---	---	---
XLOC_001748	GRMZM2G353485	0	1.45187	11.1724	1.79769e+308	0.0287863	2.94395	0.00242557					---	---	---	---	---	---
XLOC_001749	GRMZM2G053027	16.2985	22.1826	27.7984	0.444688	0.643054	0.325579	0.795073					hypothetical protein LOC100194362	NP_001132869	---	---	---	---
XLOC_001750	GRMZM2G053117	10.5257	6.66175	9.7493	-0.659948	0.589268	0.549396	0.697146					---	---	---	---	---	---
XLOC_001751	GRMZM2G053231	1.92023	1.49641	2.59264	-0.35977	0.881226	0.792918	0.62841					---	---	---	---	---	---
XLOC_001752	GRMZM2G153823	14.5553	16.0271	7.64129	0.138975	0.932647	-1.06863	0.310066					hypothetical protein LOC542194	NP_001105278	---	---	---	---
XLOC_001753	GRMZM2G153945	0.841263	0.470492	1.70677	-0.838389	0.564408	1.85903	0.00596803					Putative uncharacterized protein	C0PKH0	---	---	---	---
XLOC_001754	GRMZM2G452523	14.8187	11.1409	34.6749	-0.411545	0.798517	1.63802	0.0540765					LOC100194297 (cl765_1), mRNA	NM_001139336	---	---	---	---
XLOC_001755	GRMZM2G143644	13.3935	22.5195	33.1666	0.749644	0.495305	0.558557	0.672285					---	---	---	---	---	---
XLOC_001756	AC206989.4_FG002	45.5721	39.361	87.4289	-0.211386	0.921246	1.15134	0.290725					---	---	---	---	---	---
XLOC_001757	GRMZM2G107336	44.1696	38.4509	22.0499	-0.200037	0.875714	-0.802246	0.316147					hypothetical protein LOC100192863	NP_001131524	---	---	---	---
XLOC_001758	GRMZM2G045135	19.3626	15.0587	37.9876	-0.362679	0.828889	1.33494	0.130531					LOC100284297	NP_001150664	---	---	---	---
XLOC_001759	GRMZM2G045401	1.13851	1.1718	1.45807	0.0415842	0.988423	0.315337	0.835588					protein binding protein	NP_001151505	---	---	---	---
XLOC_001760	GRMZM2G045503	17.1682	18.9548	26.6344	0.142829	0.941251	0.490724	0.724886					---	---	---	---	---	---
XLOC_001761	GRMZM2G325786	0.519439	0.56566	0.542209	0.122981	0.962996	-0.0610863	0.9819					---	---	---	---	---	---
XLOC_001762	GRMZM2G175280	3.51675	5.3969	19.6671	0.617887	0.697383	1.86558	0.0319619					LOC100281171	NP_001147562	---	---	---	---
XLOC_001763	GRMZM2G477872	1.07943	1.23205	83.1859	0.190783	0.935533	6.07721	6.72108e-14					---	---	---	---	---	---
XLOC_001764	GRMZM2G175423	144.28	152.997	136.861	0.08463	0.96606	-0.160787	0.935637					sorbitol dehydrogenase homolog1	NP_001149440	---	---	---	---
XLOC_001765	GRMZM2G159581	26.9565	13.6651	1.67238	-0.980138	0.280755	-3.03052	0.000389522					---	---	---	---	---	---
XLOC_001766	GRMZM2G379773	0.103255	0.0831429	0.12241	-0.312553	1	0.558054	1					---	---	---	---	---	---
XLOC_001767	GRMZM2G000435	0	0	0	0	1	0	1					---	---	---	---	---	---
XLOC_001768	GRMZM2G021687	213.452	133.929	68.9965	-0.672449	0.546143	-0.956867	0.361449					hypothetical protein LOC100277608	NP_001144593	---	---	---	---
XLOC_001769	GRMZM2G049346	7.09387	15.281	9.78074	1.10709	0.223211	-0.643722	0.62841					---	---	---	---	---	---
XLOC_001770	GRMZM2G177862	2.42168	1.62991	2.90262	-0.571215	0.797536	0.832563	0.617972					---	---	---	---	---	---
XLOC_001771	GRMZM2G318475	190.579	166.261	202.995	-0.196937	0.910811	0.287991	0.871527					eukaryotic translation initiation factor 6	NP_001148947	---	---	---	---
XLOC_001772	GRMZM2G154267	0	0.018819	0.0610937	1.79769e+308	1	1.69883	1					DNA polymerase epsilon subunit 2	NP_001147081	---	---	---	---
XLOC_001773	GRMZM2G123094	0.641071	0.282709	0.399098	-1.18117	0.289751	0.497424	0.785879					---	---	---	---	---	---
XLOC_001774	GRMZM2G050556	0.418873	0.448456	2.1465	0.0984536	0.973439	2.25895	0.0299825					clathrin assembly protein	NP_001151341	---	---	---	---
XLOC_001775	GRMZM2G055968	0	0.0231302	0	1.79769e+308	1	-1.79769e+308	1					hypothetical protein LOC100273820	NP_001141691	---	---	---	---
XLOC_001776	GRMZM2G134735	0	0.0615326	0	1.79769e+308	1	-1.79769e+308	1					---	---	---	---	---	---
XLOC_001777	GRMZM2G113165	0	0	0	0	1	0	1					---	---	---	---	---	---
XLOC_001778	GRMZM2G113191	0.123005	0.0972934	0.579061	-0.338298	1	2.5733	0.0402318					carbonic anhydrase	NP_001149032	---	---	---	---
XLOC_001779	GRMZM2G030594	2.17845	1.70452	3.45224	-0.353933	0.768575	1.01816	0.222071					---	---	---	---	---	---
XLOC_001780	GRMZM2G117189	17.2728	11.5232	8.64152	-0.583956	0.382018	-0.415191	0.649965					hypothetical protein LOC100383711	NP_001169819	---	---	---	---
XLOC_001781	GRMZM2G415781	0.6966	0.430462	0	-0.694442	0.806488	-1.79769e+308	0.0799604					---	---	---	---	---	---
XLOC_001782	GRMZM2G415785	0	0	0	0	1	0	1					---	---	---	---	---	---
XLOC_001783	GRMZM2G478417	2.36342	23.1462	24.7524	3.29183	1.76715e-07	0.0967917	0.961603					---	---	---	---	---	---
XLOC_001784	GRMZM2G178239	0.0020954	0.00363979	0.00572931	0.796631	1	0.654506	1					---	---	---	---	---	---
XLOC_001785	GRMZM2G386463	1.37512	2.44842	3.61857	0.832292	0.543374	0.563567	0.724237					3-alpha-L-fucosyltransferase	NP_001105840	---	---	---	---
XLOC_001786	GRMZM2G070172	0.121211	5.70452	0.907797	5.55652	2.76492e-11	-2.65166	0.00458995					hypothetical protein LOC100383492	NP_001169611	---	---	---	---
XLOC_001787	GRMZM2G369472	0	3.71145	0.160651	1.79769e+308	0.00944705	-4.52999	1.81976e-05					AP2 domain containing protein	NP_001149730	---	---	---	---
XLOC_001788	GRMZM2G530860	0.0272813	0	0.0458679	-1.79769e+308	1	1.79769e+308	1					---	---	---	---	---	---
XLOC_001789	GRMZM2G031468	0	0	0	0	1	0	1					---	---	---	---	---	---
XLOC_001790	AC206031.3_FG007	0.276209	0.327711	0.531937	0.246664	1	0.698833	0.749517					---	---	---	---	---	---
XLOC_001791	GRMZM5G881887	1.32275	1.70694	4.13405	0.367877	0.848681	1.27614	0.194376					Helminthosporium carbonum susceptibility1	NP_001105920	---	---	---	---
XLOC_001792	GRMZM2G104938	0.930497	1.23724	0.205977	0.411051	0.861562	-2.58657	0.0290809					gibberellin receptor GID1L2	NP_001147183	---	---	---	---
XLOC_001793	AC218900.3_FG001	2.20446	4.00332	6.35384	0.860773	0.57567	0.666432	0.691366					gibberellin receptor GID1L2	NP_001149234	---	---	---	---
XLOC_001794	GRMZM2G141019	0.983515	2.08375	2.1804	1.08317	0.487327	0.0654046	0.981713					---	---	---	---	---	---
XLOC_001795	GRMZM2G007969	0.0711098	0	0	-1.79769e+308	1	0	1					hypothetical protein LOC100278083	NP_001144948	---	---	---	---
XLOC_001796	GRMZM2G442763	0.211463	1.06498	0.24196	2.33236	0.00386584	-2.13799	0.0200674					hypothetical protein LOC100304433	NP_001159339	---	---	---	---
XLOC_001797	GRMZM2G141607	5.27749	12.3118	11.9612	1.22212	0.143143	-0.0416748	0.983138					hypothetical protein LOC100191284	NP_001130190	---	---	---	---
XLOC_001798	GRMZM2G117347	0	0	0	0	1	0	1					---	---	---	---	---	---
XLOC_001799	GRMZM5G865811	0	0	0.623051	0	1	1.79769e+308	0.0434217					---	---	---	---	---	---
XLOC_001800	GRMZM5G814389	0	0	0	0	1	0	1					patatin class 1	NP_001149326	---	---	---	---
XLOC_001801	GRMZM5G890871	0	0	0	0	1	0	1					---	---	---	---	---	---
XLOC_001802	GRMZM2G082640	19.9691	14.014	21.0907	-0.510903	0.179682	0.589738	0.170451					---	---	---	---	---	---
XLOC_001803	GRMZM2G082630	0	0	0	0	1	0	1					---	---	---	---	---	---
XLOC_001804	GRMZM2G457309	2.26182	1.77757	3.97121	-0.347576	0.884662	1.15967	0.403293					LOC100281002	NP_001147393	---	---	---	---
XLOC_001805	GRMZM5G829831	2.45375	1.47916	2.13454	-0.730213	0.462177	0.52915	0.672753					Putative uncharacterized protein	B8A192	---	---	---	---
XLOC_001806	GRMZM2G133413	0.0185878	0.0548296	0.0940861	1.5606	1	0.779027	1					Putative uncharacterized protein	B8A1Q3	---	---	---	---
XLOC_001807	GRMZM5G899800	23.1027	39.768	40.278	0.783545	0.437301	0.0183847	0.992865					hypothetical protein LOC100272324	NP_001140280	---	---	---	---
XLOC_001808	GRMZM2G416069	56.0135	69.0809	90.9666	0.302512	0.857155	0.39705	0.814966					---	---	---	---	---	---
XLOC_001809	GRMZM2G318794	16.3792	15.2203	14.8892	-0.105869	0.964539	-0.0317353	0.989158					LOC100282126	NP_001148511	---	---	---	---
XLOC_001810	GRMZM2G016210	0	0.0493289	0.0533801	1.79769e+308	1	0.11387	1					hypothetical protein LOC100279181	NP_001145677	---	---	---	---
XLOC_001811	GRMZM2G148896	6.50692	7.57774	8.68914	0.219792	0.90476	0.197446	0.915999					hypothetical protein LOC100275585	NP_001143108	---	---	---	---
XLOC_001812	GRMZM2G464469	0.149971	0.221234	0.161298	0.560893	1	-0.45584	1					---	---	---	---	---	---
XLOC_001813	GRMZM2G165011	0.685377	0.677644	0.950027	-0.0163704	0.996356	0.487441	0.80676					hypothetical protein LOC100382441	NP_001168654	---	---	---	---
XLOC_001814	GRMZM2G056686	132.464	116.892	81.3806	-0.180415	0.662548	-0.522424	0.0805983					hypothetical protein LOC100192754	NP_001131424	---	---	---	---
XLOC_001815	GRMZM2G028386	0	0	0	0	1	0	1					---	---	---	---	---	---
XLOC_001816	GRMZM2G493946	0	0.2622	0	1.79769e+308	1	-1.79769e+308	1					---	---	---	---	---	---
XLOC_001817	GRMZM5G852533	5.10679	7.90304	9.05361	0.629993	0.673711	0.196085	0.922158					---	---	---	---	---	---
XLOC_001818	GRMZM5G833477	12.5221	12.565	18.3695	0.00493443	0.998064	0.5479	0.594413					---	---	---	---	---	---
XLOC_001819	GRMZM2G164872	0	0	0	0	1	0	1					---	---	---	---	---	---
XLOC_001820	GRMZM2G123016	0	0	0	0	1	0	1					---	---	---	---	---	---
XLOC_001821	GRMZM2G309269	7.52094	5.75425	6.80154	-0.386285	0.862947	0.241235	0.91893					---	---	---	---	---	---
XLOC_001822	GRMZM2G315375	2.71338	2.95133	10.0989	0.121274	0.956478	1.77476	0.038297					hypothetical protein LOC100384057	NP_001170130	---	---	---	---
XLOC_001823	AC198871.3_FG002	0.0327925	0	0	-1.79769e+308	1	0	1					---	---	---	---	---	---
XLOC_001824	AC192608.3_FG004	1.13217	0.93283	1.21133	-0.279405	0.935086	0.376904	0.890542					---	---	---	---	---	---
XLOC_001825	GRMZM2G412598	0	0	0	0	1	0	1					---	---	---	---	---	---
XLOC_001826	AC186231.4_FG002	0	1.63855	0.531937	1.79769e+308	0.0202603	-1.6231	0.216697					hypothetical protein LOC100272479	NP_001140422	---	---	---	---
XLOC_001827	GRMZM2G092268	0	0.0344817	0	1.79769e+308	1	-1.79769e+308	1					hypothetical protein LOC100280097	NP_001146507	---	---	---	---
XLOC_001828	GRMZM2G090115	0	0	0	0	1	0	1					---	---	---	---	---	---
XLOC_001829	GRMZM2G389233	175.453	172.152	136.783	-0.027402	0.978137	-0.331795	0.647345					hypothetical protein LOC100280242	NP_001146643	---	---	---	---
XLOC_001830	GRMZM2G090177	5.68755	6.9161	2.72785	0.282153	0.893484	-1.34219	0.254197					hypothetical protein LOC100273265	NP_001141178	---	---	---	---
XLOC_001831	GRMZM2G179703	5.83645	2.75747	13.4019	-1.08175	0.310102	2.28102	0.00871431					hypothetical protein LOC100191512	NP_001130416	---	---	---	---
XLOC_001832	GRMZM2G109977	12.9554	6.97337	13.8267	-0.893626	0.349939	0.987533	0.312488					hypothetical protein LOC100191319	NP_001130225	---	---	---	---
XLOC_001833	GRMZM2G340305	19.1732	26.1217	39.3405	0.446156	0.751463	0.590766	0.651056					---	---	---	---	---	---
XLOC_001834	GRMZM2G139683	13.6355	11.6622	24.0073	-0.225529	0.84512	1.04163	0.0875716					hypothetical protein LOC100193504	NP_001132089	---	---	---	---
XLOC_001835	GRMZM2G139695	0	0	0	0	1	0	1					hypothetical protein LOC100272562	NP_001140501	---	---	---	---
XLOC_001836	GRMZM2G030511	1.8642	1.44294	3.25172	-0.369542	0.881771	1.17219	0.411668					---	---	---	---	---	---
XLOC_001837	GRMZM2G030531	0	0	0	0	1	0	1					hypothetical protein LOC100304340	NP_001159250	---	---	---	---
XLOC_001838	GRMZM2G106883	0	0	0	0	1	0	1					---	---	---	---	---	---
XLOC_001839	GRMZM2G106899	0	0	0	0	1	0	1					LOC100282193	NP_001148577	---	---	---	---
XLOC_001840	GRMZM2G086119	0.214641	0.14148	0.153099	-0.601333	1	0.11387	1					---	---	---	---	---	---
XLOC_001841	GRMZM2G086123	2.82904	1.66064	2.93044	-0.768573	0.512691	0.819376	0.517883					hypothetical protein LOC100191796	NP_001130693	---	---	---	---
XLOC_001842	GRMZM2G448151	0	0	0	0	1	0	1					30S ribosomal protein S3, chloroplastic	P06586	---	---	---	---
XLOC_001843	GRMZM2G448161	1.83564	1.62651	0.852062	-0.174504	0.940301	-0.932753	0.514033					---	---	---	---	---	---
XLOC_001844	GRMZM2G448389	0	0	0	0	1	0	1					Putative uncharacterized protein	Q5SBI4	---	---	---	---
XLOC_001845	AC192204.3_FG005	1.34531	1.01343	1.30229	-0.408688	0.869883	0.361798	0.874003					---	---	---	---	---	---
XLOC_001846	GRMZM2G052461	0.156814	0.796586	0.299308	2.34477	0.0622505	-1.4122	0.311897					---	---	---	---	---	---
XLOC_001847	GRMZM2G358274	1.31763	1.69838	1.5901	0.366213	0.867271	-0.09504	0.970593					---	---	---	---	---	---
XLOC_001848	GRMZM2G103258	35.598	33.4166	36.6174	-0.0912292	0.90167	0.131962	0.82564					signal peptide peptidase-like 3	NP_001151225	---	---	---	---
XLOC_001849	GRMZM2G167548	60.0546	58.6987	60.4968	-0.0329477	0.989184	0.0435298	0.983138					LOC100283199	NP_001149573	---	---	---	---
XLOC_001850	GRMZM2G167836	43.9386	38.9756	53.4845	-0.172917	0.86307	0.456551	0.48802					hypothetical protein LOC100216858	NP_001136721	---	---	---	---
XLOC_001851	GRMZM2G320689	0.39089	0.11077	0.0443843	-1.8192	0.195188	-1.31944	1					Kinesin heavy chain Fragment	Q93XG0	---	---	---	---
XLOC_001852	GRMZM2G023059	17.0036	13.776	22.8164	-0.303679	0.86915	0.727914	0.570494					---	---	---	---	---	---
XLOC_001853	GRMZM5G894292	0	0.429233	0	1.79769e+308	0.718385	-1.79769e+308	0.631175					---	---	---	---	---	---
XLOC_001854	GRMZM2G383140	0.571294	0	0	-1.79769e+308	0.801705	0	1					---	---	---	---	---	---
XLOC_001855	AC208702.3_FG007	0.173862	0.429803	0	1.30573	0.968184	-1.79769e+308	0.631175					---	---	---	---	---	---
XLOC_001856	GRMZM5G898006	4.58737	3.4367	6.09309	-0.416647	0.829971	0.826152	0.553539					hypothetical protein LOC100280023	NP_001146440	---	---	---	---
XLOC_001857	GRMZM2G703879	0.570605	0	0	-1.79769e+308	0.801705	0	1					---	---	---	---	---	---
XLOC_001858	GRMZM2G144387	281.749	260.42	319.602	-0.113566	0.918818	0.295433	0.760954					hypothetical protein LOC100272335	NP_001140290	---	---	---	---
XLOC_001859	GRMZM5G882446	34.6013	35.4865	32.7377	0.0364447	0.989425	-0.116318	0.959697					---	---	---	---	---	---
XLOC_001860	GRMZM2G472547	9.53852	7.38898	12.4084	-0.368391	0.84436	0.74787	0.592181					hypothetical protein LOC100280023	NP_001146440	---	---	---	---
XLOC_001861	AC208644.2_FG005	0.570605	0	0	-1.79769e+308	0.801705	0	1					---	---	---	---	---	---
XLOC_001862	GRMZM2G015344	7.35807	8.10792	10.1429	0.140005	0.945966	0.323071	0.847995					hypothetical protein LOC542168	NP_001105259	---	---	---	---
XLOC_001863	AC212244.4_FG004	0	0	0	0	1	0	1					---	---	---	---	---	---
XLOC_001864	GRMZM2G158462	47.4077	35.6729	5.79767	-0.410294	0.782173	-2.62128	0.00112095					hypothetical protein LOC100191381	NP_001130287	---	---	---	---
XLOC_001865	AC194264.3_FG006	6.49414	12.9108	23.6089	0.991365	0.428671	0.870756	0.505138					---	---	---	---	---	---
XLOC_001866	GRMZM2G449163	9.3159	14.5914	26.1517	0.647346	0.659861	0.841791	0.484684					---	---	---	---	---	---
XLOC_001867	GRMZM2G449177	11.5295	13.8127	30.925	0.26066	0.891323	1.16278	0.237113					---	---	---	---	---	---
XLOC_001868	GRMZM2G025488	12.3941	14.6356	19.3823	0.239833	0.80416	0.405253	0.55857					Putative uncharacterized protein	C4JAR6	---	---	---	---
XLOC_001869	GRMZM2G104516	0	0	0	0	1	0	1					---	---	---	---	---	---
XLOC_001870	GRMZM2G480777	0	0	0.288832	0	1	1.79769e+308	1					---	---	---	---	---	---
XLOC_001871	GRMZM2G590803	0	0	0	0	1	0	1					---	---	---	---	---	---
XLOC_001872	GRMZM2G179677	22.5193	13.2412	15.403	-0.766121	0.00090481	0.21817	0.665398					LOC542697	NP_001105683	---	---	---	---
XLOC_001873	GRMZM2G095579	16.2388	11.6659	12.1195	-0.477145	0.764949	0.0550242	0.98187					dihydroneopterin aldolase	NP_001147240	---	---	---	---
XLOC_001874	GRMZM2G143917	86.6721	53.0727	22.9977	-0.707598	0.510338	-1.20648	0.201933					hypothetical protein LOC100192036	NP_001130931	---	---	---	---
XLOC_001875	AC202011.3_FG010	0.205783	0.203462	0.513733	-0.0163704	1	1.33626	0.511053					---	---	---	---	---	---
XLOC_001876	GRMZM2G112617	0.0392254	0.0129276	0	-1.60133	1	-1.79769e+308	1					---	---	---	---	---	---
XLOC_001877	GRMZM2G119761	23.9739	21.5392	42.5718	-0.154499	0.896427	0.982934	0.0694636					LOC100283005	NP_001149380	---	---	---	---
XLOC_001878	GRMZM2G373447	0	0	0	0	1	0	1					---	---	---	---	---	---
XLOC_001879	GRMZM2G175818	49.5088	45.6908	135.43	-0.115781	0.954408	1.56758	0.0736709					Acyl carrier protein	B6SJF5	---	---	---	---
XLOC_001880	AC185611.3_FG001	0	0	0	0	1	0	1					---	---	---	---	---	---
XLOC_001881	GRMZM2G084583	36.6895	75.1678	18.8112	1.03475	0.031017	-1.99852	0.000314189					Myb-related protein Zm38	P20025	---	---	---	---
XLOC_001882	GRMZM2G112056	0	0	0	0	1	0	1					---	---	---	---	---	---
XLOC_001883	GRMZM2G037650	2.22821	1.08969	3.15303	-1.03197	0.446837	1.53282	0.194376					hypothetical protein LOC100383835	NP_001169938	---	---	---	---
XLOC_001884	GRMZM2G037648	0	0	0	0	1	0	1					---	---	---	---	---	---
XLOC_001885	GRMZM2G089528	16.7427	18.1037	9.80391	0.112753	0.955304	-0.884857	0.419066					Flavonoid 3-monooxygenasePutative uncharacterized protein ;	B4FQ24	---	---	---	---
XLOC_001886	GRMZM2G460383	0.670607	5.26849	1.881	2.97385	4.64121e-05	-1.48589	0.17326					hypothetical protein LOC100273650	NP_001141536	---	---	---	---
XLOC_001887	AC186619.3_FG001	0	0	0.0492777	0	1	1.79769e+308	1					---	---	---	---	---	---
XLOC_001888	GRMZM2G042407	0.147724	0.33544	0.291788	1.18315	1	-0.201131	1					Putative uncharacterized protein	C4JAZ2	---	---	---	---
XLOC_001889	GRMZM2G042479	0	0	0	0	1	0	1					Putative uncharacterized protein	B6T9M9	---	---	---	---
XLOC_001890	GRMZM2G092823	1.57404	2.04262	1.35078	0.375947	0.86159	-0.596623	0.736193					cytochrome P450 CYP78A53	NP_001153095	---	---	---	---
XLOC_001891	GRMZM2G348452	3.17949	8.03452	8.18862	1.33741	0.00252651	0.0274084	0.983174					cytokinin dehydrogenase 10	NP_001146838	---	---	---	---
XLOC_001892	GRMZM2G438749	0	0	0	0	1	0	1					---	---	---	---	---	---
XLOC_001893	AC195794.3_FG002	0	0	0	0	1	0	1					---	---	---	---	---	---
XLOC_001894	GRMZM2G088980	0.152368	0.187995	0.142855	0.303133	1	-0.396143	1					---	---	---	---	---	---
XLOC_001895	GRMZM2G388140	0	0	0	0	1	0	1					---	---	---	---	---	---
XLOC_001896	GRMZM2G388134	0	0	0	0	1	0	1					---	---	---	---	---	---
XLOC_001897	GRMZM2G178924	1.46064	1.9482	1.35693	0.415538	0.854634	-0.521797	0.760954					---	---	---	---	---	---
XLOC_001898	GRMZM2G479318	0	0	0	0	1	0	1					---	---	---	---	---	---
XLOC_001899	GRMZM2G061833	1.67582	0.991839	1.38697	-0.756693	0.589506	0.48376	0.737293					---	---	---	---	---	---
XLOC_001900	GRMZM2G101245	1.2921	3.89645	1.29028	1.59244	0.0920811	-1.59447	0.155539					hypothetical protein LOC100191690	NP_001130591	---	---	---	---
XLOC_001901	GRMZM2G401147	4.19989	1.83934	0.95061	-1.19116	0.396015	-0.952265	0.591776					Histone H2B	B6SJZ5	---	---	---	---
XLOC_001902	GRMZM2G503181	0	0	0	0	1	0	1					---	---	---	---	---	---
XLOC_001903	GRMZM2G448258	3.77903	3.3939	5.57402	-0.15507	0.939578	0.715774	0.606036					cell division cycle 2-related protein kinase 7	NP_001149778	---	---	---	---
XLOC_001904	GRMZM2G125557	73.4716	55.4847	66.2712	-0.405096	0.317093	0.256292	0.641297					hypothetical protein LOC100192502	NP_001131194	---	---	---	---
XLOC_001905	GRMZM2G059465	0	0	0	0	1	0	1					hypothetical protein LOC100279833	NP_001146259	---	---	---	---
XLOC_001906	GRMZM2G307892	0	0.445612	0.0600675	1.79769e+308	0.282914	-2.89113	0.660124					---	---	---	---	---	---
XLOC_001907	GRMZM2G460861	0.521063	4.89425	4.18134	3.23156	0.00010341	-0.227122	0.921457					LOC100281911	NP_001148302	---	---	---	---
XLOC_001908	GRMZM2G053037	0	0	0	0	1	0	1					---	---	---	---	---	---
XLOC_001909	GRMZM2G110306	5.31078	4.55526	5.92184	-0.22139	0.921301	0.378512	0.846275					---	---	---	---	---	---
XLOC_001910	GRMZM5G866423	13.0702	10.056	12.6899	-0.378232	0.828903	0.33563	0.848129					hypothetical protein LOC100191457 (LOC100191457), mRNA	NM_001136890	---	---	---	---
XLOC_001911	GRMZM2G043415	0.0594097	0.019314	0.0627007	-1.62105	1	1.69883	1					hypothetical protein LOC100384243	NP_001170280	---	---	---	---
XLOC_001912	GRMZM2G048522	0.353052	0.34904	9.89626	-0.0164875	0.996356	4.82542	3.8951e-12					hypothetical protein LOC100191997	NP_001130893	---	---	---	---
XLOC_001913	GRMZM2G048276	6.73685	7.3704	9.06212	0.129668	0.94898	0.298107	0.85413					---	---	---	---	---	---
XLOC_001914	GRMZM2G703889	0.0975193	0.133915	0.264105	0.457561	1	0.979789	1					---	---	---	---	---	---
XLOC_001915	GRMZM5G820727	7.95215	11.7312	9.88334	0.560931	0.206703	-0.247277	0.718417					serine esterase family protein	NP_001148169	---	---	---	---
XLOC_001916	GRMZM2G073988	9.21467	13.6076	7.2684	0.562409	0.676339	-0.904703	0.421142					---	---	---	---	---	---
XLOC_001917	GRMZM2G073814	3.41214	4.02402	1.42081	0.23796	0.88694	-1.50192	0.0841276					hypothetical protein LOC100383999	NP_001170081	---	---	---	---
XLOC_001918	GRMZM2G128605	1.97219	3.62116	3.88215	0.876653	0.540006	0.100406	0.968177					---	---	---	---	---	---
XLOC_001919	GRMZM2G059397	0.173165	2.8421	0.185272	4.03674	1.17904e-05	-3.93924	8.94707e-05					---	---	---	---	---	---
XLOC_001920	GRMZM2G155753	39.6763	32.1441	23.6346	-0.303724	0.624285	-0.443653	0.431105					hypothetical protein LOC100272703	NP_001140628	---	---	---	---
XLOC_001921	GRMZM2G055143	0.0956663	0.0945869	0.102355	-0.0163704	1	0.11387	1					hypothetical protein LOC100275270	NP_001142871	---	---	---	---
XLOC_001922	GRMZM2G108003	0.0354418	7.42888	2.38895	7.71155	1.11417e-05	-1.63677	0.134299					---	---	---	---	---	---
XLOC_001923	GRMZM2G151955	2.55915	4.0586	3.58874	0.665316	0.556483	-0.177502	0.92123					---	---	---	---	---	---
XLOC_001924	GRMZM2G146945	0	0	0	0	1	0	1					---	---	---	---	---	---
XLOC_001925	GRMZM2G146971	0	0	0	0	1	0	1					---	---	---	---	---	---
XLOC_001926	GRMZM2G131165	3.93431	9.60112	11.4359	1.28709	0.156421	0.252295	0.890961					anthranilate N-benzoyltransferase protein 1	NP_001147464	---	---	---	---
XLOC_001927	AC186322.4_FG003	0	0	0	0	1	0	1					---	---	---	---	---	---
XLOC_001928	GRMZM2G131205	5.84583	15.6199	6.01244	1.41791	6.87005e-05	-1.37737	0.00271495					cinnamoyl CoA reductase1	NP_001105488	---	---	---	---
XLOC_001929	GRMZM2G078569	29.6824	24.9484	27.9904	-0.25066	0.870776	0.165985	0.924188					LOC100193830 (pco103958), mRNA	NM_001138912	---	---	---	---
XLOC_001930	GRMZM2G047238	4.33301	4.21439	5.08817	-0.0400457	0.989808	0.271822	0.901939					LOC100282939	NP_001149316	---	---	---	---
XLOC_001931	GRMZM2G043819	41.9817	36.3558	40.5529	-0.207577	0.790016	0.15762	0.863313					LOC100282561	NP_001148941	---	---	---	---
XLOC_001932	GRMZM2G556078	0.0336983	0.0203988	0	-0.72419	1	-1.79769e+308	1					---	---	---	---	---	---
XLOC_001933	GRMZM2G422720	0	0	0	0	1	0	1					---	---	---	---	---	---
XLOC_001934	GRMZM2G139360	1.26066	0.912996	1.47922	-0.465493	0.695256	0.696157	0.384928					hypothetical protein LOC100279231	NP_001145725	---	---	---	---
XLOC_001935	GRMZM2G438438	23.2638	14.0783	11.1074	-0.724618	0.148841	-0.341952	0.707779					hypothetical protein LOC100279540	NP_001146009	---	---	---	---
XLOC_001936	GRMZM2G024468	0	0	0	0	1	0	1					hypothetical protein LOC100193481	NP_001132068	---	---	---	---
XLOC_001937	GRMZM2G152552	48.915	37.8749	29.4037	-0.369035	0.821577	-0.365243	0.820973					Putative uncharacterized protein	B4FLR4	---	---	---	---
XLOC_001938	GRMZM2G161368	8.16307	5.29189	2.62915	-0.625328	0.647062	-1.00919	0.419772					LOC100281656	NP_001148047	---	---	---	---
XLOC_001939	GRMZM2G161274	1.3948	106.505	143.06	6.25471	0	0.425706	0.752911					hypothetical protein LOC100192110	NP_001131005	---	---	---	---
XLOC_001940	GRMZM2G466460	3.39997	2.35666	3.18769	-0.52878	0.792125	0.43577	0.829941					---	---	---	---	---	---
XLOC_001941	GRMZM2G031677	0.335102	0.294936	0.447009	-0.184198	1	0.599899	0.755809					---	---	---	---	---	---
XLOC_001942	GRMZM2G428555	0	0	0.0201221	0	1	1.79769e+308	1					hypothetical protein LOC100273887 (LOC100273887), mRNA	NM_001148280	---	---	---	---
XLOC_001943	GRMZM2G575445	0	0.101824	0	1.79769e+308	1	-1.79769e+308	1					---	---	---	---	---	---
XLOC_001944	GRMZM2G082257	27.3566	15.5871	27.7261	-0.811533	0.462472	0.830887	0.481662					YGL010w-like protein	NP_001151002	---	---	---	---
XLOC_001945	GRMZM2G069656	9.66634	5.95492	6.60309	-0.698888	0.633583	0.149059	0.949772					hypothetical protein LOC100193095	NP_001131730	---	---	---	---
XLOC_001946	GRMZM5G842990	18.0279	17.9606	16.534	-0.00539059	0.997682	-0.119405	0.938326					---	---	---	---	---	---
XLOC_001947	GRMZM2G160560	20.6509	10.3286	35.9388	-0.999556	0.150927	1.7989	0.00315863					transmembrane protein PFT27	NP_001152126	---	---	---	---
XLOC_001948	GRMZM2G107276	0.255955	0.202454	0.219081	-0.338298	1	0.11387	1					---	---	---	---	---	---
XLOC_001949	GRMZM2G127429	0.640896	0.795346	2.12198	0.311491	0.900022	1.41575	0.253956					---	---	---	---	---	---
XLOC_001950	GRMZM2G459391	180.921	103.683	113.51	-0.803178	0.415756	0.13064	0.948705					ATP-dependent Clp protease adaptor protein ClpS containing protein	NP_001150373	---	---	---	---
XLOC_001951	GRMZM2G390041	0	0	0	0	1	0	1					---	---	---	---	---	---
XLOC_001952	GRMZM2G052045	0	0	0	0	1	0	1					---	---	---	---	---	---
XLOC_001953	GRMZM2G052123	0	0	0	0	1	0	1					---	---	---	---	---	---
XLOC_001954	GRMZM2G373124	30.656	24.8553	59.4974	-0.302616	0.854552	1.25927	0.184579					LOC100280958	NP_001147350	---	---	---	---
XLOC_001955	GRMZM2G058702	0.208144	0.181585	0.379895	-0.196943	1	1.06496	0.480242					hypothetical protein LOC100272519	NP_001140460	---	---	---	---
XLOC_001956	AC217050.4_FG001	26.0513	20.2728	17.8982	-0.36181	0.824838	-0.179729	0.924188					---	---	---	---	---	---
XLOC_001957	AC217376.3_FG004	0	0	0	0	1	0	1					---	---	---	---	---	---
XLOC_001958	AC217376.3_FG001	0	0	0	0	1	0	1					---	---	---	---	---	---
XLOC_001959	GRMZM2G092595	4.25646	2.16716	2.34515	-0.973846	0.35199	0.11387	0.961102					---	---	---	---	---	---
XLOC_001960	GRMZM2G106133	42.6351	38.2813	59.1814	-0.155403	0.921162	0.628506	0.555389					high mobility group I/Y-2	NP_001105009	---	---	---	---
XLOC_001961	GRMZM2G395348	0	0	0	0	1	0	1					---	---	---	---	---	---
XLOC_001962	AC199826.4_FG003	1.89495	0.567749	0.184313	-1.73884	0.14038	-1.6231	0.364831					---	---	---	---	---	---
XLOC_001963	GRMZM2G135949	21.4766	29.5309	37.11	0.459458	0.6667	0.329582	0.762023					hypothetical protein LOC100277068	NP_001144207	---	---	---	---
XLOC_001964	GRMZM2G101052	0.21481	0.262046	0.0337707	0.286761	1	-2.95597	1					---	---	---	---	---	---
XLOC_001965	GRMZM2G101000	2.65984	3.19725	3.01144	0.265492	0.866148	-0.0863765	0.959828					hypothetical protein LOC100192520	NP_001131212	---	---	---	---
XLOC_001966	GRMZM2G079785	0.648097	0.320392	0.260029	-1.01637	0.692071	-0.301167	1					---	---	---	---	---	---
XLOC_001967	GRMZM2G079805	0	0	0	0	1	0	1					---	---	---	---	---	---
XLOC_001968	GRMZM2G116831	2.93223	2.23955	3.73481	-0.388788	0.84656	0.737827	0.619912					---	---	---	---	---	---
XLOC_001969	GRMZM2G119357	18.3633	10.9833	24.0133	-0.741511	0.581904	1.12852	0.316054					hypothetical protein LOC100193016	NP_001131656	---	---	---	---
XLOC_001970	GRMZM2G324999	0.583025	1.45539	0.210009	1.31977	0.280736	-2.79288	0.00906335					WRKY69 - superfamily of TFs having WRKY and zinc finger domains	NP_001150829	---	---	---	---
XLOC_001971	GRMZM2G116971	10.5177	12.8445	10.7467	0.288344	0.870464	-0.257256	0.886867					beta-1,3-galactosyltransferase sqv-2	NP_001149441	---	---	---	---
XLOC_001972	GRMZM2G106703	9.45064	14.0699	17.5841	0.574126	0.606544	0.321665	0.816143					Putative uncharacterized protein	C4JC45	---	---	---	---
XLOC_001973	GRMZM2G167651	17.309	17.5456	21.2357	0.0195906	0.994654	0.275382	0.867752					---	---	---	---	---	---
XLOC_001974	GRMZM2G167669	0.183918	0.231845	0.142231	0.334102	1	-0.704924	1					hypothetical protein LOC100274182	NP_001142028	---	---	---	---
XLOC_001975	GRMZM2G169227	1.90135	1.95509	1.05783	0.0402131	0.990653	-0.88613	0.570494					F-box domain containing protein	NP_001149164	---	---	---	---
XLOC_001976	GRMZM2G142249	17.6537	35.0953	29.2203	0.991309	0.239251	-0.264307	0.880791					---	---	---	---	---	---
XLOC_001977	GRMZM2G090542	13.2351	11.6223	28.9147	-0.187472	0.918818	1.31491	0.148019					---	---	---	---	---	---
XLOC_001978	GRMZM2G166186	0	0	0	0	1	0	1					---	---	---	---	---	---
XLOC_001979	GRMZM2G440313	11.6026	7.08138	10.4759	-0.712341	0.276355	0.564973	0.430615					hypothetical protein LOC100277248	NP_001144345	---	---	---	---
XLOC_001980	AC217910.3_FG006	0	0	0	0	1	0	1					hypothetical protein LOC100276588 (LOC100276588), mRNA	NM_001150341	---	---	---	---
XLOC_001981	AC217910.3_FG004	0	0.120068	0	1.79769e+308	1	-1.79769e+308	1					hypothetical protein LOC100276545	NP_001143780	---	---	---	---
XLOC_001982	GRMZM2G144547	55.8676	54.0204	64.8708	-0.0485074	0.981617	0.264066	0.884725					hypothetical protein LOC100274157	NP_001142007	---	---	---	---
XLOC_001983	GRMZM2G061487	16.9516	1531.01	834.967	6.49691	0	-0.874693	0.783186					LOC542569	NP_001105578	---	---	---	---
XLOC_001984	GRMZM2G347280	12.692	16.8605	4.66585	0.409731	0.794617	-1.85344	0.0367216					hypothetical protein LOC100275460	NP_001142999	---	---	---	---
XLOC_001985	GRMZM2G149511	0	0	0	0	1	0	1					---	---	---	---	---	---
XLOC_001986	GRMZM2G149553	8.40408	10.6412	9.54574	0.340501	0.794617	-0.156736	0.916832					hypothetical protein LOC100384850	NP_001170757	---	---	---	---
XLOC_001987	GRMZM2G085249	22.6863	22.1563	25.4579	-0.0341092	0.977758	0.200397	0.830096					adenosine 5'-phosphosulfate reductase-like5	NP_001105766	---	---	---	---
XLOC_001988	GRMZM2G152408	0.156212	0.153173	0.278788	-0.028343	1	0.864005	1					hypothetical protein LOC100273565	NP_001141455	---	---	---	---
XLOC_001989	GRMZM2G059985	0.940135	1.02737	1.19116	0.12802	0.964122	0.213406	0.929998					---	---	---	---	---	---
XLOC_001990	GRMZM2G138475	12.9746	10.4891	9.7777	-0.306802	0.656604	-0.101318	0.921457					hypothetical protein LOC100276874	NP_001144050	---	---	---	---
XLOC_001991	GRMZM2G308457	0	0	0	0	1	0	1					---	---	---	---	---	---
XLOC_001992	GRMZM2G108277	168.538	137.576	172.062	-0.29284	0.862947	0.3227	0.854179					LOC100282486	NP_001148867	---	---	---	---
XLOC_001993	GRMZM2G452887	0	0	0	0	1	0	1					---	---	---	---	---	---
XLOC_001994	GRMZM2G115635	0.344339	0.212783	0.153506	-0.694442	1	-0.471092	1					hypothetical protein LOC100273531	NP_001141421	---	---	---	---
XLOC_001995	GRMZM2G115707	0.301892	0.198991	0	-0.601333	1	-1.79769e+308	1					---	---	---	---	---	---
XLOC_001996	GRMZM2G097342	4.41859	6.27195	6.97428	0.505327	0.795067	0.153129	0.949486					hypothetical protein LOC100278604	NP_001145300	---	---	---	---
XLOC_001997	GRMZM2G146111	6.8361	6.1057	11.5802	-0.163017	0.885685	0.923431	0.0833877					hypothetical protein LOC100191297	NP_001130203	---	---	---	---
XLOC_001998	GRMZM5G887243	0	0	0	0	1	0	1					---	---	---	---	---	---
XLOC_001999	GRMZM2G127361	17.5515	13.9173	4.28797	-0.334712	0.811379	-1.69852	0.0779428					quinone oxidoreductase-like protein At1g23740	NP_001151204	---	---	---	---
XLOC_002000	AC206198.3_FG001	35.3083	21.3077	9.10392	-0.728637	0.514867	-1.22681	0.243441					hypothetical protein LOC100383719	NP_001169827	---	---	---	---
[truncated: 37,635 more rows]
