# Supplementary material for: Dehydration stress memory genes of Zea mays; comparison with Arabidopsis thaliana
Source: BMC Plant Biol. 2014 May 22;14:141. doi: 10.1186/1471-2229-14-141 (PMC4081654; doi:10.1186/1471-2229-14-141)
Supplement: Additional file 4 — Transcript abundances displayed by the memory genes from the four memory categories and for the induced and repressed non-memory genes of Z. mays. [file 1471-2229-14-141-S4.xlsx]

## Sheet: ++
ZM genes in ++: 162
ATH memory	Redundant ATH homologs	Non-redundant ATH homologs	ZM gene counts
'++'	40	32	34
'--'	2	1	2
'+-'	48	44	34
'-+'	11	11	8
'+='	157	118	92
'-='	38	33	27
'=*'	289	259	102
gene_id	gene	water	S1	S3	S1_water log2(fold_change)	S1_water q_value	S3_S1 log2(fold_change)	S3_S1 q_value	c1	c2	c3	c4	Description	Curator Summary	GO Biological Process	GO Functional Category	GO Cellular Component	AraCyc	AGI classification	AGI	Response grouping	AGI protein description	E-value	% identity	Alignment length	Arabidopsis length	Corn length	Mismatches	Gaps	Arabodopsis Description	Arabidopsis Curator Summary	Arabidopsis GO Biological Process	Arabidopsis GO Functional Category	Arabidopsis GO Cellular Component
XLOC_030742	AC234154.1_FG008	4.31313	9.03358	68.2274	1.05683	0.0455059	2.91698	3.06607e-12					---	---	---	---	---	---	NA	AT3G03310.1	'++'	ATLCAT3, LCAT3 lecithin:cholesterol acyltransferase 3 | chr3:778767-781488 REVERSE LENGTH=447	0	60.33	426	443	447	136	6	lecithin:cholesterol acyltransferase 3	---	lipid metabolic process (GO:0006629)	phosphatidylcholine-sterol O-acyltransferase activity (GO:0004607)	cellular_component (GO:0005575)
XLOC_003751	GRMZM2G011598	5.18728	30.006	185.521	2.52246	3.08643e-11	2.62826	2.31035e-09					---	---	---	---	---	---	transcription_factor	AT3G04070.1	'++'	anac047, NAC047 NAC domain containing protein 47 | chr3:1061573-1062976 REVERSE LENGTH=359	3e-82	58.14	215	373	359	72	4	NAC domain containing protein 47	---	multicellular organismal development (GO:0007275) /// organ senescence (GO:0010260) /// amino acid transport (GO:0006865)	sequence-specific DNA binding transcription factor activity (GO:0003700)	cellular_component (GO:0005575)
XLOC_039076	GRMZM2G078472	0.286434	7.45231	82.6774	4.69168	0	3.47174	4.14907e-10					asparagine synthetase 4	NP_001131015	---	---	---	---	abiotic	AT3G47340.1	'++'	ASN1, DIN6, AT-ASN1 glutamine-dependent asparagine synthase 1 | chr3:17438136-17441043 REVERSE LENGTH=584	0	73.03	545	687	584	146	1	glutamine-dependent asparagine synthase 1	encodes a glutamine-dependent asparagine synthetase, the predicted ASN1 peptide contains a purF-type glutamine-binding domain, and is expressed predominantly in shoot tissues, where light has a negative effect on its mRNA accumulation. Expression is induced within 3 hours of dark treatment, in senescing leaves and treatment with exogenous photosynthesis inhibitor. Induction of gene expression was…	cellular response to sucrose starvation (GO:0043617) /// response to light stimulus (GO:0009416) /// response to glucose stimulus (GO:0009749) /// cellular amino acid catabolic process (GO:0009063) /// response to fructose stimulus (GO:0009750) /// response to sucrose stimulus (GO:0009744) /// response to absence of light (GO:0009646)	asparagine synthase (glutamine-hydrolyzing) activity (GO:0004066)	---
XLOC_018861	GRMZM2G126505	2.94692	9.04014	51.6648	1.6074	0.000265428	2.51476	5.47516e-09					hypothetical protein LOC100274595	NP_001142420	---	---	---	---	abiotic,other	AT5G45340.1	'++'	CYP707A3 cytochrome P450, family 707, subfamily A, polypeptide 3 | chr5:18368977-18370909 REVERSE LENGTH=463	0	69.28	433	475	463	129	3	cytochrome P450, family 707, subfamily A, polypeptide 3	Encodes a protein with ABA 8'-hydroxylase activity; involved in ABA catabolism. Mutant analyses show that disruption in the gene results in more drought tolerance whereas overexpression results in increased transpiration rate and reduced drought tolerance. Gene involved in postgermination growth. Plant P450 CYP707A3, ABA 8'-hydroxylase, binds enantioselectively (+)-ABA but not (-)-ABA, whereas th…	abscisic acid catabolic process (GO:0046345) /// response to water deprivation (GO:0009414) /// response to red or far red light (GO:0009639) /// response to chitin (GO:0010200)	(+)-abscisic acid 8'-hydroxylase activity (GO:0010295) /// oxygen binding (GO:0019825)	---
XLOC_006221	GRMZM2G083347	11.0509	48.1496	133.092	2.11363	2.09381e-08	1.46683	0.0039932					---	---	---	---	---	---	transcription_factor	AT3G04070.1	'++'	anac047, NAC047 NAC domain containing protein 47 | chr3:1061573-1062976 REVERSE LENGTH=359	2e-49	43.87	212	259	359	95	6	NAC domain containing protein 47	---	multicellular organismal development (GO:0007275) /// organ senescence (GO:0010260) /// amino acid transport (GO:0006865)	sequence-specific DNA binding transcription factor activity (GO:0003700)	cellular_component (GO:0005575)
XLOC_035674	AC205471.4_FG007	3.55516	22.8615	735.498	2.6752	2.97458e-08	5.00773	0					hypothetical protein LOC100303799 (LOC100303799), mRNA	NM_001165433	---	---	---	---	NA	AT1G29640.1	'++'	Protein of unknown function, DUF584 | chr1:10355959-10356381 REVERSE LENGTH=140	6e-14	56.36	55	128	140	21	1	Protein of unknown function, DUF584	---	biological_process (GO:0008150)	molecular_function (GO:0003674)	cellular_component (GO:0005575)
																			NA	AT4G18980.1	'++'	AtS40-3 AtS40-3 | chr4:10398973-10399293 FORWARD LENGTH=106	2e-08	47.17	53	128	106	20	2	AtS40-3	Encodes a nuclear-targeted protein AtS40-3 that modulates senescence associated gene expression.	regulation of gene expression (GO:0010468) /// leaf senescence (GO:0010150)	molecular_function (GO:0003674)	nucleus (GO:0005634)
																			NA	AT5G45630.1	'++'	Protein of unknown function, DUF584 | chr5:18505915-18506259 REVERSE LENGTH=114	1e-07	49.02	51	128	114	17	2	Protein of unknown function, DUF584	---	response to chitin (GO:0010200) /// biological_process (GO:0008150)	molecular_function (GO:0003674)	cellular_component (GO:0005575)
																			NA	AT5G03230.1	'++'	Protein of unknown function, DUF584 | chr5:769636-770136 FORWARD LENGTH=166	5e-05	39.62	53	128	166	26	1	Protein of unknown function, DUF584	---	biological_process (GO:0008150)	molecular_function (GO:0003674)	cellular_component (GO:0005575)
XLOC_028109	GRMZM2G059836	36.7315	136.493	453.852	1.884	2.25898e-07	1.7334	0.000258994					LOC100281644	NP_001148035	---	---	---	---	NA	AT1G22990.1	'++'	HIPP22 Heavy metal transport/detoxification superfamily protein | chr1:8139221-8140045 FORWARD LENGTH=152	3e-57	55.92	152	151	152	66	1	Heavy metal transport/detoxification superfamily protein	---	negative regulation of transcription, DNA-dependent (GO:0045892) /// galactolipid biosynthetic process (GO:0019375) /// cellular response to phosphate starvation (GO:0016036)	metal ion binding (GO:0046872)	cellular_component (GO:0005575)
XLOC_022960	GRMZM2G088396	6.19051	19.6089	151.601	1.65364	0.00516253	2.95069	8.03417e-06					4-hydroxyphenylpyruvate dioxygenase 1	NP_001105782	---	---	---	---	chloroplast	AT1G06570.1	'++'	PDS1, HPD phytoene desaturation 1 | chr1:2012015-2013543 REVERSE LENGTH=473	0	63.29	425	444	473	147	3	phytoene desaturation 1	Mutation of the PDS1 locus disrupts the activity of p-hydroxyphenylpyruvate dioxygenase (HPPDase), the first committed step in the synthesis of both plastoquinone and tocopherols in plants.	vitamin E biosynthetic process (GO:0010189) /// carotenoid biosynthetic process (GO:0016117) /// plastoquinone biosynthetic process (GO:0010236)	identical protein binding (GO:0042802) /// 4-hydroxyphenylpyruvate dioxygenase activity (GO:0003868)	chloroplast (GO:0009507) /// cytosol (GO:0005829) /// mitochondrion (GO:0005739)
XLOC_025777	GRMZM2G146380	1.53224	6.3274	52.0756	2.03624	0.00026249	3.04092	6.74113e-11					---	---	---	---	---	---	transcription_factor	AT3G04070.1	'++'	anac047, NAC047 NAC domain containing protein 47 | chr3:1061573-1062976 REVERSE LENGTH=359	4e-12	41.89	74	252	359	34	1	NAC domain containing protein 47	---	multicellular organismal development (GO:0007275) /// organ senescence (GO:0010260) /// amino acid transport (GO:0006865)	sequence-specific DNA binding transcription factor activity (GO:0003700)	cellular_component (GO:0005575)
XLOC_032318	GRMZM2G091837	3.25269	20.5867	130.717	2.65227	6.41065e-12	2.66666	3.51134e-10					senescence-inducible chloroplast stay-green protein 2	NP_001105771	---	---	---	---	NA	AT4G11910.1	'++'	INVOLVED IN: biological_process unknown; LOCATED IN: chloroplast; BEST Arabidopsis thaliana protein match is: non-yellowing 1 (TAIR:AT4G22920.1); Has 206 Blast hits to 202 proteins in 67 species: Archae - 0; Bacteria - 86; Metazoa - 0; Fungi - 0; Plants - 118; Viruses - 0; Other Eukaryotes - 2 (source: NCBI BLink). | chr4:7156435-7157839 FORWARD LENGTH=271	8e-97	60.26	234	276	271	80	3	---	---	biological_process (GO:0008150)	---	---
XLOC_032829	GRMZM2G430849	11.3571	120.889	285.47	3.40228	0	1.23966	0.0177947					NAC domain transcription factor	NP_001151613	---	---	---	---	transcription_factor	AT3G04070.1	'++'	anac047, NAC047 NAC domain containing protein 47 | chr3:1061573-1062976 REVERSE LENGTH=359	2e-78	61.76	204	395	359	61	4	NAC domain containing protein 47	---	multicellular organismal development (GO:0007275) /// organ senescence (GO:0010260) /// amino acid transport (GO:0006865)	sequence-specific DNA binding transcription factor activity (GO:0003700)	cellular_component (GO:0005575)
XLOC_036336	GRMZM2G106344	0.548985	8.10165	231.884	3.87364	0	4.83905	0					hypothetical protein LOC100192725	NP_001131397	---	---	---	---	transcription_factor	AT4G31240.1	'++'	protein kinase C-like zinc finger protein | chr4:15176637-15177986 REVERSE LENGTH=392	1e-83	38.8	384	398	392	223	7	protein kinase C-like zinc finger protein	---	negative regulation of transcription, DNA-dependent (GO:0045892) /// cellular response to phosphate starvation (GO:0016036) /// galactolipid biosynthetic process (GO:0019375)	---	cellular_component (GO:0005575)
XLOC_015324	GRMZM2G117851	1.29553	8.23719	20.3186	2.65888	4.37126e-09	1.30258	0.00693484					bZIP transcription factor1	NP_001105272	---	---	---	---	abiotic,transcription_factor	AT4G01120.1	'++'	GBF2, ATBZIP54 G-box binding factor 2 | chr4:481929-483970 REVERSE LENGTH=360	2e-49	38.22	314	358	360	159	7	G-box binding factor 2	bZIP (basic leucine zipper) transcription factor that binds to the G-box regulatory element found in many plant promoters. GBF2 nuclear localization is increased by blue light	response to xenobiotic stimulus (GO:0009410) /// endoplasmic reticulum unfolded protein response (GO:0030968) /// response to blue light (GO:0009637)	sequence-specific DNA binding (GO:0043565) /// DNA binding (GO:0003677) /// sequence-specific DNA binding transcription factor activity (GO:0003700)	nucleus (GO:0005634) /// cytoplasm (GO:0005737)
XLOC_032092	GRMZM2G154752	0.480973	3.92177	8.5956	3.01774	7.50333e-09	1.13209	0.039396					hypothetical protein LOC100273519	NP_001141409	---	---	---	---	other	AT2G45570.1	'++'	CYP76C2 cytochrome P450, family 76, subfamily C, polypeptide 2 | chr2:18779935-18781922 REVERSE LENGTH=512	4e-116	43.02	437	432	512	237	7	cytochrome P450, family 76, subfamily C, polypeptide 2	member of CYP76C	cellular response to water deprivation (GO:0042631) /// cellular response to phosphate starvation (GO:0016036) /// galactolipid biosynthetic process (GO:0019375)	oxygen binding (GO:0019825)	---
XLOC_017973	GRMZM2G356545	0.823886	2.16426	16.3167	1.38362	0.0364766	2.9144	1.16175e-09					---	---	---	---	---	---	NA	AT1G76980.1	'++'	BEST Arabidopsis thaliana protein match is: embryo defective 2170 (TAIR:AT1G21390.1); Has 65 Blast hits to 65 proteins in 23 species: Archae - 0; Bacteria - 8; Metazoa - 1; Fungi - 8; Plants - 40; Viruses - 3; Other Eukaryotes - 5 (source: NCBI BLink). | chr1:28926466-28927242 REVERSE LENGTH=258	1e-07	42.03	69	295	258	27	2	---	---	biological_process (GO:0008150)	molecular_function (GO:0003674)	cellular_component (GO:0005575)
XLOC_005621	GRMZM2G049349	0.49598	2.9664	25.2645	2.57062	3.57354e-07	3.09033	5.01075e-11					hypothetical protein LOC100274266	NP_001142102	---	---	---	---	abiotic	AT1G17870.1	'++'	ATEGY3, EGY3 ethylene-dependent gravitropism-deficient and yellow-green-like 3 | chr1:6150036-6152185 REVERSE LENGTH=573	0	79.23	467	590	573	96	1	ethylene-dependent gravitropism-deficient and yellow-green-like 3	S2P-like putative metalloprotease, also contain transmembrane helices near their C-termini and many of them, five of seven, contain a conserved zinc-binding motif HEXXH. Homolog of EGY1. Each of the EGY1 and EGY-like proteins share two additional highly conserved motifs, the previously reported NPDG motif (aa 442454 in EGY1, Rudner et al., 1999) and a newly defined GNLR motif (aa 171179 in EGY1…	response to high light intensity (GO:0009644) /// response to hydrogen peroxide (GO:0042542) /// response to heat (GO:0009408) /// protein folding (GO:0006457)	---	---
XLOC_033206	GRMZM5G875732	3.21092	7.82106	18.2441	1.27464	0.0248516	1.222	0.00846118					hypothetical protein LOC100192876	NP_001131536	---	---	---	---	other	AT3G48310.1	'++'	CYP71A22 cytochrome P450, family 71, subfamily A, polypeptide 22 | chr3:17888192-17889749 FORWARD LENGTH=490	2e-134	44.28	472	534	490	231	10	cytochrome P450, family 71, subfamily A, polypeptide 22	putative cytochrome P450	---	oxygen binding (GO:0019825)	cellular_component (GO:0005575)
XLOC_029901	GRMZM2G162359	0.699656	13.7718	42.9576	4.28919	0	1.6412	0.000259492					hypothetical protein LOC100274481	NP_001142312	---	---	---	---	abiotic,other	AT5G24090.1	'++'	ATCHIA, CHIA chitinase A | chr5:8143805-8145153 REVERSE LENGTH=302	3e-46	34.45	299	312	302	168	11	chitinase A	Chitinase A (class III) expressed exclusively under environmental stress conditions.	response to light intensity (GO:0009642) /// cellular response to water deprivation (GO:0042631) /// response to wounding (GO:0009611) /// vegetative to reproductive phase transition of meristem (GO:0010228) /// response to cold (GO:0009409) /// protein desumoylation (GO:0016926) /// hydrogen peroxide biosynthetic process (GO:0050665) /// response to salt stress (GO:0009651)	hydrolase activity, hydrolyzing O-glycosyl compounds (GO:0004553)	---
XLOC_034989	GRMZM2G058491	2.22837	22.1287	106.506	3.30212	0	2.26694	2.26319e-06					---	---	---	---	---	---	NA	AT1G64110.2	'++'	P-loop containing nucleoside triphosphate hydrolases superfamily protein | chr1:23796887-23801255 REVERSE LENGTH=829	0	67.59	830	846	829	238	7	P-loop containing nucleoside triphosphate hydrolases superfamily protein	---	pollen sperm cell differentiation (GO:0048235)	ATPase activity (GO:0016887)	---
XLOC_032987	GRMZM2G109627	7.57267	30.3032	161.823	1.99086	3.5389e-08	2.41688	4.45363e-08					---	---	---	---	---	---	transcription_factor	AT3G04070.1	'++'	anac047, NAC047 NAC domain containing protein 47 | chr3:1061573-1062976 REVERSE LENGTH=359	5e-83	59.91	217	398	359	66	6	NAC domain containing protein 47	---	multicellular organismal development (GO:0007275) /// organ senescence (GO:0010260) /// amino acid transport (GO:0006865)	sequence-specific DNA binding transcription factor activity (GO:0003700)	cellular_component (GO:0005575)
XLOC_020038	GRMZM2G079559	0.455976	3.52345	11.7185	2.94023	0.00097257	1.73373	0.00298303					octicosapeptide/Phox/Bem1p	NP_001148216	---	---	---	---	NA	AT3G48240.1	'++'	Octicosapeptide/Phox/Bem1p family protein | chr3:17867381-17868007 FORWARD LENGTH=180	2e-32	53.72	121	228	180	47	3	Octicosapeptide/Phox/Bem1p family protein	---	biological_process (GO:0008150)	molecular_function (GO:0003674)	cellular_component (GO:0005575)
XLOC_003665	GRMZM2G053669	4.62655	66.0461	1100.87	3.82573	0	4.05903	6.4758e-09					asparagine synthetase 3	NP_001131014	---	---	---	---	abiotic	AT3G47340.1	'++'	ASN1, DIN6, AT-ASN1 glutamine-dependent asparagine synthase 1 | chr3:17438136-17441043 REVERSE LENGTH=584	0	73.94	545	588	584	141	1	glutamine-dependent asparagine synthase 1	encodes a glutamine-dependent asparagine synthetase, the predicted ASN1 peptide contains a purF-type glutamine-binding domain, and is expressed predominantly in shoot tissues, where light has a negative effect on its mRNA accumulation. Expression is induced within 3 hours of dark treatment, in senescing leaves and treatment with exogenous photosynthesis inhibitor. Induction of gene expression was…	cellular response to sucrose starvation (GO:0043617) /// response to light stimulus (GO:0009416) /// response to glucose stimulus (GO:0009749) /// cellular amino acid catabolic process (GO:0009063) /// response to fructose stimulus (GO:0009750) /// response to sucrose stimulus (GO:0009744) /// response to absence of light (GO:0009646)	asparagine synthase (glutamine-hydrolyzing) activity (GO:0004066)	---
XLOC_031499	GRMZM2G328171	6.58486	18.1968	47.1468	1.45672	0.00704078	1.37348	0.0140722					xylanase inhibitor protein 1	NP_001146870	---	---	---	---	abiotic,other	AT5G24090.1	'++'	ATCHIA, CHIA chitinase A | chr5:8143805-8145153 REVERSE LENGTH=302	4e-41	33.56	298	307	302	159	13	chitinase A	Chitinase A (class III) expressed exclusively under environmental stress conditions.	response to light intensity (GO:0009642) /// cellular response to water deprivation (GO:0042631) /// response to wounding (GO:0009611) /// vegetative to reproductive phase transition of meristem (GO:0010228) /// response to cold (GO:0009409) /// protein desumoylation (GO:0016926) /// hydrogen peroxide biosynthetic process (GO:0050665) /// response to salt stress (GO:0009651)	hydrolase activity, hydrolyzing O-glycosyl compounds (GO:0004553)	---
XLOC_028040	GRMZM2G011932	15.602	61.4738	162.52	1.9685	9.25135e-06	1.40257	0.0275209					hypothetical protein LOC100191525	NP_001130428	---	---	---	---	abiotic,transcription_factor	AT4G01120.1	'++'	GBF2, ATBZIP54 G-box binding factor 2 | chr4:481929-483970 REVERSE LENGTH=360	2e-55	37.47	379	377	360	155	13	G-box binding factor 2	bZIP (basic leucine zipper) transcription factor that binds to the G-box regulatory element found in many plant promoters. GBF2 nuclear localization is increased by blue light	response to xenobiotic stimulus (GO:0009410) /// endoplasmic reticulum unfolded protein response (GO:0030968) /// response to blue light (GO:0009637)	sequence-specific DNA binding (GO:0043565) /// DNA binding (GO:0003677) /// sequence-specific DNA binding transcription factor activity (GO:0003700)	nucleus (GO:0005634) /// cytoplasm (GO:0005737)
XLOC_029180	GRMZM2G079440	0.553806	14.2678	154.983	4.6775	0	3.44128	0					Dehydrin DHN1 (M3)(RAB-17 protein)	P12950	---	---	---	---	NA	AT3G50980.1	'++'	XERO1 dehydrin xero 1 | chr3:18942034-18942721 FORWARD LENGTH=128	2e-16	46.1	154	168	128	38	6	dehydrin xero 1	---	response to water stimulus (GO:0009415) /// response to stress (GO:0006950)	molecular_function (GO:0003674)	cellular_component (GO:0005575)
																			abiotic	AT5G66400.1	'++'	RAB18, ATDI8 Dehydrin family protein | chr5:26518511-26519153 REVERSE LENGTH=186	1e-15	58.16	98	168	186	25	3	Dehydrin family protein	Belongs to the dehydrin protein family, which contains highly conserved stretches of 7-17 residues that are repetitively scattered in their sequences, the K-, S-, Y- and lysine rich segments. ABA- and drought-induced glycine-rice dehydrin protein. The ABA-induced expression of RAB18 was reduced following ACC application, indicating that ethylene inhibits the ABA signaling pathway. RAB18 is also e…	response to abscisic acid stimulus (GO:0009737) /// response to water deprivation (GO:0009414) /// response to stress (GO:0006950) /// response to 1-Aminocyclopropane-1-carboxylic Acid (GO:0009961) /// cold acclimation (GO:0009631)	molecular_function (GO:0003674)	cellular_component (GO:0005575)
XLOC_005580	GRMZM2G457346	1.07176	21.4324	116.459	4.31201	0	2.44195	9.33692e-09					seed maturation protein PM41	NP_001148039	---	---	---	---	NA	AT2G21820.1	'++'	unknown protein; Has 45 Blast hits to 45 proteins in 13 species: Archae - 0; Bacteria - 0; Metazoa - 0; Fungi - 0; Plants - 45; Viruses - 0; Other Eukaryotes - 0 (source: NCBI BLink). | chr2:9302983-9303219 REVERSE LENGTH=78	4e-20	51.58	95	95	78	29	2	---	---	biological_process (GO:0008150)	molecular_function (GO:0003674)	cellular_component (GO:0005575)
XLOC_000723	GRMZM2G144997	0.769384	2.28049	50.0289	1.55784	0.0310538	4.45534	0					---	---	---	---	---	---	NA	AT4G36040.1	'++'	Chaperone DnaJ-domain superfamily protein | chr4:17049708-17050193 REVERSE LENGTH=161	4e-10	42.86	70	165	161	34	1	Chaperone DnaJ-domain superfamily protein	---	response to stress (GO:0006950) /// protein folding (GO:0006457)	---	nucleus (GO:0005634) /// plastid (GO:0009536)
XLOC_037249	GRMZM2G361652	2.95388	8.86243	23.8194	1.57536	0.00401709	1.42636	0.0147227					hypothetical protein LOC100191990	NP_001130886	---	---	---	---	membrane	AT1G68570.1	'++'	Major facilitator superfamily protein | chr1:25746811-25750110 FORWARD LENGTH=596	0	62.83	573	594	596	194	7	Major facilitator superfamily protein	---	oligopeptide transport (GO:0006857)	transporter activity (GO:0005215)	membrane (GO:0016020)
XLOC_019063	GRMZM2G101125	2.18791	6.32797	84.8861	1.52246	0.00177931	3.74571	0					hypothetical protein LOC100274249	NP_001142087	---	---	---	---	membrane	AT2G41190.1	'++'	Transmembrane amino acid transporter family protein | chr2:17167561-17170145 REVERSE LENGTH=536	0	58.59	512	540	536	195	5	Transmembrane amino acid transporter family protein	---	amino acid transport (GO:0006865)	amino acid transmembrane transporter activity (GO:0015171)	membrane (GO:0016020)
XLOC_036249	GRMZM2G028535	0.928367	6.54757	24.3262	2.80846	2.52756e-11	1.89348	0.000527296					LOC100280719	NP_001147111	---	---	---	---	abiotic,chloroplast	AT2G39800.1	'++'	P5CS1, ATP5CS delta1-pyrroline-5-carboxylate synthase 1 | chr2:16598516-16602939 REVERSE LENGTH=717	0	70.81	716	731	717	209	0	delta1-pyrroline-5-carboxylate synthase 1	encodes a delta1-pyrroline-5-carboxylate synthase that catalyzes the rate-limiting enzyme in the biosynthesis of proline. Gene is expressed in reproductive organs and tissues under non-stress conditions but in the whole plant under water-limiting condition. Expression is also induced by abscisic acid and salt stress in a light-dependent manner. P5CS1 appears to be involved in salt stress response…	response to abscisic acid stimulus (GO:0009737) /// hyperosmotic salinity response (GO:0042538) /// response to desiccation (GO:0009269) /// proline biosynthetic process (GO:0006561) /// response to water deprivation (GO:0009414) /// root development (GO:0048364) /// response to salt stress (GO:0009651) /// response to oxidative stress (GO:0006979)	delta1-pyrroline-5-carboxylate synthetase activity (GO:0017084)	chloroplast (GO:0009507) /// cytoplasm (GO:0005737)
																			abiotic,chloroplast	AT3G55610.1	'++'	P5CS2 delta 1-pyrroline-5-carboxylate synthase 2 | chr3:20624278-20628989 REVERSE LENGTH=726	0	71.19	715	731	726	206	0	delta 1-pyrroline-5-carboxylate synthase 2	encodes delta 1-pyrroline-5-carboxylate synthetase B. Gene expression is induced by dehydration, high salt and ABA. Knock-out mutations in P5CS2 are embryo-lethal. P5CS2 appears to be present in different cells and/or different subcellular locations from P5CS1 in a tissue-dependent manner.	response to abscisic acid stimulus (GO:0009737) /// hyperosmotic salinity response (GO:0042538) /// proline biosynthetic process (GO:0006561) /// embryo development ending in seed dormancy (GO:0009793)	---	chloroplast (GO:0009507) /// cytoplasm (GO:0005737)
XLOC_037657	GRMZM2G100988	7.39481	26.7701	56.4497	1.8463	5.30127e-06	1.07634	0.0243011					hypothetical protein LOC100275646	NP_001152909	---	---	---	---	NA	AT2G21180.1	'++'	unknown protein; BEST Arabidopsis thaliana protein match is: unknown protein (TAIR:AT5G19875.1); Has 124 Blast hits to 124 proteins in 12 species: Archae - 0; Bacteria - 0; Metazoa - 0; Fungi - 0; Plants - 124; Viruses - 0; Other Eukaryotes - 0 (source: NCBI BLink). | chr2:9074956-9075351 REVERSE LENGTH=131	3e-19	42.64	129	133	131	71	2	---	---	phosphatidylinositol biosynthetic process (GO:0006661) /// biological_process (GO:0008150)	molecular_function (GO:0003674)	cellular_component (GO:0005575)
XLOC_013123	GRMZM2G040349	1.3826	4.13194	19.1982	1.5697	0.0309222	2.21608	0.000265828					hypothetical protein LOC100194182	NP_001132701	---	---	---	---	abiotic,transcription_factor	AT1G54160.1	'++'	NFYA5, NF-YA5 nuclear factor Y, subunit A5 | chr1:20217581-20218706 REVERSE LENGTH=308	3e-36	42.92	219	300	308	103	7	nuclear factor Y, subunit A5	Encodes a member of the CCAAT-binding transcription factor (CBF-B/NF-YA) family. Expression is upregulated in response to ABA and drought. This regulation appears to be mediated by MIR169A which is downregulated in response to drought. NFYA5 is a target of MIR169A. Loss of function mutations are hypersensitive to drought.	somatic embryogenesis (GO:0010262) /// negative regulation of transcription, DNA-dependent (GO:0045892) /// response to water deprivation (GO:0009414) /// galactolipid biosynthetic process (GO:0019375) /// embryo development (GO:0009790) /// seed development (GO:0048316) /// regulation of transcription, DNA-dependent (GO:0006355) /// blue light signaling pathway (GO:0009785) /// cellular response…	sequence-specific DNA binding transcription factor activity (GO:0003700)	CCAAT-binding factor complex (GO:0016602)
																			transcription_factor	AT1G30500.2	'++'	NF-YA7 nuclear factor Y, subunit A7 | chr1:10804736-10805896 REVERSE LENGTH=190	7e-30	52.73	110	300	190	50	2	nuclear factor Y, subunit A7	---	negative regulation of transcription, DNA-dependent (GO:0045892) /// regulation of transcription, DNA-dependent (GO:0006355) /// galactolipid biosynthetic process (GO:0019375) /// cellular response to phosphate starvation (GO:0016036)	sequence-specific DNA binding transcription factor activity (GO:0003700)	CCAAT-binding factor complex (GO:0016602)
XLOC_009596	GRMZM2G154223	2.36385	28.1795	194.626	3.5657	0	2.78799	6.54801e-12					hypothetical protein LOC100277165	NP_001144284	---	---	---	---	NA	AT5G11090.1	'++'	serine-rich protein-related | chr5:3524796-3525449 FORWARD LENGTH=217	1e-05	44.44	36	108	217	20	0	serine-rich protein-related	---	biological_process (GO:0008150)	molecular_function (GO:0003674)	---
XLOC_022393	GRMZM5G851862	1.29081	5.5615	20.0014	2.09747	2.31374e-05	1.84656	7.76185e-05					hypothetical protein LOC100382116	NP_001168348	---	---	---	---	other	AT2G45570.1	'++'	CYP76C2 cytochrome P450, family 76, subfamily C, polypeptide 2 | chr2:18779935-18781922 REVERSE LENGTH=512	1e-154	47.62	504	502	512	249	6	cytochrome P450, family 76, subfamily C, polypeptide 2	member of CYP76C	cellular response to water deprivation (GO:0042631) /// cellular response to phosphate starvation (GO:0016036) /// galactolipid biosynthetic process (GO:0019375)	oxygen binding (GO:0019825)	---
XLOC_005800	GRMZM2G308687	6.40834	19.0582	56.0769	1.56265	9.49869e-05	1.557	0.000265364					glutathione transferase5	NP_001105714	---	---	---	---	NA	AT1G78370.1	'--'	ATGSTU20, GSTU20 glutathione S-transferase TAU 20 | chr1:29484428-29485204 REVERSE LENGTH=217	4e-86	54.76	210	224	217	94	1	glutathione S-transferase TAU 20	Encodes glutathione transferase belonging to the tau class of GSTs. Naming convention according to Wagner et al. (2002).	starch biosynthetic process (GO:0019252) /// regulation of response to red or far red light (GO:2000030) /// tryptophan catabolic process (GO:0006569) /// maltose metabolic process (GO:0000023) /// positive regulation of catalytic activity (GO:0043085) /// toxin catabolic process (GO:0009407) /// indoleacetic acid biosynthetic process (GO:0009684)	glutathione transferase activity (GO:0004364) /// enzyme binding (GO:0019899)	nucleus (GO:0005634) /// cytoplasm (GO:0005737)
XLOC_008089	GRMZM2G330635	3.90974	8.76188	30.8961	1.15443	0.0350321	1.81811	8.74591e-05					Glutathione S-transferase GSTU6	B6TL20	---	---	---	---	NA	AT1G78370.1	'--'	ATGSTU20, GSTU20 glutathione S-transferase TAU 20 | chr1:29484428-29485204 REVERSE LENGTH=217	3e-38	51.09	137	240	217	64	2	glutathione S-transferase TAU 20	Encodes glutathione transferase belonging to the tau class of GSTs. Naming convention according to Wagner et al. (2002).	starch biosynthetic process (GO:0019252) /// regulation of response to red or far red light (GO:2000030) /// tryptophan catabolic process (GO:0006569) /// maltose metabolic process (GO:0000023) /// positive regulation of catalytic activity (GO:0043085) /// toxin catabolic process (GO:0009407) /// indoleacetic acid biosynthetic process (GO:0009684)	glutathione transferase activity (GO:0004364) /// enzyme binding (GO:0019899)	nucleus (GO:0005634) /// cytoplasm (GO:0005737)
XLOC_024491	GRMZM2G102760	2.23199	8.41603	19.1658	1.90507	2.31698e-06	1.18733	0.0149631					lipoxygenase	NP_001105975	---	---	---	---	abiotic,hormones,other	AT1G17420.1	'+-'	LOX3 lipoxygenase 3 | chr1:5977512-5981384 FORWARD LENGTH=919	0	42.68	888	887	919	474	18	lipoxygenase 3	Lipoxygenase	growth (GO:0040007) /// response to wounding (GO:0009611) /// defense response (GO:0006952) /// lipid oxidation (GO:0034440) /// response to high light intensity (GO:0009644) /// response to fungus (GO:0009620) /// anther dehiscence (GO:0009901) /// response to chitin (GO:0010200) /// pollen development (GO:0009555) /// ethylene biosynthetic process (GO:0009693) /// stamen filament development (G…	lipoxygenase activity (GO:0016165)	---
																			hormones,other	AT1G72520.1	'+-'	LOX4 PLAT/LH2 domain-containing lipoxygenase family protein | chr1:27308611-27312589 FORWARD LENGTH=926	0	42.23	869	887	926	466	18	PLAT/LH2 domain-containing lipoxygenase family protein	---	response to bacterium (GO:0009617) /// response to ozone (GO:0010193) /// lipid oxidation (GO:0034440) /// anther dehiscence (GO:0009901) /// pollen development (GO:0009555) /// response to wounding (GO:0009611) /// growth (GO:0040007) /// defense response (GO:0006952) /// defense response by callose deposition (GO:0052542) /// response to fungus (GO:0009620) /// ethylene mediated signaling pathw…	lipoxygenase activity (GO:0016165)	---
																			abiotic,chloroplast,hormones,other	AT3G45140.1	'+-'	LOX2, ATLOX2 lipoxygenase 2 | chr3:16525437-16529233 FORWARD LENGTH=896	0	42.89	795	887	896	411	14	lipoxygenase 2	Chloroplast lipoxygenase required for wound-induced jasmonic acid accumulation in Arabidopsis.Mutants are resistant to Staphylococcus aureus and accumulate salicylic acid upon infection.	cellular amino acid biosynthetic process (GO:0008652) /// oxidoreduction coenzyme metabolic process (GO:0006733) /// response to bacterium (GO:0009617) /// maltose metabolic process (GO:0000023) /// lipid oxidation (GO:0034440) /// Golgi organization (GO:0007030) /// cellular cation homeostasis (GO:0030003) /// response to abscisic acid stimulus (GO:0009737) /// response to water deprivation (GO:…	protein binding (GO:0005515) /// lipoxygenase activity (GO:0016165)	chloroplast (GO:0009507) /// cytoplasm (GO:0005737) /// chloroplast thylakoid membrane (GO:0009535)
XLOC_003751	GRMZM2G011598	5.18728	30.006	185.521	2.52246	3.08643e-11	2.62826	2.31035e-09					---	---	---	---	---	---	abiotic,hormones,membrane,other,transcription_factor	AT1G52890.1	'+-'	ANAC019, NAC019 NAC domain containing protein 19 | chr1:19697292-19698444 REVERSE LENGTH=317	7e-73	65.24	164	373	317	44	2	NAC domain containing protein 19	encodes a NAC transcription factor whose expression is induced by drought, high salt, and abscisic acid. This gene binds to ERD1 promoter in vitro.	response to abscisic acid stimulus (GO:0009737) /// regulation of plant-type hypersensitive response (GO:0010363) /// multicellular organismal development (GO:0007275) /// response to wounding (GO:0009611) /// response to water deprivation (GO:0009414) /// response to auxin stimulus (GO:0009733) /// response to cold (GO:0009409) /// protein targeting to membrane (GO:0006612) /// salicylic acid me…	protein binding (GO:0005515) /// sequence-specific DNA binding transcription factor activity (GO:0003700)	---
																			abiotic,hormones,membrane,other,transcription_factor	AT3G15500.1	'+-'	ATNAC3, ANAC055, NAC055, NAC3 NAC domain containing protein 3 | chr3:5234731-5235882 FORWARD LENGTH=317	2e-72	65.24	164	373	317	44	2	NAC domain containing protein 3	Encodes an ATAF-like NAC-domain transcription factor that doesn't contain C-terminal sequences shared by CUC1, CUC2 and NAM. Note: this protein (AtNAC3) is not to be confused with the protein encoded by locus AT3G29035, which, on occasion, has also been referred to as AtNAC3.	regulation of plant-type hypersensitive response (GO:0010363) /// negative regulation of programmed cell death (GO:0043069) /// response to auxin stimulus (GO:0009733) /// protein targeting to membrane (GO:0006612) /// response to ethylene stimulus (GO:0009723) /// hyperosmotic salinity response (GO:0042538) /// defense response to fungus (GO:0050832) /// abscisic acid mediated signaling pathway …	protein binding (GO:0005515) /// sequence-specific DNA binding transcription factor activity (GO:0003700)	---
XLOC_006221	GRMZM2G083347	11.0509	48.1496	133.092	2.11363	2.09381e-08	1.46683	0.0039932					---	---	---	---	---	---	transcription_factor	AT2G33480.1	'+-'	ANAC041, NAC041 NAC domain containing protein 41 | chr2:14181275-14182247 FORWARD LENGTH=268	8e-50	48.88	178	259	268	64	5	NAC domain containing protein 41	---	multicellular organismal development (GO:0007275)	sequence-specific DNA binding transcription factor activity (GO:0003700)	---
XLOC_028131	GRMZM2G552418	14.0072	33.0763	216.187	1.22989	0.0392986	2.70841	3.29786e-09					Putative uncharacterized protein	B6UHV5	---	---	---	---	NA	AT1G60270.1	'+-'	BGLU6 beta glucosidase 6 | chr1:22222266-22224257 REVERSE LENGTH=379	1.4	35.29	34	42	379	21	1	beta glucosidase 6	---	---	---	---
XLOC_028109	GRMZM2G059836	36.7315	136.493	453.852	1.884	2.25898e-07	1.7334	0.000258994					LOC100281644	NP_001148035	---	---	---	---	NA	AT5G17450.1	'+-'	HIPP21 Heavy metal transport/detoxification superfamily protein | chr5:5755386-5756743 FORWARD LENGTH=149	1e-51	54.61	152	151	149	65	2	Heavy metal transport/detoxification superfamily protein	---	metal ion transport (GO:0030001)	metal ion binding (GO:0046872)	---
XLOC_025777	GRMZM2G146380	1.53224	6.3274	52.0756	2.03624	0.00026249	3.04092	6.74113e-11					---	---	---	---	---	---	abiotic,hormones,membrane,other,transcription_factor	AT1G52890.1	'+-'	ANAC019, NAC019 NAC domain containing protein 19 | chr1:19697292-19698444 REVERSE LENGTH=317	5e-14	46.15	65	252	317	21	1	NAC domain containing protein 19	encodes a NAC transcription factor whose expression is induced by drought, high salt, and abscisic acid. This gene binds to ERD1 promoter in vitro.	response to abscisic acid stimulus (GO:0009737) /// regulation of plant-type hypersensitive response (GO:0010363) /// multicellular organismal development (GO:0007275) /// response to wounding (GO:0009611) /// response to water deprivation (GO:0009414) /// response to auxin stimulus (GO:0009733) /// response to cold (GO:0009409) /// protein targeting to membrane (GO:0006612) /// salicylic acid me…	protein binding (GO:0005515) /// sequence-specific DNA binding transcription factor activity (GO:0003700)	---
																			abiotic,hormones,membrane,other,transcription_factor	AT3G15500.1	'+-'	ATNAC3, ANAC055, NAC055, NAC3 NAC domain containing protein 3 | chr3:5234731-5235882 FORWARD LENGTH=317	6e-14	46.15	65	252	317	21	1	NAC domain containing protein 3	Encodes an ATAF-like NAC-domain transcription factor that doesn't contain C-terminal sequences shared by CUC1, CUC2 and NAM. Note: this protein (AtNAC3) is not to be confused with the protein encoded by locus AT3G29035, which, on occasion, has also been referred to as AtNAC3.	regulation of plant-type hypersensitive response (GO:0010363) /// negative regulation of programmed cell death (GO:0043069) /// response to auxin stimulus (GO:0009733) /// protein targeting to membrane (GO:0006612) /// response to ethylene stimulus (GO:0009723) /// hyperosmotic salinity response (GO:0042538) /// defense response to fungus (GO:0050832) /// abscisic acid mediated signaling pathway …	protein binding (GO:0005515) /// sequence-specific DNA binding transcription factor activity (GO:0003700)	---
XLOC_032318	GRMZM2G091837	3.25269	20.5867	130.717	2.65227	6.41065e-12	2.66666	3.51134e-10					senescence-inducible chloroplast stay-green protein 2	NP_001105771	---	---	---	---	NA	AT4G11911.1	'+-'	unknown protein; FUNCTIONS IN: molecular_function unknown; INVOLVED IN: biological_process unknown; LOCATED IN: chloroplast; BEST Arabidopsis thaliana protein match is: unknown protein (TAIR:AT4G11910.1); Has 30201 Blast hits to 17322 proteins in 780 species: Archae - 12; Bacteria - 1396; Metazoa - 17338; Fungi - 3422; Plants - 5037; Viruses - 0; Other Eukaryotes - 2996 (source: NCBI BLink). | ch…	9e-91	60.35	227	276	273	68	4	---	---	biological_process (GO:0008150)	molecular_function (GO:0003674)	---
XLOC_028032	GRMZM2G160430	3.58437	9.80131	34.7856	1.44152	0.0253633	1.82744	0.00183369					hypothetical protein LOC100274323	NP_001142158	---	---	---	---	hormones,membrane	AT1G75220.1	'+-'	Major facilitator superfamily protein | chr1:28229412-28232606 REVERSE LENGTH=487	0	63.98	472	490	487	166	2	Major facilitator superfamily protein	---	positive regulation of seed germination (GO:0010030) /// glucose homeostasis (GO:0042593) /// response to jasmonic acid stimulus (GO:0009753) /// jasmonic acid metabolic process (GO:0009694)	sugar:hydrogen symporter activity (GO:0005351) /// carbohydrate transmembrane transporter activity (GO:0015144)	plant-type vacuole membrane (GO:0009705) /// membrane (GO:0016020)
XLOC_020141	GRMZM2G174719	4.56894	22.5993	146.051	2.29661	2.44943e-06	2.69212	4.77637e-09					LOC100285882	NP_001152244	---	---	---	---	NA	AT2G32210.1	'+-'	unknown protein; BEST Arabidopsis thaliana protein match is: unknown protein (TAIR:AT2G32190.1); Has 214 Blast hits to 214 proteins in 21 species: Archae - 0; Bacteria - 0; Metazoa - 1; Fungi - 10; Plants - 203; Viruses - 0; Other Eukaryotes - 0 (source: NCBI BLink). | chr2:13678077-13678554 FORWARD LENGTH=71	2e-10	48.48	66	76	71	25	2	---	---	biological_process (GO:0008150)	molecular_function (GO:0003674)	---
																			NA	AT2G32190.1	'+-'	unknown protein; BEST Arabidopsis thaliana protein match is: unknown protein (TAIR:AT2G32210.1); Has 218 Blast hits to 218 proteins in 24 species: Archae - 0; Bacteria - 0; Metazoa - 0; Fungi - 16; Plants - 202; Viruses - 0; Other Eukaryotes - 0 (source: NCBI BLink). | chr2:13674588-13675092 FORWARD LENGTH=71	1e-08	43.94	66	76	71	28	2	---	---	response to chitin (GO:0010200) /// biological_process (GO:0008150)	molecular_function (GO:0003674)	---
																			NA	AT2G32200.1	'+-'	unknown protein; BEST Arabidopsis thaliana protein match is: unknown protein (TAIR:AT2G32210.1); Has 131 Blast hits to 131 proteins in 14 species: Archae - 0; Bacteria - 0; Metazoa - 0; Fungi - 1; Plants - 130; Viruses - 0; Other Eukaryotes - 0 (source: NCBI BLink). | chr2:13676554-13677039 FORWARD LENGTH=75	1e-06	42.42	66	76	75	32	2	---	---	biological_process (GO:0008150)	molecular_function (GO:0003674)	---
XLOC_015750	GRMZM2G104176	1.14536	3.19589	7.24729	1.47069	0.00826942	1.18122	0.0350096					hypothetical protein LOC100274580	NP_001142405	---	---	---	---	hormones	AT1G51950.1	'+-'	IAA18 indole-3-acetic acid inducible 18 | chr1:19305670-19307130 FORWARD LENGTH=267	6e-51	45.06	233	229	267	90	9	indole-3-acetic acid inducible 18	---	response to brassinosteroid stimulus (GO:0009741) /// response to auxin stimulus (GO:0009733) /// response to jasmonic acid stimulus (GO:0009753) /// lateral root development (GO:0048527) /// jasmonic acid metabolic process (GO:0009694)	protein binding (GO:0005515) /// sequence-specific DNA binding transcription factor activity (GO:0003700)	---
XLOC_009544	GRMZM2G078650	1.08094	3.00504	16.9198	1.46537	0.0377349	2.49326	2.67651e-05					phospholipase C	NP_001150982	---	---	---	---	NA	AT1G49740.1	'+-'	PLC-like phosphodiesterases superfamily protein | chr1:18407728-18409468 FORWARD LENGTH=359	1e-166	63.1	336	421	359	124	0	PLC-like phosphodiesterases superfamily protein	---	---	---	---
XLOC_011528	GRMZM2G174807	35.9516	172.058	487.007	2.24903	8.95301e-10	1.50105	0.0195987					Aquaporin PIP1-1 (Plasma membrane intrinsic protein 1-1)(ZmPIP1-1)(ZmPIP1;1)(ZmPIP1a)	Q41870	---	---	---	---	abiotic,membrane	AT4G00430.1	'+-'	TMP-C, PIP1;4, PIP1E plasma membrane intrinsic protein 1;4 | chr4:186143-187531 REVERSE LENGTH=287	0	86.46	288	288	287	38	1	plasma membrane intrinsic protein 1;4	a member of the plasma membrane intrinsic protein subfamily PIP1.	water transport (GO:0006833) /// response to water deprivation (GO:0009414) /// cellular response to iron ion starvation (GO:0010106) /// transport (GO:0006810) /// iron ion transport (GO:0006826)	water channel activity (GO:0015250)	plasma membrane (GO:0005886) /// membrane (GO:0016020)
XLOC_039013	GRMZM2G112402	0.652726	11.481	39.3091	4.12689	0	1.77562	3.2163e-05					---	---	---	---	---	---	NA	AT4G11911.1	'+-'	unknown protein; FUNCTIONS IN: molecular_function unknown; INVOLVED IN: biological_process unknown; LOCATED IN: chloroplast; BEST Arabidopsis thaliana protein match is: unknown protein (TAIR:AT4G11910.1); Has 30201 Blast hits to 17322 proteins in 780 species: Archae - 12; Bacteria - 1396; Metazoa - 17338; Fungi - 3422; Plants - 5037; Viruses - 0; Other Eukaryotes - 2996 (source: NCBI BLink). | ch…	0.044	47.83	23	76	273	12	0	---	---	biological_process (GO:0008150)	molecular_function (GO:0003674)	---
XLOC_004784	GRMZM2G092925	2.15546	7.94093	29.6827	1.87158	0.00105985	1.90224	0.000331471					protein HVA22	NP_001146984	---	---	---	---	abiotic	AT4G24960.1	'+-'	ATHVA22D, HVA22D HVA22 homologue D | chr4:12828060-12828982 FORWARD LENGTH=135	3e-28	54.79	73	148	135	33	0	HVA22 homologue D	Homologous to a eukaryote specific ABA- and stress-inducible gene first isolated from barley. Groups in one subfamily with ATHVA22E. Along with other members of the ATHVA22 family, it may be involved in regulation of autophagy during development.	response to abscisic acid stimulus (GO:0009737) /// response to water deprivation (GO:0009414) /// response to cold (GO:0009409) /// flower development (GO:0009908) /// hyperosmotic salinity response (GO:0042538) /// response to desiccation (GO:0009269) /// pollen development (GO:0009555) /// response to salt stress (GO:0009651) /// negative regulation of autophagy (GO:0010507)	molecular_function (GO:0003674)	cellular_component (GO:0005575)
XLOC_036202	GRMZM5G805609	5.29675	31.2598	82.5451	2.5514	1.82743e-08	1.40087	0.0179296					glucan endo-1,3-beta-glucosidase 7	NP_001149419	---	---	---	---	membrane	AT1G32860.1	'+-'	Glycosyl hydrolase superfamily protein | chr1:11907308-11908803 REVERSE LENGTH=426	7e-130	55.56	324	416	426	136	4	Glycosyl hydrolase superfamily protein	---	---	hydrolase activity, hydrolyzing O-glycosyl compounds (GO:0004553)	anchored to membrane (GO:0031225)
XLOC_008349	GRMZM2G173597	3.74649	17.0181	57.4041	2.17373	7.97334e-06	1.75408	0.000835161					LOC100283931	NP_001150301	---	---	---	---	abiotic,membrane	AT5G09220.1	'+-'	AAP2 amino acid permease 2 | chr5:2866867-2868863 FORWARD LENGTH=493	6e-175	54.65	441	468	493	195	4	amino acid permease 2	member of AAAP family	divalent metal ion transport (GO:0070838) /// regulation of plant-type hypersensitive response (GO:0010363) /// response to fructose stimulus (GO:0009750) /// protein targeting to membrane (GO:0006612) /// neutral amino acid transport (GO:0015804) /// water transport (GO:0006833) /// acidic amino acid transport (GO:0015800) /// amino acid transport (GO:0006865) /// response to salt stress (GO:000…	amino acid transmembrane transporter activity (GO:0015171)	membrane (GO:0016020) /// integral to plasma membrane (GO:0005887)
																			abiotic,membrane	AT5G63850.1	'+-'	AAP4 amino acid permease 4 | chr5:25551494-25553374 FORWARD LENGTH=466	4e-172	55.33	441	468	466	192	4	amino acid permease 4	Amino acid transporter whose expression is downregulated by dehydration.	response to water deprivation (GO:0009414) /// amino acid transport (GO:0006865)	acidic amino acid transmembrane transporter activity (GO:0015172) /// amino acid transmembrane transporter activity (GO:0015171) /// neutral amino acid transmembrane transporter activity (GO:0015175) /// primary active transmembrane transporter activity (GO:0015399)	membrane (GO:0016020)
XLOC_013460	GRMZM2G053206	9.51701	19.5034	156.57	1.02541	0.0222072	3.00501	1.04259e-09					hypothetical protein LOC100272880	NP_001140805	---	---	---	---	membrane	AT1G03220.1	'+-'	Eukaryotic aspartyl protease family protein | chr1:787143-788444 FORWARD LENGTH=433	2e-30	29.43	435	384	433	222	15	Eukaryotic aspartyl protease family protein	---	---	---	plasma membrane (GO:0005886)
																			NA	AT5G19100.1	'+-'	Eukaryotic aspartyl protease family protein | chr5:6408242-6409417 REVERSE LENGTH=391	3e-26	32.89	225	384	391	128	9	Eukaryotic aspartyl protease family protein	---	---	---	---
XLOC_005722	GRMZM2G400714	2.15498	14.3715	30.0574	2.72773	4.04553e-11	1.06451	0.0466146					LOC100284288	NP_001150655	---	---	---	---	abiotic,transcription_factor	AT5G67450.1	'+-'	AZF1, ZF1 zinc-finger protein 1 | chr5:26919142-26919879 REVERSE LENGTH=245	4e-36	39.38	226	278	245	87	7	zinc-finger protein 1	Encodes zinc-finger protein. mRNA levels are elevated in response to low temperature, cold temperatures and high salt. The protein is localized to the nucleus and acts as a transcriptional repressor.	regulation of transcription, DNA-dependent (GO:0006355) /// hyperosmotic salinity response (GO:0042538) /// negative regulation of transcription, DNA-dependent (GO:0045892) /// response to cold (GO:0009409) /// response to chitin (GO:0010200)	sequence-specific DNA binding (GO:0043565) /// nucleic acid binding (GO:0003676) /// DNA binding (GO:0003677) /// sequence-specific DNA binding transcription factor activity (GO:0003700) /// zinc ion binding (GO:0008270)	nucleus (GO:0005634)
XLOC_000283	GRMZM5G838098	0.516634	8.9791	39.4583	4.10962	0	2.13569	4.3666e-05					pnFL-2	NP_001148303	---	---	---	---	abiotic,hormones,membrane,other	AT1G19180.1	'+-'	JAZ1, TIFY10A jasmonate-zim-domain protein 1 | chr1:6622312-6623271 FORWARD LENGTH=253	3e-20	29.33	225	233	253	121	3	jasmonate-zim-domain protein 1	JAZ1 is a nuclear-localized protein involved in jasmonate signaling. JAZ1 transcript levels rise in response to a jasmonate stimulus. JAZ1 can interact with the COI1 F-box subunit of an SCF E3 ubiquitin ligase in a yeast-two-hybrid assay only in the presence of jasmonate-isoleucine (JA-ILE) or coronatine. Application of jasmonate methyl ester to Arabidopsis roots reduces the levels of a JAZ1:GUS …	negative regulation of programmed cell death (GO:0043069) /// regulation of plant-type hypersensitive response (GO:0010363) /// defense response to bacterium (GO:0042742) /// response to auxin stimulus (GO:0009733) /// protein targeting to membrane (GO:0006612) /// response to ethylene stimulus (GO:0009723) /// flower development (GO:0009908) /// hyperosmotic salinity response (GO:0042538) /// de…	protein binding (GO:0005515)	nucleus (GO:0005634)
																			abiotic,hormones,membrane,other	AT1G74950.1	'+-'	JAZ2, TIFY10B TIFY domain/Divergent CCT motif family protein | chr1:28148919-28150258 REVERSE LENGTH=249	3e-16	27.2	239	233	249	115	8	TIFY domain/Divergent CCT motif family protein	---	negative regulation of programmed cell death (GO:0043069) /// regulation of plant-type hypersensitive response (GO:0010363) /// response to water deprivation (GO:0009414) /// response to wounding (GO:0009611) /// response to auxin stimulus (GO:0009733) /// protein targeting to membrane (GO:0006612) /// salicylic acid mediated signaling pathway (GO:0009863) /// response to ethylene stimulus (GO:00…	protein binding (GO:0005515)	---
																			abiotic,hormones,membrane,other	AT5G13220.1	'+-'	JAZ10, TIFY9, JAS1 jasmonate-zim-domain protein 10 | chr5:4219001-4220502 FORWARD LENGTH=197	3e-11	35.64	101	233	197	45	2	jasmonate-zim-domain protein 10	Plants overexpressing At5g13220.3, but not At5g13220.1 showed enhanced insensitivity to MeJa.	response to water deprivation (GO:0009414) /// response to wounding (GO:0009611) /// response to auxin stimulus (GO:0009733) /// regulation of systemic acquired resistance (GO:0010112) /// regulation of jasmonic acid mediated signaling pathway (GO:2000022) /// response to ethylene stimulus (GO:0009723) /// hyperosmotic salinity response (GO:0042538) /// response to fungus (GO:0009620) /// jasmoni…	protein binding (GO:0005515) /// protein homodimerization activity (GO:0042803)	---
																			hormones,other	AT1G72450.1	'+-'	JAZ6, TIFY11B jasmonate-zim-domain protein 6 | chr1:27274336-27276136 REVERSE LENGTH=269	7e-11	32.71	107	233	269	39	1	jasmonate-zim-domain protein 6	JAZ6 transcript levels rise in response to a jasmonate stimulus and a GFP:JAZ6 fusion protein localizes to the nucleus. Application of jasmonate methyl ester to Arabidopsis roots reduces the levels of a JAZ6:GUS fusion protein, presumably by stimulating ubiquitin-proteasome-mediated degradation.	response to fungus (GO:0009620) /// response to wounding (GO:0009611) /// jasmonic acid mediated signaling pathway (GO:0009867) /// response to jasmonic acid stimulus (GO:0009753) /// jasmonic acid biosynthetic process (GO:0009695) /// jasmonic acid metabolic process (GO:0009694)	protein binding (GO:0005515)	nucleus (GO:0005634)
XLOC_034989	GRMZM2G058491	2.22837	22.1287	106.506	3.30212	0	2.26694	2.26319e-06					---	---	---	---	---	---	NA	AT5G52882.1	'+-'	P-loop containing nucleoside triphosphate hydrolases superfamily protein | chr5:21434155-21438362 REVERSE LENGTH=829	0	64.95	856	846	829	263	13	P-loop containing nucleoside triphosphate hydrolases superfamily protein	---	---	---	---
XLOC_023946	GRMZM2G151223	3.17411	9.45274	33.6557	1.56465	0.000464221	1.83204	0.000156106					histidine kinase 1	NP_001104859	---	---	---	---	abiotic,membrane,other	AT2G01830.2	'+-'	WOL, CRE1, WOL1, AHK4, ATCRE1 CHASE domain containing histidine kinase protein | chr2:363332-368016 REVERSE LENGTH=1080	0	57.96	961	974	1080	361	14	CHASE domain containing histidine kinase protein	Histidine kinase: cytokinin-binding receptor that transduces cytokinin signals across the plasma membrane	response to glucose stimulus (GO:0009749) /// defense response to bacterium (GO:0042742) /// embryonic root morphogenesis (GO:0010086) /// response to fructose stimulus (GO:0009750) /// response to sucrose stimulus (GO:0009744) /// cellular response to phosphate starvation (GO:0016036) /// cytokinin mediated signaling pathway (GO:0009736) /// protein phosphorylation (GO:0006468) /// osmosensory s…	protein binding (GO:0005515) /// cytokinin receptor activity (GO:0009884) /// protein histidine kinase binding (GO:0043424) /// enzyme binding (GO:0019899) /// protein histidine kinase activity (GO:0004673) /// protein kinase binding (GO:0019901) /// osmosensor activity (GO:0005034) /// phosphoprotein phosphatase activity (GO:0004721) /// transmembrane histidine kinase cytokinin receptor activity…	endoplasmic reticulum (GO:0005783)
XLOC_020038	GRMZM2G079559	0.455976	3.52345	11.7185	2.94023	0.00097257	1.73373	0.00298303					octicosapeptide/Phox/Bem1p	NP_001148216	---	---	---	---	NA	AT1G70640.1	'+-'	octicosapeptide/Phox/Bem1p (PB1) domain-containing protein | chr1:26636255-26636887 FORWARD LENGTH=174	2e-34	58.93	112	228	174	40	2	octicosapeptide/Phox/Bem1p (PB1) domain-containing protein	---	biological_process (GO:0008150)	molecular_function (GO:0003674)	cellular_component (GO:0005575)
XLOC_019148	GRMZM2G041959	1.12886	10.5066	60.0912	3.20863	2.98644e-09	2.51586	0.00102911					hypothetical protein LOC100382458	NP_001168670	---	---	---	---	NA	AT1G14330.1	'+-'	Galactose oxidase/kelch repeat superfamily protein | chr1:4890375-4891700 REVERSE LENGTH=441	3e-165	55.33	441	423	441	179	5	Galactose oxidase/kelch repeat superfamily protein	---	biological_process (GO:0008150)	molecular_function (GO:0003674)	nucleus (GO:0005634)
XLOC_036659	GRMZM2G444801	1.56087	4.18942	20.5399	1.41467	0.00378715	2.29361	1.66968e-07					sulfate transporter 3.4	NP_001148179	---	---	---	---	membrane	AT1G23090.1	'+-'	AST91, SULTR3;3 sulfate transporter 91 | chr1:8185238-8188954 REVERSE LENGTH=631	0	62.02	624	681	631	234	2	sulfate transporter 91	Encodes AST91 mRNA for sulfate transporter.	---	sulfate transmembrane transporter activity (GO:0015116)	---
XLOC_015783	GRMZM2G144668	10.2506	22.3825	143.75	1.11693	0.00751532	2.68312	1.19046e-09					1-aminocyclopropane-1-carboxylate oxidase	NP_001151658	---	---	---	---	NA	AT2G30830.1	'+-'	2-oxoglutarate (2OG) and Fe(II)-dependent oxygenase superfamily protein | chr2:13132707-13134284 REVERSE LENGTH=358	1e-89	39.3	369	376	358	200	7	2-oxoglutarate (2OG) and Fe(II)-dependent oxygenase superfamily protein	encodes a protein whose sequence is similar to 2-oxoglutarate-dependent dioxygenase	biological_process (GO:0008150)	1-aminocyclopropane-1-carboxylate oxidase activity (GO:0009815)	cellular_component (GO:0005575)
																			abiotic,hormones,other	AT1G06620.1	'+-'	2-oxoglutarate (2OG) and Fe(II)-dependent oxygenase superfamily protein | chr1:2025618-2027094 FORWARD LENGTH=365	4e-88	40.76	368	376	365	190	9	2-oxoglutarate (2OG) and Fe(II)-dependent oxygenase superfamily protein	encodes a protein whose sequence is similar to a 2-oxoglutarate-dependent dioxygenase	hyperosmotic salinity response (GO:0042538) /// response to wounding (GO:0009611) /// response to water deprivation (GO:0009414) /// jasmonic acid mediated signaling pathway (GO:0009867) /// biological_process (GO:0008150)	oxidoreductase activity, acting on paired donors, with incorporation or reduction of molecular oxygen, 2-oxoglutarate as one donor, and incorporation of one atom each of oxygen into both donors (GO:0016706)	cellular_component (GO:0005575)
																			NA	AT1G06640.1	'+-'	2-oxoglutarate (2OG) and Fe(II)-dependent oxygenase superfamily protein | chr1:2032366-2033775 FORWARD LENGTH=369	1e-84	38.72	390	376	369	202	7	2-oxoglutarate (2OG) and Fe(II)-dependent oxygenase superfamily protein	encodes a protein whose sequence is similar to a 2-oxoglutarate-dependent dioxygenase	sterol biosynthetic process (GO:0016126) /// biological_process (GO:0008150)	oxidoreductase activity, acting on paired donors, with incorporation or reduction of molecular oxygen, 2-oxoglutarate as one donor, and incorporation of one atom each of oxygen into both donors (GO:0016706)	cellular_component (GO:0005575)
XLOC_029393	GRMZM2G099481	11.4645	24.1038	56.4164	1.06236	0.00970362	1.22685	0.00901996					hypothetical protein LOC100279857	NP_001146282	---	---	---	---	NA	AT3G09560.2	'+-'	Lipin family protein | chr3:2934953-2938673 REVERSE LENGTH=904	0	65.94	414	969	904	133	5	Lipin family protein	---	cellular response to phosphate starvation (GO:0016036) /// lipid metabolic process (GO:0006629)	phosphatidate phosphatase activity (GO:0008195)	---
XLOC_025482	GRMZM2G069542	4.91531	10.4507	21.4685	1.07851	0.0114334	1.03863	0.0270169					phosphoenolpyruvate carboxylase	NP_001105503	---	---	---	---	abiotic,membrane	AT1G53310.1	'+-'	ATPPC1, PEPC1, ATPEPC1, PPC1 phosphoenolpyruvate carboxylase 1 | chr1:19884261-19888070 REVERSE LENGTH=967	0	83.98	961	960	967	151	3	phosphoenolpyruvate carboxylase 1	Encodes one of four Arabidopsis phosphoenolpyruvate carboxylase proteins.	tricarboxylic acid cycle (GO:0006099) /// response to glucose stimulus (GO:0009749) /// response to fructose stimulus (GO:0009750) /// response to temperature stimulus (GO:0009266) /// glycolysis (GO:0006096) /// protein tetramerization (GO:0051262) /// response to cadmium ion (GO:0046686) /// Golgi organization (GO:0007030) /// water transport (GO:0006833) /// hyperosmotic response (GO:0006972) …	protein binding (GO:0005515) /// phosphoenolpyruvate carboxylase activity (GO:0008964)	cytosol (GO:0005829)
XLOC_030908	GRMZM2G155911	2.72739	6.17529	22.4366	1.16925	0.0187322	1.86127	1.71672e-05					anthocyanidin 3-O-glucosyltransferase	NP_001148465	---	---	---	---	NA	AT3G21750.1	'+-'	UGT71B1 UDP-glucosyl transferase 71B1 | chr3:7664565-7665986 FORWARD LENGTH=473	2e-91	36.36	495	476	473	253	17	UDP-glucosyl transferase 71B1	Encodes a glucosyltransferase that can attach glucose to a number of hydroxylated phenolic compounds as well as quercetins in vitro	---	UDP-glucosyltransferase activity (GO:0035251) /// quercetin 3-O-glucosyltransferase activity (GO:0080043) /// transferase activity, transferring glycosyl groups (GO:0016757) /// UDP-glycosyltransferase activity (GO:0008194)	---
XLOC_030909	GRMZM2G455075	1.70225	6.03923	36.7297	1.81719	0.000124624	2.60451	4.79292e-10					Anthocyanidin 5,3-O-glucosyltransferase	B6SSB3	---	---	---	---	NA	AT3G21750.1	'+-'	UGT71B1 UDP-glucosyl transferase 71B1 | chr3:7664565-7665986 FORWARD LENGTH=473	3e-92	37.3	496	484	473	257	18	UDP-glucosyl transferase 71B1	Encodes a glucosyltransferase that can attach glucose to a number of hydroxylated phenolic compounds as well as quercetins in vitro	---	UDP-glucosyltransferase activity (GO:0035251) /// quercetin 3-O-glucosyltransferase activity (GO:0080043) /// transferase activity, transferring glycosyl groups (GO:0016757) /// UDP-glycosyltransferase activity (GO:0008194)	---
XLOC_037720	AC197717.3_FG002	0.816536	3.68422	11.1076	2.16404	0.000183083	1.59212	0.00341621					Ninja-family protein 1	B4FAF3	---	---	---	---	abiotic	AT1G13740.1	'+-'	AFP2 ABI five binding protein 2 | chr1:4713969-4715158 FORWARD LENGTH=348	3e-34	31.2	375	393	348	151	11	ABI five binding protein 2	Encodes a member of a small plant-specific gene family whose members interact with ABI5 and appear to be involved in mediating stress responses. AFP2 mutants affect a number of ABA mediated processes such as germination and response to osmotic and sugar stress. AFP2 nuclear localization is stress dependent.	response to abscisic acid stimulus (GO:0009737) /// positive regulation of transcription, DNA-dependent (GO:0045893) /// response to stress (GO:0006950) /// abscisic acid mediated signaling pathway (GO:0009738)	protein binding (GO:0005515)	nucleus (GO:0005634)
XLOC_008089	GRMZM2G330635	3.90974	8.76188	30.8961	1.15443	0.0350321	1.81811	8.74591e-05					Glutathione S-transferase GSTU6	B6TL20	---	---	---	---	abiotic	AT1G10370.1	'+-'	GST30, ATGSTU17, GST30B, ERD9 Glutathione S-transferase family protein | chr1:3397274-3398273 REVERSE LENGTH=227	3e-41	58.88	107	240	227	44	0	Glutathione S-transferase family protein	---	proline transport (GO:0015824) /// response to karrikin (GO:0080167) /// response to growth hormone stimulus (GO:0060416) /// negative regulation of response to water deprivation (GO:0080148) /// toxin catabolic process (GO:0009407) /// glutathione metabolic process (GO:0006749) /// de-etiolation (GO:0009704) /// amino acid transport (GO:0006865) /// response to salt stress (GO:0009651) /// later…	glutathione transferase activity (GO:0004364)	cytoplasm (GO:0005737)
																			hormones	AT2G29450.1	'+-'	ATGSTU5, ATGSTU1, AT103-1A, GSTU5 glutathione S-transferase tau 5 | chr2:12624774-12625566 REVERSE LENGTH=224	1e-32	51.79	112	240	224	51	2	glutathione S-transferase tau 5	Encodes a member of the TAU glutathione S-transferase gene family. Gene expression is induced by exposure to auxin, pathogen and herbicides. Naming convention according to Wagner et al. (2002)	response to jasmonic acid stimulus (GO:0009753) /// jasmonic acid metabolic process (GO:0009694) /// response to oxidative stress (GO:0006979) /// toxin catabolic process (GO:0009407)	glutathione transferase activity (GO:0004364)	cytoplasm (GO:0005737)
XLOC_033140	GRMZM2G049695	0.782894	5.95884	23.4784	2.91841	4.98065e-09	1.97823	1.56106e-05					---	---	---	---	---	---	transcription_factor	AT5G56840.1	'+-'	myb-like transcription factor family protein | chr5:22980789-22982152 FORWARD LENGTH=233	5e-48	46.15	221	347	233	55	7	myb-like transcription factor family protein	---	regulation of transcription, DNA-dependent (GO:0006355)	nucleic acid binding (GO:0003676) /// DNA binding (GO:0003677) /// sequence-specific DNA binding transcription factor activity (GO:0003700)	---
XLOC_037029	GRMZM2G084947	1.24549	3.50605	23.2533	1.4834	0.0217755	2.72952	2.55926e-08					---	---	---	---	---	---	NA	AT3G16330.1	'+-'	unknown protein; BEST Arabidopsis thaliana protein match is: unknown protein (TAIR:AT1G52140.1); Has 109 Blast hits to 109 proteins in 16 species: Archae - 0; Bacteria - 0; Metazoa - 0; Fungi - 0; Plants - 109; Viruses - 0; Other Eukaryotes - 0 (source: NCBI BLink). | chr3:5535263-5535880 FORWARD LENGTH=205	2e-23	33.2	256	264	205	113	11	---	---	defense response by callose deposition (GO:0052542) /// biological_process (GO:0008150)	molecular_function (GO:0003674)	cellular_component (GO:0005575)
XLOC_024247	GRMZM2G133407	3.04941	16.5877	37.0445	2.43377	6.98213e-07	1.15915	0.049623					hypothetical protein LOC100191966	NP_001130862	---	---	---	---	abiotic,hormones	AT2G26740.1	'+-'	ATSEH, SEH soluble epoxide hydrolase | chr2:11393148-11394257 REVERSE LENGTH=321	8e-30	62.92	89	373	321	31	2	soluble epoxide hydrolase	Encodes a soluble epoxide hydrolase whose expression is induced by auxin and water stress.	response to water deprivation (GO:0009414) /// response to auxin stimulus (GO:0009733)	epoxide hydrolase activity (GO:0004301)	---
XLOC_003118	GRMZM2G013986	0.560364	4.81013	12.5494	3.09191	1.40008e-11	1.38347	0.00997139					hypothetical protein LOC100274260	NP_001142096	---	---	---	---	membrane	AT4G34980.1	'-+'	SLP2 subtilisin-like serine protease 2 | chr4:16656929-16659223 REVERSE LENGTH=764	8e-174	41.86	774	748	764	392	20	subtilisin-like serine protease 2	Serine protease similar to subtilisin.	cellular amino acid biosynthetic process (GO:0008652) /// regulation of meristem growth (GO:0010075) /// polysaccharide catabolic process (GO:0000272) /// cell wall modification (GO:0042545) /// proteolysis (GO:0006508) /// plant-type cell wall biogenesis (GO:0009832) /// metabolic process (GO:0008152) /// serine family amino acid metabolic process (GO:0009069) /// plant-type cell wall modificati…	serine-type peptidase activity (GO:0008236) /// serine-type endopeptidase activity (GO:0004252)	plant extracellular matrix (GO:0048196) /// cell wall (GO:0005618)
XLOC_015783	GRMZM2G144668	10.2506	22.3825	143.75	1.11693	0.00751532	2.68312	1.19046e-09					1-aminocyclopropane-1-carboxylate oxidase	NP_001151658	---	---	---	---	NA	AT1G03400.1	'-+'	2-oxoglutarate (2OG) and Fe(II)-dependent oxygenase superfamily protein | chr1:842895-844158 REVERSE LENGTH=351	3e-90	43.36	369	376	351	185	9	2-oxoglutarate (2OG) and Fe(II)-dependent oxygenase superfamily protein	A single copy gene that encodes a protein with sequence similarity to tomato E8 (ACC oxidase, the last step in ethylene biosynthesis) involved in ethylene synthesis and fruit ripening in tomato. This gene is not induced by ethylene in siliques. The transcript is found in siliques, etiolated seedlings, leaves, stems and flowers.	biological_process (GO:0008150)	1-aminocyclopropane-1-carboxylate oxidase activity (GO:0009815)	cellular_component (GO:0005575)
																			NA	AT1G04350.1	'-+'	2-oxoglutarate (2OG) and Fe(II)-dependent oxygenase superfamily protein | chr1:1165296-1166538 FORWARD LENGTH=360	5e-85	37.98	366	376	360	200	7	2-oxoglutarate (2OG) and Fe(II)-dependent oxygenase superfamily protein	encodes a protein whose sequence is similar to 2-oxoglutarate-dependent dioxygenase	chlorophyll catabolic process (GO:0015996) /// biological_process (GO:0008150)	oxidoreductase activity, acting on paired donors, with incorporation or reduction of molecular oxygen, 2-oxoglutarate as one donor, and incorporation of one atom each of oxygen into both donors (GO:0016706)	cellular_component (GO:0005575)
XLOC_035674	AC205471.4_FG007	3.55516	22.8615	735.498	2.6752	2.97458e-08	5.00773	0					hypothetical protein LOC100303799 (LOC100303799), mRNA	NM_001165433	---	---	---	---	NA	AT4G04630.1	'-+'	Protein of unknown function, DUF584 | chr4:2332163-2332669 REVERSE LENGTH=168	1e-13	59.62	52	128	168	19	1	Protein of unknown function, DUF584	---	biological_process (GO:0008150)	molecular_function (GO:0003674)	cellular_component (GO:0005575)
																			NA	AT1G11700.1	'-+'	Protein of unknown function, DUF584 | chr1:3945852-3946457 FORWARD LENGTH=201	4e-05	42.31	52	128	201	29	1	Protein of unknown function, DUF584	---	biological_process (GO:0008150)	molecular_function (GO:0003674)	---
XLOC_025777	GRMZM2G146380	1.53224	6.3274	52.0756	2.03624	0.00026249	3.04092	6.74113e-11					---	---	---	---	---	---	NA	AT1G33060.2	'-+'	ANAC014, NAC014 NAC 014 | chr1:11975518-11978493 REVERSE LENGTH=652	3e-10	43.75	64	252	652	22	1	NAC 014	---	multicellular organismal development (GO:0007275) /// methionine biosynthetic process (GO:0009086) /// virus induced gene silencing (GO:0009616) /// vegetative phase change (GO:0010050) /// RNA splicing, via endonucleolytic cleavage and ligation (GO:0000394)	sequence-specific DNA binding transcription factor activity (GO:0003700)	cellular_component (GO:0005575)
XLOC_030270	GRMZM2G032807	9.99325	85.9742	190.026	3.09514	0	1.14422	0.0144161					heavy metal-associated domain containing protein	NP_001150530	---	---	---	---	NA	AT5G52750.1	'-+'	Heavy metal transport/detoxification superfamily protein | chr5:21384134-21384795 FORWARD LENGTH=139	2e-06	40.85	71	167	139	38	2	Heavy metal transport/detoxification superfamily protein	---	defense response, incompatible interaction (GO:0009814) /// MAPK cascade (GO:0000165)	metal ion binding (GO:0046872)	---
XLOC_009596	GRMZM2G154223	2.36385	28.1795	194.626	3.5657	0	2.78799	6.54801e-12					hypothetical protein LOC100277165	NP_001144284	---	---	---	---	NA	AT1G67910.1	'-+'	unknown protein; FUNCTIONS IN: molecular_function unknown; INVOLVED IN: biological_process unknown; LOCATED IN: chloroplast; EXPRESSED IN: 21 plant structures; EXPRESSED DURING: 12 growth stages; BEST Arabidopsis thaliana protein match is: unknown protein (TAIR:AT1G24577.1); Has 167 Blast hits to 167 proteins in 19 species: Archae - 0; Bacteria - 0; Metazoa - 0; Fungi - 0; Plants - 167; Viruses -…	1e-05	48.78	41	108	91	19	1	---	---	biological_process (GO:0008150)	molecular_function (GO:0003674)	---
																			NA	AT1G52342.1	'-+'	unknown protein; FUNCTIONS IN: molecular_function unknown; INVOLVED IN: biological_process unknown; LOCATED IN: cellular_component unknown; Has 30201 Blast hits to 17322 proteins in 780 species: Archae - 12; Bacteria - 1396; Metazoa - 17338; Fungi - 3422; Plants - 5037; Viruses - 0; Other Eukaryotes - 2996 (source: NCBI BLink). | chr1:19492440-19492703 REVERSE LENGTH=87	0.082	61.11	18	108	87	7	0	---	---	biological_process (GO:0008150)	molecular_function (GO:0003674)	cellular_component (GO:0005575)
XLOC_023441	GRMZM2G172230	13.0077	114.257	308.736	3.1251	0	1.4341	0.0270064					hypothetical protein LOC100383653	NP_001169769	---	---	---	---	abiotic	AT2G25140.1	'-+'	HSP98.7, CLPB-M, CLPB4 casein lytic proteinase B4 | chr2:10697877-10701998 REVERSE LENGTH=964	0	38.5	922	947	964	461	16	casein lytic proteinase B4	Encodes ClpB4, which belongs to the Casein lytic proteinase/heat shock protein 100 (Clp/Hsp100) family. Targeted to the mitochondrion, also referred to as ClpB-m. Transcripts of ClpB4 accumulate dramatically at high temperatures, suggesting that it may be involved in response to heat stress.	response to high light intensity (GO:0009644) /// response to hydrogen peroxide (GO:0042542) /// response to heat (GO:0009408) /// protein folding (GO:0006457)	ATP binding (GO:0005524) /// ATPase activity (GO:0016887)	mitochondrion (GO:0005739)
XLOC_000723	GRMZM2G144997	0.769384	2.28049	50.0289	1.55784	0.0310538	4.45534	0					---	---	---	---	---	---	NA	AT4G09350.1	'-+'	Chaperone DnaJ-domain superfamily protein | chr4:5931317-5932152 REVERSE LENGTH=249	2e-11	45.16	62	165	249	30	1	Chaperone DnaJ-domain superfamily protein	---	protein folding (GO:0006457)	---	---
XLOC_006220	GRMZM2G106622	1.17788	15.4889	59.1656	3.70725	0	1.93352	4.26718e-06					ABA-responsive protein	NP_001152088	---	---	---	---	abiotic	AT5G13200.1	'+='	GRAM domain family protein | chr5:4207081-4208079 FORWARD LENGTH=272	1e-99	57.2	243	272	272	95	3	GRAM domain family protein	---	heat acclimation (GO:0010286) /// biological_process (GO:0008150)	molecular_function (GO:0003674)	---
XLOC_003751	GRMZM2G011598	5.18728	30.006	185.521	2.52246	3.08643e-11	2.62826	2.31035e-09					---	---	---	---	---	---	other	AT1G69490.1	'+='	NAP, ANAC029, ATNAP NAC-like, activated by AP3/PI | chr1:26122233-26123222 FORWARD LENGTH=268	3e-82	67.65	170	373	268	46	2	NAC-like, activated by AP3/PI	Encodes a member of the NAC transcription factor gene family. It is expressed in floral primordia and upregulated by AP3 and PI. Its expression is associated with leaf senescence.	flower development (GO:0009908) /// multicellular organismal development (GO:0007275) /// response to bacterium (GO:0009617) /// innate immune response (GO:0045087) /// multidimensional cell growth (GO:0009825) /// leaf senescence (GO:0010150)	sequence-specific DNA binding transcription factor activity (GO:0003700)	nucleus (GO:0005634)
XLOC_006221	GRMZM2G083347	11.0509	48.1496	133.092	2.11363	2.09381e-08	1.46683	0.0039932					---	---	---	---	---	---	abiotic,transcription_factor	AT5G13180.1	'+='	ANAC083, VNI2, NAC083 NAC domain containing protein 83 | chr5:4196643-4197577 FORWARD LENGTH=252	8e-53	51.72	174	259	252	58	5	NAC domain containing protein 83	Encodes a NAC domain transcription factor that interacts with VND7 and negatively regulates xylem vessel formation.	regulation of plant-type hypersensitive response (GO:0010363) /// response to abscisic acid stimulus (GO:0009737) /// response to brassinosteroid stimulus (GO:0009741) /// multicellular organismal development (GO:0007275) /// negative regulation of transcription, DNA-dependent (GO:0045892) /// xylem development (GO:0010089) /// protein targeting to membrane (GO:0006612) /// leaf senescence (GO:00…	protein binding (GO:0005515) /// sequence-specific DNA binding transcription factor activity (GO:0003700)	---
																			other	AT1G69490.1	'+='	NAP, ANAC029, ATNAP NAC-like, activated by AP3/PI | chr1:26122233-26123222 FORWARD LENGTH=268	2e-46	44.5	191	259	268	81	6	NAC-like, activated by AP3/PI	Encodes a member of the NAC transcription factor gene family. It is expressed in floral primordia and upregulated by AP3 and PI. Its expression is associated with leaf senescence.	flower development (GO:0009908) /// multicellular organismal development (GO:0007275) /// response to bacterium (GO:0009617) /// innate immune response (GO:0045087) /// multidimensional cell growth (GO:0009825) /// leaf senescence (GO:0010150)	sequence-specific DNA binding transcription factor activity (GO:0003700)	nucleus (GO:0005634)
																			transcription_factor	AT1G77450.1	'+='	anac032, NAC032 NAC domain containing protein 32 | chr1:29100029-29100981 FORWARD LENGTH=253	2e-45	42.71	199	259	253	88	5	NAC domain containing protein 32	---	multicellular organismal development (GO:0007275) /// toxin catabolic process (GO:0009407) /// response to cyclopentenone (GO:0010583)	sequence-specific DNA binding transcription factor activity (GO:0003700)	nucleus (GO:0005634)
XLOC_035674	AC205471.4_FG007	3.55516	22.8615	735.498	2.6752	2.97458e-08	5.00773	0					hypothetical protein LOC100303799 (LOC100303799), mRNA	NM_001165433	---	---	---	---	NA	AT3G15040.1	'+='	Protein of unknown function, DUF584 | chr3:5065445-5066176 REVERSE LENGTH=243	2e-09	51.92	52	128	243	23	1	Protein of unknown function, DUF584	---	biological_process (GO:0008150)	molecular_function (GO:0003674)	---
																			NA	AT2G28400.1	'+='	Protein of unknown function, DUF584 | chr2:12148513-12149001 REVERSE LENGTH=162	8e-08	50	56	128	162	21	2	Protein of unknown function, DUF584	---	biological_process (GO:0008150)	molecular_function (GO:0003674)	---
																			NA	AT4G21930.1	'+='	Protein of unknown function, DUF584 | chr4:11639893-11640444 FORWARD LENGTH=183	8e-08	50.94	53	128	183	23	1	Protein of unknown function, DUF584	---	biological_process (GO:0008150)	molecular_function (GO:0003674)	cellular_component (GO:0005575)
																			NA	AT5G60680.1	'+='	Protein of unknown function, DUF584 | chr5:24386247-24386738 FORWARD LENGTH=163	2e-06	43.14	51	128	163	23	1	Protein of unknown function, DUF584	---	biological_process (GO:0008150)	molecular_function (GO:0003674)	---
XLOC_028109	GRMZM2G059836	36.7315	136.493	453.852	1.884	2.25898e-07	1.7334	0.000258994					LOC100281644	NP_001148035	---	---	---	---	abiotic	AT4G38580.1	'+='	ATFP6, HIPP26, FP6 farnesylated protein 6 | chr4:18034596-18035693 FORWARD LENGTH=153	9e-50	50	156	151	153	70	3	farnesylated protein 6	putative farnesylated protein (At4g38580) mRNA, complete	heat acclimation (GO:0010286)	protein binding (GO:0005515) /// metal ion binding (GO:0046872)	---
XLOC_002672	GRMZM2G058032	0.404005	4.7976	27.1336	3.56013	1.02419e-07	2.49969	1.73369e-06					LOC100283149	NP_001149523	---	---	---	---	abiotic,other	AT1G51090.1	'+='	Heavy metal transport/detoxification superfamily protein | chr1:18932985-18933747 FORWARD LENGTH=171	5e-06	38.16	76	248	171	41	2	Heavy metal transport/detoxification superfamily protein	---	response to abscisic acid stimulus (GO:0009737) /// defense response to fungus (GO:0050832) /// response to water deprivation (GO:0009414) /// response to cold (GO:0009409)	metal ion binding (GO:0046872)	cellular_component (GO:0005575)
XLOC_025777	GRMZM2G146380	1.53224	6.3274	52.0756	2.03624	0.00026249	3.04092	6.74113e-11					---	---	---	---	---	---	abiotic,transcription_factor	AT3G04060.1	'+='	anac046, NAC046 NAC domain containing protein 46 | chr3:1053625-1054952 REVERSE LENGTH=338	7e-20	40.35	114	252	338	42	3	NAC domain containing protein 46	---	heat acclimation (GO:0010286) /// multicellular organismal development (GO:0007275)	sequence-specific DNA binding transcription factor activity (GO:0003700)	cellular_component (GO:0005575)
																			transcription_factor	AT5G07680.1	'+='	ANAC080, ANAC079, ATNAC4, NAC080 NAC domain containing protein 80 | chr5:2436092-2437322 FORWARD LENGTH=329	2e-18	31.79	195	252	329	94	6	NAC domain containing protein 80	---	multicellular organismal development (GO:0007275)	sequence-specific DNA binding transcription factor activity (GO:0003700)	cellular_component (GO:0005575)
																			abiotic,hormones,membrane,transcription_factor	AT5G39610.1	'+='	ATNAC2, ORE1, ANAC092, ATNAC6, NAC2, NAC6 NAC domain containing protein 6 | chr5:15858591-15859650 REVERSE LENGTH=285	9e-18	34.38	160	252	285	53	5	NAC domain containing protein 6	Encodes a NAC-domain transcription factor. Positively regulates aging-induced cell death and senescence in leaves. This gene is upregulated in response to salt stress in wildtype as well as NTHK1 transgenic lines although in the latter case the induction was drastically reduced. It was also upregulated by ABA, ACC and NAA treatment, although in the latter two cases, the induction occurred relativ…	organ senescence (GO:0010260) /// regulation of gene expression (GO:0010468) /// response to auxin stimulus (GO:0009733) /// response to superoxide (GO:0000303) /// leaf senescence (GO:0010150) /// response to ethylene stimulus (GO:0009723) /// hyperosmotic salinity response (GO:0042538) /// abscisic acid mediated signaling pathway (GO:0009738) /// response to carbohydrate stimulus (GO:0009743) /…	protein homodimerization activity (GO:0042803) /// sequence-specific DNA binding transcription factor activity (GO:0003700)	nucleus (GO:0005634)
																			other	AT1G69490.1	'+='	NAP, ANAC029, ATNAP NAC-like, activated by AP3/PI | chr1:26122233-26123222 FORWARD LENGTH=268	2e-14	50	64	252	268	22	1	NAC-like, activated by AP3/PI	Encodes a member of the NAC transcription factor gene family. It is expressed in floral primordia and upregulated by AP3 and PI. Its expression is associated with leaf senescence.	flower development (GO:0009908) /// multicellular organismal development (GO:0007275) /// response to bacterium (GO:0009617) /// innate immune response (GO:0045087) /// multidimensional cell growth (GO:0009825) /// leaf senescence (GO:0010150)	sequence-specific DNA binding transcription factor activity (GO:0003700)	nucleus (GO:0005634)
																			abiotic,hormones,membrane,other	AT4G27410.3	'+='	RD26 NAC (No Apical Meristem) domain transcriptional regulator superfamily protein | chr4:13707928-13709013 REVERSE LENGTH=314	4e-13	46.15	65	252	314	21	1	NAC (No Apical Meristem) domain transcriptional regulator superfamily protein	Encodes a NAC transcription factor induced in response to dessication. It is localized to the nucleus and acts as a transcriptional activator in ABA-mediated dehydration response.	response to abscisic acid stimulus (GO:0009737) /// multicellular organismal development (GO:0007275) /// response to water deprivation (GO:0009414) /// response to wounding (GO:0009611) /// response to auxin stimulus (GO:0009733) /// response to cold (GO:0009409) /// response to ethylene stimulus (GO:0009723) /// hyperosmotic salinity response (GO:0042538) /// positive regulation of transcriptio…	sequence-specific DNA binding transcription factor activity (GO:0003700)	nucleus (GO:0005634)
																			transcription_factor	AT3G29035.1	'+='	ATNAC3, ANAC059, NAC3 NAC domain containing protein 3 | chr3:11033839-11035006 FORWARD LENGTH=318	5e-13	28.3	212	252	318	88	6	NAC domain containing protein 3	Encodes a protein with transcription factor activity. Note: this protein (AT3G29035) on occasion has also been referred to as AtNAC3, not to be confused with the AtNAC3 found at locus AT3G15500.	multicellular organismal development (GO:0007275) /// leaf senescence (GO:0010150)	sequence-specific DNA binding transcription factor activity (GO:0003700)	nucleus (GO:0005634)
																			chloroplast,transcription_factor	AT5G63790.1	'+='	ANAC102, NAC102 NAC domain containing protein 102 | chr5:25526887-25528013 REVERSE LENGTH=312	1e-12	44.62	65	252	312	27	2	NAC domain containing protein 102	Encodes a member of the NAC family of transcription factors. ANAC102 appears to have a role in mediating response to low oxygen stress (hypoxia) in germinating seedlings.	response to hypoxia (GO:0001666) /// multicellular organismal development (GO:0007275) /// endoplasmic reticulum unfolded protein response (GO:0030968)	protein binding (GO:0005515) /// sequence-specific DNA binding transcription factor activity (GO:0003700)	chloroplast (GO:0009507)
																			transcription_factor	AT3G10490.2	'+='	ANAC052, NAC052 NAC domain containing protein 52 | chr3:3268075-3270608 FORWARD LENGTH=451	2e-12	49.3	71	252	451	22	2	NAC domain containing protein 52	---	multicellular organismal development (GO:0007275) /// pollen development (GO:0009555)	sequence-specific DNA binding transcription factor activity (GO:0003700)	---
																			abiotic,hormones,other	AT1G01720.1	'+='	ATAF1, ANAC002 NAC (No Apical Meristem) domain transcriptional regulator superfamily protein | chr1:268471-269514 FORWARD LENGTH=289	5e-12	46.27	67	252	289	22	2	NAC (No Apical Meristem) domain transcriptional regulator superfamily protein	Belongs to a large family of putative transcriptional activators with NAC domain. Transcript level increases in response to wounding and abscisic acid. ATAF1 attentuates ABA signaling and sythesis. Mutants are hyposensitive to ABA.	response to abscisic acid stimulus (GO:0009737) /// multicellular organismal development (GO:0007275) /// response to water deprivation (GO:0009414) /// response to wounding (GO:0009611) /// hyperosmotic salinity response (GO:0042538) /// response to fungus (GO:0009620) /// negative regulation of abscisic acid mediated signaling pathway (GO:0009788) /// response to chitin (GO:0010200) /// respons…	sequence-specific DNA binding transcription factor activity (GO:0003700)	---
																			membrane,transcription_factor	AT3G10500.1	'+='	anac053, NAC053 NAC domain containing protein 53 | chr3:3271718-3273887 FORWARD LENGTH=549	5e-12	46.15	65	252	549	21	1	NAC domain containing protein 53	---	regulation of reactive oxygen species metabolic process (GO:2000377) /// multicellular organismal development (GO:0007275) /// drought recovery (GO:0009819) /// positive regulation of transcription, DNA-dependent (GO:0045893) /// leaf senescence (GO:0010150) /// response to cyclopentenone (GO:0010583) /// toxin catabolic process (GO:0009407)	sequence-specific DNA binding transcription factor activity (GO:0003700)	nucleus (GO:0005634) /// cytoplasm (GO:0005737) /// plasma membrane (GO:0005886)
																			transcription_factor	AT1G77450.1	'+='	anac032, NAC032 NAC domain containing protein 32 | chr1:29100029-29100981 FORWARD LENGTH=253	1e-11	41.54	65	252	253	27	1	NAC domain containing protein 32	---	multicellular organismal development (GO:0007275) /// toxin catabolic process (GO:0009407) /// response to cyclopentenone (GO:0010583)	sequence-specific DNA binding transcription factor activity (GO:0003700)	nucleus (GO:0005634)
																			abiotic,transcription_factor	AT5G04410.1	'+='	NAC2, anac078 NAC domain containing protein 2 | chr5:1243980-1246416 FORWARD LENGTH=567	2e-11	47.69	65	252	567	20	2	NAC domain containing protein 2	NAC family member, functions as a transcriptional activator, regulates flavonoid biosynthesis under high light.	multicellular organismal development (GO:0007275) /// response to high light intensity (GO:0009644) /// positive regulation of transcription, DNA-dependent (GO:0045893) /// regulation of flavonoid biosynthetic process (GO:0009962)	sequence-specific DNA binding transcription factor activity (GO:0003700)	nucleus (GO:0005634) /// cytoplasm (GO:0005737)
																			transcription_factor	AT4G36160.1	'+='	ANAC076, VND2, NAC076 NAC domain containing protein 76 | chr4:17110877-17112891 REVERSE LENGTH=377	4e-11	45.31	64	252	377	19	1	NAC domain containing protein 76	Encodes a NAC-domain transcription factor. Expressed in the vascular tissue.	regulation of transcription, DNA-dependent (GO:0006355) /// response to brassinosteroid stimulus (GO:0009741) /// xylem development (GO:0010089)	sequence-specific DNA binding transcription factor activity (GO:0003700)	nucleus (GO:0005634)
XLOC_032318	GRMZM2G091837	3.25269	20.5867	130.717	2.65227	6.41065e-12	2.66666	3.51134e-10					senescence-inducible chloroplast stay-green protein 2	NP_001105771	---	---	---	---	NA	AT4G22920.1	'+='	ATNYE1, NYE1 non-yellowing 1 | chr4:12016776-12017969 REVERSE LENGTH=268	3e-99	58.75	240	276	268	78	3	non-yellowing 1	Similar to the tomato senescence-inducible chloroplast stay-green protein 1. It is upregulated during maximal senescence in the Arabidopsis life cycle, especially in senescent leaves.	chlorophyll catabolic process (GO:0015996)	protein binding (GO:0005515)	---
XLOC_020141	GRMZM2G174719	4.56894	22.5993	146.051	2.29661	2.44943e-06	2.69212	4.77637e-09					LOC100285882	NP_001152244	---	---	---	---	NA	AT5G04080.1	'+='	unknown protein; FUNCTIONS IN: molecular_function unknown; INVOLVED IN: biological_process unknown; LOCATED IN: plasma membrane; EXPRESSED IN: 16 plant structures; EXPRESSED DURING: 9 growth stages; Has 115 Blast hits to 115 proteins in 16 species: Archae - 0; Bacteria - 0; Metazoa - 0; Fungi - 5; Plants - 110; Viruses - 0; Other Eukaryotes - 0 (source: NCBI BLink). | chr5:1104815-1105186 FORWARD…	0.0004	32.73	55	76	63	34	1	---	---	regulation of plant-type hypersensitive response (GO:0010363) /// positive regulation of flavonoid biosynthetic process (GO:0009963) /// protein targeting to membrane (GO:0006612) /// biological_process (GO:0008150)	molecular_function (GO:0003674)	---
XLOC_013711	GRMZM2G479038	0.299383	2.50446	8.17299	3.0547	8.09385e-08	1.70636	0.00108227					cytokinin-O-glucosyltransferase 3	NP_001148090	---	---	---	---	NA	AT2G36770.1	'+='	UDP-Glycosyltransferase superfamily protein | chr2:15415227-15416717 REVERSE LENGTH=496	8e-130	40.82	490	525	496	271	6	UDP-Glycosyltransferase superfamily protein	---	---	transferase activity, transferring glycosyl groups (GO:0016757) /// transferase activity, transferring hexosyl groups (GO:0016758) /// UDP-glycosyltransferase activity (GO:0008194)	cellular_component (GO:0005575)
																			NA	AT2G36780.1	'+='	UDP-Glycosyltransferase superfamily protein | chr2:15417618-15419108 REVERSE LENGTH=496	2e-129	40.94	491	525	496	281	4	UDP-Glycosyltransferase superfamily protein	---	---	transferase activity, transferring glycosyl groups (GO:0016757) /// UDP-glycosyltransferase activity (GO:0008194)	cellular_component (GO:0005575)
XLOC_010668	GRMZM2G062156	13.5652	41.3442	103.803	1.59804	0.00084238	1.32809	0.00869176					hypothetical protein LOC100273244	NP_001141158	---	---	---	---	membrane	AT4G36670.1	'+='	Major facilitator superfamily protein | chr4:17287680-17289483 REVERSE LENGTH=493	0	53.61	498	516	493	225	6	Major facilitator superfamily protein	---	oligopeptide transport (GO:0006857) /// tryptophan catabolic process (GO:0006569) /// indoleacetic acid biosynthetic process (GO:0009684)	sugar:hydrogen symporter activity (GO:0005351) /// carbohydrate transmembrane transporter activity (GO:0015144)	membrane (GO:0016020)
XLOC_015324	GRMZM2G117851	1.29553	8.23719	20.3186	2.65888	4.37126e-09	1.30258	0.00693484					bZIP transcription factor1	NP_001105272	---	---	---	---	abiotic,hormones,membrane,other	AT2G46270.1	'+='	GBF3 G-box binding factor 3 | chr2:19000859-19002901 FORWARD LENGTH=382	9e-57	41.82	318	358	382	133	12	G-box binding factor 3	encodes a bZIP G-box binding protein whose expression is induced by ABA. It has been shown to bind to Adh that contains the G-box and is induced by cold and water deprivation. GBF3 has been shown to be expressed mostly in the root and dark-grown leaves. GBF3 can act as homodimers and as heterodimers with GFB1, GBF2 and GBF4. In addition, GBF3¡¯s DNA binding activity is enhanced by GIP1, GPRI1 and…	response to abscisic acid stimulus (GO:0009737) /// response to water deprivation (GO:0009414) /// response to wounding (GO:0009611) /// response to xenobiotic stimulus (GO:0009410) /// response to auxin stimulus (GO:0009733) /// response to superoxide (GO:0000303) /// endoplasmic reticulum unfolded protein response (GO:0030968) /// response to ethylene stimulus (GO:0009723) /// hyperosmotic sali…	sequence-specific DNA binding (GO:0043565) /// sequence-specific DNA binding transcription factor activity (GO:0003700)	cytosol (GO:0005829)
XLOC_007606	GRMZM5G831224	0.13086	61.6014	245.253	8.86906	0	1.99324	5.11873e-06					hypothetical protein LOC100194130	NP_001132655	---	---	---	---	NA	AT4G33467.1	'+='	unknown protein; Has 25 Blast hits to 25 proteins in 9 species: Archae - 0; Bacteria - 0; Metazoa - 0; Fungi - 0; Plants - 25; Viruses - 0; Other Eukaryotes - 0 (source: NCBI BLink). | chr4:16101691-16102084 REVERSE LENGTH=102	2e-09	50.82	61	126	102	25	1	---	---	---	---	---
XLOC_015439	GRMZM2G134628	4.98751	40.6583	93.3212	3.01742	0	1.19866	0.0139361					protein phosphatase 2C ABI2	NP_001147858	---	---	---	---	NA	AT1G17550.1	'+='	HAB2 homology to ABI2 | chr1:6034917-6036939 FORWARD LENGTH=511	2e-153	62.54	355	484	511	122	5	homology to ABI2	Protein Phosphatase 2C	response to symbiotic fungus (GO:0009610)	protein serine/threonine phosphatase activity (GO:0004722)	---
																			NA	AT1G72770.1	'+='	HAB1 HYPERSENSITIVE TO ABA1 | chr1:27390998-27392851 FORWARD LENGTH=511	2e-151	62.18	349	484	511	114	6	homology to ABI1	mutant has ABA hypersensitive inhibition of seed germination; Protein Phosphatase 2C; regulates the activation of the Snf1-related kinase OST1 by abscisic acid.	regulation of seed germination (GO:0010029) /// response to symbiotic fungus (GO:0009610)	protein serine/threonine phosphatase activity (GO:0004722) /// protein binding (GO:0005515)	---
XLOC_035599	GRMZM2G162868	13.6133	38.5399	102.889	1.4916	0.000304834	1.41666	0.00188267					hypothetical protein LOC100278993	NP_001145544	---	---	---	---	NA	AT3G47510.1	'+='	unknown protein; FUNCTIONS IN: molecular_function unknown; INVOLVED IN: biological_process unknown; LOCATED IN: endomembrane system; EXPRESSED IN: 19 plant structures; EXPRESSED DURING: 11 growth stages; Has 15 Blast hits to 15 proteins in 7 species: Archae - 0; Bacteria - 0; Metazoa - 0; Fungi - 0; Plants - 15; Viruses - 0; Other Eukaryotes - 0 (source: NCBI BLink). | chr3:17511173-17511615 FORW…	0.0007	30.77	78	93	85	47	3	---	---	biological_process (GO:0008150)	molecular_function (GO:0003674)	---
XLOC_031875	GRMZM2G308615	0.0779694	14.627	30.4855	7.54178	0	1.05948	0.0243659					hypothetical protein LOC100279578	NP_001146047	---	---	---	---	abiotic	AT1G07430.1	'+='	HAI2 highly ABA-induced PP2C gene 2 | chr1:2281151-2282656 REVERSE LENGTH=442	4e-107	54.1	329	358	442	96	7	highly ABA-induced PP2C gene 2	---	abscisic acid mediated signaling pathway (GO:0009738)	protein serine/threonine phosphatase activity (GO:0004722)	---
XLOC_033991	GRMZM2G437575	13.5146	51.507	138.905	1.92051	0.00456813	1.43126	0.033028					---	---	---	---	---	---	abiotic,hormones,membrane,other	AT4G26080.1	'+='	ABI1, AtABI1 Protein phosphatase 2C family protein | chr4:13220231-13221828 REVERSE LENGTH=434	1e-42	54.92	122	149	434	55	0	Protein phosphatase 2C family protein	Involved in abscisic acid (ABA) signal transduction. Negative regulator of ABA promotion of stomatal closure.	negative regulation of programmed cell death (GO:0043069) /// regulation of plant-type hypersensitive response (GO:0010363) /// response to auxin stimulus (GO:0009733) /// response to heat (GO:0009408) /// regulation of abscisic acid mediated signaling pathway (GO:0009787) /// protein targeting to membrane (GO:0006612) /// defense response to fungus (GO:0050832) /// abscisic acid mediated signali…	protein serine/threonine phosphatase activity (GO:0004722) /// protein binding (GO:0005515) /// calcium ion binding (GO:0005509) /// protein kinase binding (GO:0019901)	nucleus (GO:0005634) /// protein serine/threonine phosphatase complex (GO:0008287)
																			NA	AT1G72770.1	'+='	HAB1 HYPERSENSITIVE TO ABA1 | chr1:27390998-27392851 FORWARD LENGTH=511	2e-41	54.92	122	149	511	49	2	homology to ABI1	mutant has ABA hypersensitive inhibition of seed germination; Protein Phosphatase 2C; regulates the activation of the Snf1-related kinase OST1 by abscisic acid.	regulation of seed germination (GO:0010029) /// response to symbiotic fungus (GO:0009610)	protein serine/threonine phosphatase activity (GO:0004722) /// protein binding (GO:0005515)	---
																			abiotic	AT5G57050.1	'+='	ABI2, AtABI2 Protein phosphatase 2C family protein | chr5:23087720-23089303 FORWARD LENGTH=423	3e-39	56.56	122	149	423	52	1	Protein phosphatase 2C family protein	Encodes a protein phosphatase 2C and is involved in ABA signal transduction. Binds fibrillin preprotein in vitro and in vivo.	response to abscisic acid stimulus (GO:0009737) /// response to osmotic stress (GO:0006970) /// response to water deprivation (GO:0009414) /// response to cold (GO:0009409) /// response to heat (GO:0009408) /// hyperosmotic salinity response (GO:0042538) /// negative regulation of abscisic acid mediated signaling pathway (GO:0009788) /// protein dephosphorylation (GO:0006470) /// photoinhibition …	protein binding (GO:0005515) /// protein serine/threonine phosphatase activity (GO:0004722)	protein serine/threonine phosphatase complex (GO:0008287)
																			NA	AT1G17550.1	'+='	HAB2 homology to ABI2 | chr1:6034917-6036939 FORWARD LENGTH=511	4e-38	56.76	111	149	511	42	2	homology to ABI2	Protein Phosphatase 2C	response to symbiotic fungus (GO:0009610)	protein serine/threonine phosphatase activity (GO:0004722)	---
XLOC_032085	GRMZM2G050172	2.89513	13.557	35.0294	2.21761	1.86472e-06	1.36953	0.00390714					---	---	---	---	---	---	abiotic,chloroplast,hormones,membrane,other	AT3G14050.1	'+='	RSH2, AT-RSH2, ATRSH2 RELA/SPOT homolog 2 | chr3:4650902-4653514 REVERSE LENGTH=709	7e-61	44.01	309	291	709	125	9	RELA/SPOT homolog 2	---	response to abscisic acid stimulus (GO:0009737) /// response to wounding (GO:0009611) /// response to water deprivation (GO:0009414) /// response to auxin stimulus (GO:0009733) /// response to ethylene stimulus (GO:0009723) /// hyperosmotic salinity response (GO:0042538) /// response to fungus (GO:0009620) /// signal transduction (GO:0007165) /// abscisic acid mediated signaling pathway (GO:00097…	GTP diphosphokinase activity (GO:0008728)	chloroplast (GO:0009507)
																			chloroplast	AT1G54130.1	'+='	RSH3, AT-RSH3, ATRSH3 RELA/SPOT homolog 3 | chr1:20211177-20213761 FORWARD LENGTH=715	3e-60	48.46	260	291	715	98	9	RELA/SPOT homolog 3	---	---	GTP diphosphokinase activity (GO:0008728)	chloroplast (GO:0009507)
XLOC_000283	GRMZM5G838098	0.516634	8.9791	39.4583	4.10962	0	2.13569	4.3666e-05					pnFL-2	NP_001148303	---	---	---	---	NA	AT3G43440.1	'+='	JAZ11, TIFY3A jasmonate-zim-domain protein 11 | chr3:15367670-15369774 FORWARD LENGTH=238	3e-15	32.61	138	233	238	61	4	jasmonate-zim-domain protein 11	---	biological_process (GO:0008150)	protein binding (GO:0005515)	cellular_component (GO:0005575)
																			hormones,other	AT5G20900.1	'+='	JAZ12, TIFY3B jasmonate-zim-domain protein 12 | chr5:7090883-7092201 FORWARD LENGTH=187	9e-13	33.94	109	233	187	36	2	jasmonate-zim-domain protein 12	---	regulation of plant-type hypersensitive response (GO:0010363) /// response to wounding (GO:0009611) /// jasmonic acid mediated signaling pathway (GO:0009867) /// positive regulation of flavonoid biosynthetic process (GO:0009963) /// protein targeting to membrane (GO:0006612) /// biological_process (GO:0008150)	protein binding (GO:0005515)	---
XLOC_032987	GRMZM2G109627	7.57267	30.3032	161.823	1.99086	3.5389e-08	2.41688	4.45363e-08					---	---	---	---	---	---	other	AT1G69490.1	'+='	NAP, ANAC029, ATNAP NAC-like, activated by AP3/PI | chr1:26122233-26123222 FORWARD LENGTH=268	2e-78	65.73	178	398	268	41	3	NAC-like, activated by AP3/PI	Encodes a member of the NAC transcription factor gene family. It is expressed in floral primordia and upregulated by AP3 and PI. Its expression is associated with leaf senescence.	flower development (GO:0009908) /// multicellular organismal development (GO:0007275) /// response to bacterium (GO:0009617) /// innate immune response (GO:0045087) /// multidimensional cell growth (GO:0009825) /// leaf senescence (GO:0010150)	sequence-specific DNA binding transcription factor activity (GO:0003700)	nucleus (GO:0005634)
XLOC_031201	GRMZM2G039757	1.78707	9.31826	21.5133	2.37273	9.49532e-09	1.2071	0.0115312					---	---	---	---	---	---	abiotic,hormones	AT4G01870.1	'+='	tolB protein-related | chr4:808473-810431 REVERSE LENGTH=652	0	52.9	673	667	652	285	11	tolB protein-related	---	response to ethylene stimulus (GO:0009723) /// abscisic acid mediated signaling pathway (GO:0009738) /// intracellular signal transduction (GO:0035556) /// response to cyclopentenone (GO:0010583) /// toxin catabolic process (GO:0009407) /// methylglyoxal catabolic process to D-lactate (GO:0019243)	molecular_function (GO:0003674)	---
XLOC_027256	GRMZM2G156517	10.7772	29.9041	68.8736	1.46263	0.000218574	1.20361	0.00810308					hypothetical protein LOC100192585	NP_001131272	---	---	---	---	other	AT4G27960.2	'+='	UBC9 ubiquitin conjugating enzyme 9 | chr4:13916065-13917293 REVERSE LENGTH=178	9e-103	93.92	148	148	178	9	0	ubiquitin conjugating enzyme 9	ubiquitin conjugating enzyme	ubiquitin-dependent protein catabolic process (GO:0006511)	ubiquitin-protein ligase activity (GO:0004842)	---
																			other	AT5G56150.1	'+='	UBC30 ubiquitin-conjugating enzyme 30 | chr5:22729756-22730964 FORWARD LENGTH=148	3e-100	91.22	148	148	148	13	0	ubiquitin-conjugating enzyme 30	---	ubiquitin-dependent protein catabolic process (GO:0006511) /// DNA endoreduplication (GO:0042023) /// regulation of unidimensional cell growth (GO:0051510) /// response to misfolded protein (GO:0051788) /// proteasome assembly (GO:0043248) /// proteasomal ubiquitin-dependent protein catabolic process (GO:0043161)	ubiquitin-protein ligase activity (GO:0004842)	---
																			other	AT2G16740.1	'+='	UBC29 ubiquitin-conjugating enzyme 29 | chr2:7267880-7268737 FORWARD LENGTH=148	2e-94	83.67	147	148	148	24	0	ubiquitin-conjugating enzyme 29	---	ubiquitin-dependent protein catabolic process (GO:0006511) /// DNA endoreduplication (GO:0042023) /// regulation of unidimensional cell growth (GO:0051510) /// response to misfolded protein (GO:0051788) /// proteasome assembly (GO:0043248) /// proteasomal ubiquitin-dependent protein catabolic process (GO:0043161)	ubiquitin-protein ligase activity (GO:0004842)	cellular_component (GO:0005575)
XLOC_036692	GRMZM2G396553	3.37704	12.9885	42.3884	1.93367	1.60718e-07	1.70643	9.83393e-05					---	---	---	---	---	---	abiotic,hormones,membrane,other	AT4G34710.1	'+='	ADC2, SPE2, ATADC2 arginine decarboxylase 2 | chr4:16560315-16562450 REVERSE LENGTH=711	0	62.44	679	694	711	228	5	arginine decarboxylase 2	encodes a arginine decarboxylase (ADC), a rate-limiting enzyme that catalyzes the first step of polyamine (PA) biosynthesis via ADC pathway in Arabidopsis thaliana. Arabidopsis genome has two ADC paralogs, ADC1 and ADC2. ADC2 is stress-inducible (osmotic stress). Double mutant analysis showed that ADC genes are essential for the production of PA, and are required for normal seed development. Over…	response to osmotic stress (GO:0006970) /// polyamine biosynthetic process (GO:0006596) /// regulation of plant-type hypersensitive response (GO:0010363) /// response to auxin stimulus (GO:0009733) /// protein targeting to membrane (GO:0006612) /// seed development (GO:0048316) /// response to ethylene stimulus (GO:0009723) /// hyperosmotic salinity response (GO:0042538) /// putrescine biosynthet…	arginine decarboxylase activity (GO:0008792)	---
XLOC_023946	GRMZM2G151223	3.17411	9.45274	33.6557	1.56465	0.000464221	1.83204	0.000156106					histidine kinase 1	NP_001104859	---	---	---	---	abiotic,hormones,membrane,other	AT1G27320.1	'+='	AHK3, HK3 histidine kinase 3 | chr1:9487780-9492027 FORWARD LENGTH=1036	0	52.03	984	974	1036	412	14	histidine kinase 3	Encodes a histidine kinases, a cytokinin receptor that controls cytokinin-mediated leaf longevity through a specific phosphorylation of the response regulator, ARR2.	protein import into peroxisome matrix (GO:0016558) /// response to osmotic stress (GO:0006970) /// defense response to bacterium (GO:0042742) /// secondary growth (GO:0080117) /// response to superoxide (GO:0000303) /// leaf senescence (GO:0010150) /// negative regulation of iron ion transport (GO:0034757) /// phloem or xylem histogenesis (GO:0010087) /// cytokinin mediated signaling pathway (GO:…	protein binding (GO:0005515) /// protein histidine kinase activity (GO:0004673) /// cytokinin receptor activity (GO:0009884) /// osmosensor activity (GO:0005034) /// protein histidine kinase binding (GO:0043424)	plasma membrane (GO:0005886)
XLOC_007134	GRMZM2G077036	4.16216	9.30379	21.7281	1.15075	0.00887203	1.22367	0.00664629					---	---	---	---	---	---	NA	AT4G00750.1	'+='	S-adenosyl-L-methionine-dependent methyltransferases superfamily protein | chr4:314405-317507 FORWARD LENGTH=633	0	61.72	627	641	633	224	4	S-adenosyl-L-methionine-dependent methyltransferases superfamily protein	---	---	---	endosome (GO:0005768) /// Golgi apparatus (GO:0005794) /// trans-Golgi network (GO:0005802)
XLOC_032751	GRMZM2G301934	1.06653	16.0817	49.2178	3.90469	0	1.61376	0.000286316					LOC100283680	NP_001150053	---	---	---	---	NA	AT5G23530.1	'+='	AtCXE18, CXE18 carboxyesterase 18 | chr5:7933366-7934373 REVERSE LENGTH=335	4e-91	45.62	331	357	335	162	8	carboxyesterase 18	---	pollen tube growth (GO:0009860)	carboxylesterase activity (GO:0004091)	---
XLOC_019084	GRMZM2G139293	9.63482	34.0729	101.209	1.81256	1.72692e-05	1.57065	0.000485518					hypothetical protein LOC100277186	NP_001144298	---	---	---	---	NA	AT2G31945.1	'+='	unknown protein; FUNCTIONS IN: molecular_function unknown; INVOLVED IN: biological_process unknown; LOCATED IN: endomembrane system; EXPRESSED IN: 8 plant structures; EXPRESSED DURING: 4 anthesis, petal differentiation and expansion stage; BEST Arabidopsis thaliana protein match is: unknown protein (TAIR:AT1G05575.1); Has 61 Blast hits to 61 proteins in 10 species: Archae - 0; Bacteria - 0; Metaz…	1e-17	63.33	60	96	95	21	1	---	---	ethylene biosynthetic process (GO:0009693) /// response to cyclopentenone (GO:0010583) /// biological_process (GO:0008150) /// toxin catabolic process (GO:0009407)	molecular_function (GO:0003674)	---
XLOC_021283	GRMZM2G146553	28.5055	61.99	160.023	1.11106	0.00892929	1.36817	0.00486837					hypothetical protein LOC100193758	NP_001132316	---	---	---	---	abiotic,hormones,membrane	AT1G30270.1	'+='	CIPK23, SnRK3.23, ATCIPK23, LKS1 CBL-interacting protein kinase 23 | chr1:10655270-10658524 FORWARD LENGTH=482	0	70.48	437	440	482	122	4	CBL-interacting protein kinase 23	Arabidopsis thaliana CBL-interacting protein kinase 23. CIPK23 serves as a positive regulator of the potassium transporter AKT1 by directly phosphorylating AKT1. CIPK23 is activated by the binding of two calcineurin B-like proteins, CBL1 and CBL9.	cellular response to water deprivation (GO:0042631) /// response to water deprivation (GO:0009414) /// cytokinesis by cell plate formation (GO:0000911) /// galactolipid biosynthetic process (GO:0019375) /// calcium-mediated signaling (GO:0019722) /// stomatal movement (GO:0010118) /// response to nutrient (GO:0007584) /// response to ethylene stimulus (GO:0009723) /// cellular response to phospha…	protein binding (GO:0005515) /// protein serine/threonine kinase activity (GO:0004674) /// kinase activity (GO:0016301)	nucleus (GO:0005634) /// cytosol (GO:0005829) /// cytoplasm (GO:0005737) /// plasma membrane (GO:0005886) /// plastid (GO:0009536)
XLOC_036659	GRMZM2G444801	1.56087	4.18942	20.5399	1.41467	0.00378715	2.29361	1.66968e-07					sulfate transporter 3.4	NP_001148179	---	---	---	---	membrane	AT3G15990.1	'+='	SULTR3;4 sulfate transporter 3;4 | chr3:5427081-5430679 FORWARD LENGTH=653	0	66.13	620	681	653	208	1	sulfate transporter 3;4	Encodes sulfate transporter Sultr3;4.	---	sulfate transmembrane transporter activity (GO:0015116)	---
XLOC_030436	GRMZM2G055809	1.967	4.80127	18.4496	1.27768	0.0495492	1.9421	0.000235875					hypothetical protein LOC100275410	NP_001142959	---	---	---	---	NA	AT5G67620.1	'+='	unknown protein; FUNCTIONS IN: molecular_function unknown; INVOLVED IN: N-terminal protein myristoylation; LOCATED IN: microtubule; BEST Arabidopsis thaliana protein match is: unknown protein (TAIR:AT5G62900.1); Has 1807 Blast hits to 1807 proteins in 277 species: Archae - 0; Bacteria - 0; Metazoa - 736; Fungi - 347; Plants - 385; Viruses - 0; Other Eukaryotes - 339 (source: NCBI BLink). | chr5:2…	1e-24	43.93	107	184	182	39	2	---	---	---	molecular_function (GO:0003674)	microtubule (GO:0005874)
XLOC_019148	GRMZM2G041959	1.12886	10.5066	60.0912	3.20863	2.98644e-09	2.51586	0.00102911					hypothetical protein LOC100382458	NP_001168670	---	---	---	---	NA	AT2G02870.1	'+='	Galactose oxidase/kelch repeat superfamily protein | chr2:838378-839781 FORWARD LENGTH=467	1e-158	60.37	376	423	467	138	4	Galactose oxidase/kelch repeat superfamily protein	---	cellular response to water deprivation (GO:0042631) /// cellular response to phosphate starvation (GO:0016036) /// galactolipid biosynthetic process (GO:0019375) /// response to symbiotic fungus (GO:0009610) /// biological_process (GO:0008150)	molecular_function (GO:0003674)	nucleus (GO:0005634)
XLOC_004018	GRMZM2G132690	6.16719	20.1889	43.7689	1.70114	0.000182239	1.11635	0.0236618					---	---	---	---	---	---	NA	AT1G01490.1	'+='	Heavy metal transport/detoxification superfamily protein | chr1:180401-182066 REVERSE LENGTH=177	8e-22	43.41	182	171	177	84	5	Heavy metal transport/detoxification superfamily protein	---	---	metal ion binding (GO:0046872)	cellular_component (GO:0005575)
XLOC_008739	GRMZM2G392116	1.72584	5.66836	34.7054	1.7059	0.000880204	2.61416	1.92954e-08					hypothetical protein LOC100275789	NP_001143260	---	---	---	---	NA	AT2G46080.1	'+='	CONTAINS InterPro DOMAIN/s: Protein BYPASS related (InterPro:IPR008511); BEST Arabidopsis thaliana protein match is: Protein of unknown function (DUF793) (TAIR:AT1G01550.2); Has 153 Blast hits to 139 proteins in 20 species: Archae - 0; Bacteria - 2; Metazoa - 1; Fungi - 0; Plants - 150; Viruses - 0; Other Eukaryotes - 0 (source: NCBI BLink). | chr2:18948317-18949360 REVERSE LENGTH=347	0.005	23.87	243	309	347	145	11	---	---	embryo development (GO:0009790)	---	---
XLOC_028040	GRMZM2G011932	15.602	61.4738	162.52	1.9685	9.25135e-06	1.40257	0.0275209					hypothetical protein LOC100191525	NP_001130428	---	---	---	---	abiotic,hormones,membrane,other	AT2G46270.1	'+='	GBF3 G-box binding factor 3 | chr2:19000859-19002901 FORWARD LENGTH=382	1e-63	40.05	402	377	382	171	14	G-box binding factor 3	encodes a bZIP G-box binding protein whose expression is induced by ABA. It has been shown to bind to Adh that contains the G-box and is induced by cold and water deprivation. GBF3 has been shown to be expressed mostly in the root and dark-grown leaves. GBF3 can act as homodimers and as heterodimers with GFB1, GBF2 and GBF4. In addition, GBF3¡¯s DNA binding activity is enhanced by GIP1, GPRI1 and…	response to abscisic acid stimulus (GO:0009737) /// response to water deprivation (GO:0009414) /// response to wounding (GO:0009611) /// response to xenobiotic stimulus (GO:0009410) /// response to auxin stimulus (GO:0009733) /// response to superoxide (GO:0000303) /// endoplasmic reticulum unfolded protein response (GO:0030968) /// response to ethylene stimulus (GO:0009723) /// hyperosmotic sali…	sequence-specific DNA binding (GO:0043565) /// sequence-specific DNA binding transcription factor activity (GO:0003700)	cytosol (GO:0005829)
XLOC_023441	GRMZM2G172230	13.0077	114.257	308.736	3.1251	0	1.4341	0.0270064					hypothetical protein LOC100383653	NP_001169769	---	---	---	---	chloroplast	AT5G51070.1	'+='	ERD1, CLPD, SAG15 Clp ATPase | chr5:20764479-20768481 FORWARD LENGTH=945	0	63.59	879	947	945	304	8	Clp ATPase	ATP-dependent Clp protease regulatory subunit	response to absence of light (GO:0009646) /// protein hexamerization (GO:0034214)	ATP binding (GO:0005524) /// protein homodimerization activity (GO:0042803) /// ATPase activity (GO:0016887)	chloroplast (GO:0009507) /// chloroplast stroma (GO:0009570)
																			chloroplast,membrane	AT5G50920.1	'+='	CLPC, ATHSP93-V, HSP93-V, DCA1, CLPC1 CLPC homologue 1 | chr5:20715710-20719800 REVERSE LENGTH=929	0	48.49	862	947	929	390	11	CLPC homologue 1	Encodes a protein that is similar to ATP-dependent Clp protease ATP-binding subunit / ClpC. Involved in protein import into the chloroplast. May provide ATP source that drives the TIC (Translocon at the Inner envelope membrane of Chloroplasts) translocation machinery.	chloroplast organization (GO:0009658) /// protein targeting to chloroplast (GO:0045036) /// thylakoid membrane organization (GO:0010027) /// PSII associated light-harvesting complex II catabolic process (GO:0010304) /// chloroplast relocation (GO:0009902) /// ncRNA metabolic process (GO:0034660) /// hydrogen peroxide catabolic process (GO:0042744) /// regulation of chlorophyll biosynthetic proces…	ATP binding (GO:0005524) /// ATP-dependent peptidase activity (GO:0004176) /// ATPase activity (GO:0016887)	chloroplast (GO:0009507) /// chloroplast inner membrane (GO:0009706) /// chloroplast stroma (GO:0009570) /// Tic complex (GO:0031897) /// mitochondrion (GO:0005739) /// chloroplast thylakoid membrane (GO:0009535) /// plastid (GO:0009536)
XLOC_029180	GRMZM2G079440	0.553806	14.2678	154.983	4.6775	0	3.44128	0					Dehydrin DHN1 (M3)(RAB-17 protein)	P12950	---	---	---	---	abiotic,membrane,other	AT1G20440.1	'+='	COR47, RD17, AtCOR47 cold-regulated 47 | chr1:7084722-7085664 REVERSE LENGTH=265	5e-07	39.74	78	168	265	37	2	cold-regulated 47	Belongs to the dehydrin protein family, which contains highly conserved stretches of 7-17 residues that are repetitively scattered in their sequences, the K-, S-, Y- and lysine rich segments. Cold regulated gene, amino acid sequence homology with Group II LEA (late embryogenesis abundant) proteins. Also responds to osmotic stress, ABA, dehydration and inhibits e.coli growth while overexpressed. C…	response to abscisic acid stimulus (GO:0009737) /// response to osmotic stress (GO:0006970) /// response to water stimulus (GO:0009415) /// response to water deprivation (GO:0009414) /// response to stress (GO:0006950) /// response to temperature stimulus (GO:0009266) /// response to cold (GO:0009409) /// glycolysis (GO:0006096) /// response to cadmium ion (GO:0046686) /// water transport (GO:000…	molecular_function (GO:0003674)	---
XLOC_015361	GRMZM2G067600	0.680271	16.3553	46.1838	4.57777	7.04484e-13	1.49763	0.0106135					Putative uncharacterized protein	B6SJA5	---	---	---	---	NA	AT3G03341.1	'+='	unknown protein; Has 30201 Blast hits to 17322 proteins in 780 species: Archae - 12; Bacteria - 1396; Metazoa - 17338; Fungi - 3422; Plants - 5037; Viruses - 0; Other Eukaryotes - 2996 (source: NCBI BLink). | chr3:790338-790556 REVERSE LENGTH=72	3e-36	73.61	72	74	72	19	0	---	---	---	---	---
XLOC_030909	GRMZM2G455075	1.70225	6.03923	36.7297	1.81719	0.000124624	2.60451	4.79292e-10					Anthocyanidin 5,3-O-glucosyltransferase	B6SSB3	---	---	---	---	NA	AT3G21760.1	'+='	HYR1 UDP-Glycosyltransferase superfamily protein | chr3:7667099-7668556 FORWARD LENGTH=485	4e-89	37.5	496	484	485	268	17	UDP-Glycosyltransferase superfamily protein	Encodes HYR1, a UDP glycosyltransferase (UGT). HYR1 glucosylates hypostatin, an inhibitor of cell expansion in vivo to form a bioactive glucoside.	---	transferase activity, transferring glycosyl groups (GO:0016757) /// UDP-glycosyltransferase activity (GO:0008194)	cellular_component (GO:0005575)
XLOC_013712	GRMZM2G338465	1.44005	4.00902	16.805	1.46739	0.00724827	2.06757	8.80504e-06					cytokinin-O-glucosyltransferase 3	NP_001148195	---	---	---	---	NA	AT2G36780.1	'+='	UDP-Glycosyltransferase superfamily protein | chr2:15417618-15419108 REVERSE LENGTH=496	2e-130	41.22	490	484	496	268	8	UDP-Glycosyltransferase superfamily protein	---	---	transferase activity, transferring glycosyl groups (GO:0016757) /// UDP-glycosyltransferase activity (GO:0008194)	cellular_component (GO:0005575)
																			NA	AT2G36770.1	'+='	UDP-Glycosyltransferase superfamily protein | chr2:15415227-15416717 REVERSE LENGTH=496	4e-130	41.12	484	484	496	267	7	UDP-Glycosyltransferase superfamily protein	---	---	transferase activity, transferring glycosyl groups (GO:0016757) /// transferase activity, transferring hexosyl groups (GO:0016758) /// UDP-glycosyltransferase activity (GO:0008194)	cellular_component (GO:0005575)
XLOC_027681	GRMZM2G180328	4.03646	10.0232	49.0009	1.30245	0.00650246	2.28946	9.61417e-07					hypothetical protein LOC100216773	NP_001136644	---	---	---	---	abiotic,hormones,other	AT1G01720.1	'+='	ATAF1, ANAC002 NAC (No Apical Meristem) domain transcriptional regulator superfamily protein | chr1:268471-269514 FORWARD LENGTH=289	1e-113	54.38	331	339	289	100	8	NAC (No Apical Meristem) domain transcriptional regulator superfamily protein	Belongs to a large family of putative transcriptional activators with NAC domain. Transcript level increases in response to wounding and abscisic acid. ATAF1 attentuates ABA signaling and sythesis. Mutants are hyposensitive to ABA.	response to abscisic acid stimulus (GO:0009737) /// multicellular organismal development (GO:0007275) /// response to water deprivation (GO:0009414) /// response to wounding (GO:0009611) /// hyperosmotic salinity response (GO:0042538) /// response to fungus (GO:0009620) /// negative regulation of abscisic acid mediated signaling pathway (GO:0009788) /// response to chitin (GO:0010200) /// respons…	sequence-specific DNA binding transcription factor activity (GO:0003700)	---
XLOC_004001	GRMZM2G162690	2.51472	17.5861	75.1477	2.79623	1.97708e-09	2.0953	2.71987e-05					hypothetical protein LOC100280412	NP_001146807	---	---	---	---	membrane	AT4G24040.1	'+='	ATTRE1, TRE1 trehalase 1 | chr4:12488242-12491060 FORWARD LENGTH=626	0	52.03	567	598	626	248	7	trehalase 1	Encodes a trehalase, member of Glycoside Hydrolase Family 37.	trehalose catabolic process (GO:0005993)	trehalase activity (GO:0015927) /// alpha,alpha-trehalase activity (GO:0004555)	plasma membrane (GO:0005886)
XLOC_013123	GRMZM2G040349	1.3826	4.13194	19.1982	1.5697	0.0309222	2.21608	0.000265828					hypothetical protein LOC100194182	NP_001132701	---	---	---	---	transcription_factor	AT3G20910.1	'+='	NF-YA9 nuclear factor Y, subunit A9 | chr3:7326495-7328369 FORWARD LENGTH=303	2e-26	55.56	99	300	303	41	2	nuclear factor Y, subunit A9	---	somatic embryogenesis (GO:0010262) /// negative regulation of transcription, DNA-dependent (GO:0045892) /// regulation of transcription, DNA-dependent (GO:0006355) /// positive regulation of transcription, DNA-dependent (GO:0045893) /// microgametogenesis (GO:0055046) /// pollen development (GO:0009555) /// embryo development (GO:0009790) /// seed development (GO:0048316)	sequence-specific DNA binding transcription factor activity (GO:0003700)	CCAAT-binding factor complex (GO:0016602)
XLOC_002363	GRMZM2G066801	6.18985	54.2404	215.002	3.12166	2.58471e-07	1.98691	0.00208078					major facilitator superfamily protein	NP_001106048	---	---	---	---	hormones,membrane	AT3G13050.1	'+='	Major facilitator superfamily protein | chr3:4176866-4178868 FORWARD LENGTH=500	2e-161	51.75	485	479	500	217	4	Major facilitator superfamily protein	---	regulation of plant-type hypersensitive response (GO:0010363) /// N-methylnicotinate transport (GO:2001143) /// protein targeting to membrane (GO:0006612) /// endoplasmic reticulum unfolded protein response (GO:0030968) /// salicylic acid mediated signaling pathway (GO:0009863) /// plant-type cell wall modification (GO:0009827) /// nicotinate transport (GO:2001142) /// jasmonic acid mediated sign…	sugar:hydrogen symporter activity (GO:0005351) /// nicotinate transporter activity (GO:0090416) /// N-methylnicotinate transporter activity (GO:0090417) /// carbohydrate transmembrane transporter activity (GO:0015144)	membrane (GO:0016020) /// plasma membrane (GO:0005886)
XLOC_008089	GRMZM2G330635	3.90974	8.76188	30.8961	1.15443	0.0350321	1.81811	8.74591e-05					Glutathione S-transferase GSTU6	B6TL20	---	---	---	---	NA	AT1G59700.1	'+='	ATGSTU16, GSTU16 glutathione S-transferase TAU 16 | chr1:21936459-21937763 FORWARD LENGTH=234	6e-38	59.05	105	240	234	42	1	glutathione S-transferase TAU 16	Encodes glutathione transferase belonging to the tau class of GSTs. Naming convention according to Wagner et al. (2002).	response to cyclopentenone (GO:0010583) /// toxin catabolic process (GO:0009407)	glutathione transferase activity (GO:0004364)	cytoplasm (GO:0005737)
																			NA	AT1G17170.1	'+='	ATGSTU24, GST, GSTU24 glutathione S-transferase TAU 24 | chr1:5869895-5870691 FORWARD LENGTH=218	4e-34	57.28	103	240	218	43	1	glutathione S-transferase TAU 24	Encodes glutathione transferase belonging to the tau class of GSTs. Naming convention according to Wagner et al. (2002).	fatty acid beta-oxidation (GO:0006635) /// proteasome core complex assembly (GO:0080129) /// response to misfolded protein (GO:0051788) /// response to cyclopentenone (GO:0010583) /// proteasomal ubiquitin-dependent protein catabolic process (GO:0043161) /// toxin catabolic process (GO:0009407)	glutathione transferase activity (GO:0004364)	cytoplasm (GO:0005737)
																			hormones	AT2G29420.1	'+='	ATGSTU7, GST25, GSTU7 glutathione S-transferase tau 7 | chr2:12618111-12618871 REVERSE LENGTH=227	6e-34	45.74	129	240	227	66	2	glutathione S-transferase tau 7	Encodes glutathione transferase belonging to the tau class of GSTs. Naming convention according to Wagner et al. (2002). Induced by Salicylic acid. Independent of NPR1 for their induction by salicylic acid.	response to salicylic acid stimulus (GO:0009751) /// response to cyclopentenone (GO:0010583) /// toxin catabolic process (GO:0009407)	glutathione transferase activity (GO:0004364)	cytoplasm (GO:0005737)
																			NA	AT1G53680.1	'+='	ATGSTU28, GSTU28 glutathione S-transferase TAU 28 | chr1:20038358-20039117 FORWARD LENGTH=224	1e-32	56.6	106	240	224	42	2	glutathione S-transferase TAU 28	Encodes glutathione transferase belonging to the tau class of GSTs. Naming convention according to Wagner et al. (2002).	response to cyclopentenone (GO:0010583) /// toxin catabolic process (GO:0009407)	glutathione transferase activity (GO:0004364)	cytoplasm (GO:0005737)
XLOC_037526	GRMZM2G159500	11.2504	29.4569	82.0747	1.3789	0.004871	1.47833	0.00755339					GRAB2 protein	NP_001147731	---	---	---	---	abiotic,transcription_factor	AT3G04060.1	'+='	anac046, NAC046 NAC domain containing protein 46 | chr3:1053625-1054952 REVERSE LENGTH=338	4e-90	48.77	326	348	338	130	9	NAC domain containing protein 46	---	heat acclimation (GO:0010286) /// multicellular organismal development (GO:0007275)	sequence-specific DNA binding transcription factor activity (GO:0003700)	cellular_component (GO:0005575)
																			transcription_factor	AT5G07680.1	'+='	ANAC080, ANAC079, ATNAC4, NAC080 NAC domain containing protein 80 | chr5:2436092-2437322 FORWARD LENGTH=329	4e-85	44.67	338	348	329	157	7	NAC domain containing protein 80	---	multicellular organismal development (GO:0007275)	sequence-specific DNA binding transcription factor activity (GO:0003700)	cellular_component (GO:0005575)
XLOC_031292	GRMZM2G181605	1.06147	3.44084	32.4592	1.68696	0.00276872	3.23779	1.19102e-12					NAC domain-containing protein 21/22	NP_001151848	---	---	---	---	abiotic,transcription_factor	AT3G04060.1	'+='	anac046, NAC046 NAC domain containing protein 46 | chr3:1053625-1054952 REVERSE LENGTH=338	7e-80	59.9	207	318	338	64	5	NAC domain containing protein 46	---	heat acclimation (GO:0010286) /// multicellular organismal development (GO:0007275)	sequence-specific DNA binding transcription factor activity (GO:0003700)	cellular_component (GO:0005575)
																			transcription_factor	AT5G07680.1	'+='	ANAC080, ANAC079, ATNAC4, NAC080 NAC domain containing protein 80 | chr5:2436092-2437322 FORWARD LENGTH=329	1e-78	57.82	211	318	329	64	4	NAC domain containing protein 80	---	multicellular organismal development (GO:0007275)	sequence-specific DNA binding transcription factor activity (GO:0003700)	cellular_component (GO:0005575)
																			abiotic,hormones,membrane,transcription_factor	AT5G39610.1	'+='	ATNAC2, ORE1, ANAC092, ATNAC6, NAC2, NAC6 NAC domain containing protein 6 | chr5:15858591-15859650 REVERSE LENGTH=285	1e-75	64.74	173	318	285	54	2	NAC domain containing protein 6	Encodes a NAC-domain transcription factor. Positively regulates aging-induced cell death and senescence in leaves. This gene is upregulated in response to salt stress in wildtype as well as NTHK1 transgenic lines although in the latter case the induction was drastically reduced. It was also upregulated by ABA, ACC and NAA treatment, although in the latter two cases, the induction occurred relativ…	organ senescence (GO:0010260) /// regulation of gene expression (GO:0010468) /// response to auxin stimulus (GO:0009733) /// response to superoxide (GO:0000303) /// leaf senescence (GO:0010150) /// response to ethylene stimulus (GO:0009723) /// hyperosmotic salinity response (GO:0042538) /// abscisic acid mediated signaling pathway (GO:0009738) /// response to carbohydrate stimulus (GO:0009743) /…	protein homodimerization activity (GO:0042803) /// sequence-specific DNA binding transcription factor activity (GO:0003700)	nucleus (GO:0005634)
																			transcription_factor	AT3G29035.1	'+='	ATNAC3, ANAC059, NAC3 NAC domain containing protein 3 | chr3:11033839-11035006 FORWARD LENGTH=318	1e-74	61.58	177	318	318	61	2	NAC domain containing protein 3	Encodes a protein with transcription factor activity. Note: this protein (AT3G29035) on occasion has also been referred to as AtNAC3, not to be confused with the AtNAC3 found at locus AT3G15500.	multicellular organismal development (GO:0007275) /// leaf senescence (GO:0010150)	sequence-specific DNA binding transcription factor activity (GO:0003700)	nucleus (GO:0005634)
XLOC_006756	GRMZM2G159811	0.0397783	11.7587	56.4994	8.19779	0	2.26451	5.55418e-08					---	---	---	---	---	---	abiotic	AT1G07430.1	'+='	HAI2 highly ABA-induced PP2C gene 2 | chr1:2281151-2282656 REVERSE LENGTH=442	3e-79	36.82	459	464	442	221	12	highly ABA-induced PP2C gene 2	---	abscisic acid mediated signaling pathway (GO:0009738)	protein serine/threonine phosphatase activity (GO:0004722)	---
XLOC_009596	GRMZM2G154223	2.36385	28.1795	194.626	3.5657	0	2.78799	6.54801e-12					hypothetical protein LOC100277165	NP_001144284	---	---	---	---	NA	AT5G25280.1	'+='	serine-rich protein-related | chr5:8773882-8774544 FORWARD LENGTH=220	7e-05	48.39	31	108	220	16	0	serine-rich protein-related	---	biological_process (GO:0008150)	molecular_function (GO:0003674)	---
XLOC_033140	GRMZM2G049695	0.782894	5.95884	23.4784	2.91841	4.98065e-09	1.97823	1.56106e-05					---	---	---	---	---	---	abiotic,hormones,transcription_factor	AT1G70000.1	'+='	myb-like transcription factor family protein | chr1:26363674-26364635 REVERSE LENGTH=261	2e-42	39.35	277	347	261	109	9	myb-like transcription factor family protein	---	response to abscisic acid stimulus (GO:0009737) /// response to gibberellin stimulus (GO:0009739) /// response to auxin stimulus (GO:0009733) /// response to salicylic acid stimulus (GO:0009751) /// response to karrikin (GO:0080167) /// response to ethylene stimulus (GO:0009723) /// response to cadmium ion (GO:0046686) /// regulation of transcription, DNA-dependent (GO:0006355) /// response to sa…	nucleic acid binding (GO:0003676) /// sequence-specific DNA binding transcription factor activity (GO:0003700)	---
XLOC_015830	GRMZM2G102714	6.80241	34.366	71.7123	2.32713	1.6314e-10	1.06124	0.0251782					nuclease (LOC100281257), mRNA	NM_001154176	---	---	---	---	NA	AT3G56170.1	'+='	CAN Ca-2+ dependent nuclease | chr3:20842614-20844319 FORWARD LENGTH=323	7e-144	60.9	335	335	323	118	5	Ca-2+ dependent nuclease	Encodes a calcium-dependent nuclease with similarity to staphylococcal nuclease.	---	nuclease activity (GO:0004518)	---
XLOC_004537	GRMZM2G168108	0.743898	2.23977	6.81012	1.58044	0.00717525	1.60433	0.00237911					K-exchanger-like protein	NP_001147600	---	---	---	---	NA	AT5G17860.1	'+='	CAX7 calcium exchanger 7 | chr5:5902638-5904350 REVERSE LENGTH=570	1e-146	46.36	522	579	570	253	11	calcium exchanger 7	---	para-aminobenzoic acid metabolic process (GO:0046482) /// organ senescence (GO:0010260) /// sodium ion transmembrane transport (GO:0035725) /// cation transport (GO:0006812)	cation:cation antiporter activity (GO:0015491) /// calcium:sodium antiporter activity (GO:0005432)	---
XLOC_018861	GRMZM2G126505	2.94692	9.04014	51.6648	1.6074	0.000265428	2.51476	5.47516e-09					hypothetical protein LOC100274595	NP_001142420	---	---	---	---	abiotic,other	AT4G19230.2	'+='	CYP707A1 cytochrome P450, family 707, subfamily A, polypeptide 1 | chr4:10521524-10523566 FORWARD LENGTH=484	0	67.59	435	475	484	136	4	cytochrome P450, family 707, subfamily A, polypeptide 1	Encodes a protein with ABA 8'-hydroxylase activity, involved in ABA catabolism. Member of the CYP707A gene family. CYP707A1 appears to play an important role in determining the ABA levels in dry seeds. Gene involved in postgermination growth. Overexpression of CYP707A1 leads to a decrease in ABA levels and a reduction in after-ripening period to break dormancy.	defense response to fungus (GO:0050832) /// response to red or far red light (GO:0009639) /// release of seed from dormancy (GO:0048838) /// abscisic acid metabolic process (GO:0009687)	(+)-abscisic acid 8'-hydroxylase activity (GO:0010295) /// oxygen binding (GO:0019825)	---
XLOC_033113	GRMZM2G061932	8.55135	21.6189	44.4815	1.32834	0.00156997	1.04091	0.026021					hypothetical protein LOC100274420	NP_001142251	---	---	---	---	NA	AT2G41475.1	'+='	Embryo-specific protein 3, (ATS3) | chr2:17295259-17296329 REVERSE LENGTH=179	4e-34	47.58	124	200	179	61	3	Embryo-specific protein 3, (ATS3)	---	biological_process (GO:0008150)	molecular_function (GO:0003674)	---
XLOC_020181	AC196475.3_FG004	8.86535	19.7193	80.8679	1.14363	0.0126691	2.03596	9.43109e-07					Caffeic acid 3-O-methyltransferase (EC 2.1.1.68)(S-adenosysl-L-methionine:caffeic acid 3-O-methyltransferase)(CAOMT)(COMT)	Q06509	---	---	---	---	other	AT5G54160.1	'+='	ATOMT1, OMT1 O-methyltransferase 1 | chr5:21982075-21984167 FORWARD LENGTH=363	2e-159	58.97	368	364	363	137	6	O-methyltransferase 1	A caffeic acid/5-hydroxyferulic acid O-methyltransferase. Interacts with 14-4-3 proteins in yeast 2 hybrid assay. AtOMT1 (At5g54160) encodes a flavonol 3-O-methyltransferase that is highly active towards quercetin and myricetin. The substrate specificity identifies the enzyme as flavonol 3-methyltransferase which replaces the former annotation of the gene to encode a caffeic acid/5-hydroxyferul…	response to wounding (GO:0009611) /// phenylpropanoid metabolic process (GO:0009698) /// cellular modified amino acid biosynthetic process (GO:0042398) /// lignin biosynthetic process (GO:0009809) /// sterol biosynthetic process (GO:0016126) /// polyamine catabolic process (GO:0006598) /// flavonol biosynthetic process (GO:0051555) /// coumarin biosynthetic process (GO:0009805) /// positive regul…	quercetin 3-O-methyltransferase activity (GO:0030755) /// luteolin O-methyltransferase activity (GO:0030744) /// caffeate O-methyltransferase activity (GO:0047763) /// myricetin 3'-O-methyltransferase activity (GO:0033799)	nucleus (GO:0005634) /// cytosol (GO:0005829) /// cytoplasm (GO:0005737)
XLOC_011932	GRMZM2G131177	0.939283	2.65825	7.29457	1.49111	0.00674956	1.45635	0.0128914					---	---	---	---	---	---	NA	AT3G14067.1	'+='	Subtilase family protein | chr3:4658421-4660754 REVERSE LENGTH=777	0	42.4	783	771	777	412	19	Subtilase family protein	---	metabolic process (GO:0008152) /// chlorophyll catabolic process (GO:0015996) /// proteolysis (GO:0006508)	serine-type endopeptidase activity (GO:0004252)	---
																			NA	AT5G67360.1	'+='	ARA12 Subtilase family protein | chr5:26872192-26874465 REVERSE LENGTH=757	0	43.6	773	771	757	390	18	Subtilase family protein	Encodes a subtilisin-like serine protease essential for mucilage release from seed coats.	seed coat development (GO:0010214) /// mucilage metabolic process involved seed coat development (GO:0048359) /// mucilage extrusion from seed coat (GO:0080001) /// proteolysis (GO:0006508)	serine-type endopeptidase activity (GO:0004252)	extracellular region (GO:0005576)
XLOC_024760	GRMZM2G134903	2.31631	6.86364	22.588	1.55741	0.000671937	1.71851	0.000211792					exonuclease (LOC100281609), mRNA	NM_001154528	---	---	---	---	NA	AT5G61390.1	'+='	Polynucleotidyl transferase, ribonuclease H-like superfamily protein | chr5:24678802-24680857 REVERSE LENGTH=487	1e-150	50.31	485	499	487	220	10	Polynucleotidyl transferase, ribonuclease H-like superfamily protein	---	---	exonuclease activity (GO:0004527)	intracellular (GO:0005622)
XLOC_007068	GRMZM2G131969	17.2571	163.485	569.078	3.23416	7.41449e-11	1.79947	0.0365256					hypothetical protein LOC100277506	NP_001144513	---	---	---	---	NA	AT1G73390.1	'+='	Endosomal targeting BRO1-like domain-containing protein | chr1:27591079-27594148 REVERSE LENGTH=419	0	64.06	409	413	419	144	2	Endosomal targeting BRO1-like domain-containing protein	---	---	molecular_function (GO:0003674)	---
																			NA	AT1G17940.1	'+='	Endosomal targeting BRO1-like domain-containing protein | chr1:6169621-6172035 REVERSE LENGTH=405	0	65.42	402	413	405	135	3	Endosomal targeting BRO1-like domain-containing protein	---	---	molecular_function (GO:0003674)	cellular_component (GO:0005575)
XLOC_032829	GRMZM2G430849	11.3571	120.889	285.47	3.40228	0	1.23966	0.0177947					NAC domain transcription factor	NP_001151613	---	---	---	---	other	AT1G69490.1	'+='	NAP, ANAC029, ATNAP NAC-like, activated by AP3/PI | chr1:26122233-26123222 FORWARD LENGTH=268	2e-80	68.02	172	395	268	43	2	NAC-like, activated by AP3/PI	Encodes a member of the NAC transcription factor gene family. It is expressed in floral primordia and upregulated by AP3 and PI. Its expression is associated with leaf senescence.	flower development (GO:0009908) /// multicellular organismal development (GO:0007275) /// response to bacterium (GO:0009617) /// innate immune response (GO:0045087) /// multidimensional cell growth (GO:0009825) /// leaf senescence (GO:0010150)	sequence-specific DNA binding transcription factor activity (GO:0003700)	nucleus (GO:0005634)
																			abiotic,hormones,other	AT1G01720.1	'+='	ATAF1, ANAC002 NAC (No Apical Meristem) domain transcriptional regulator superfamily protein | chr1:268471-269514 FORWARD LENGTH=289	1e-72	64.2	176	395	289	50	3	NAC (No Apical Meristem) domain transcriptional regulator superfamily protein	Belongs to a large family of putative transcriptional activators with NAC domain. Transcript level increases in response to wounding and abscisic acid. ATAF1 attentuates ABA signaling and sythesis. Mutants are hyposensitive to ABA.	response to abscisic acid stimulus (GO:0009737) /// multicellular organismal development (GO:0007275) /// response to water deprivation (GO:0009414) /// response to wounding (GO:0009611) /// hyperosmotic salinity response (GO:0042538) /// response to fungus (GO:0009620) /// negative regulation of abscisic acid mediated signaling pathway (GO:0009788) /// response to chitin (GO:0010200) /// respons…	sequence-specific DNA binding transcription factor activity (GO:0003700)	---
																			transcription_factor	AT1G77450.1	'+='	anac032, NAC032 NAC domain containing protein 32 | chr1:29100029-29100981 FORWARD LENGTH=253	6e-72	62.01	179	395	253	51	3	NAC domain containing protein 32	---	multicellular organismal development (GO:0007275) /// toxin catabolic process (GO:0009407) /// response to cyclopentenone (GO:0010583)	sequence-specific DNA binding transcription factor activity (GO:0003700)	nucleus (GO:0005634)
XLOC_010793	GRMZM2G166971	0.346802	2.96582	9.65701	3.08651	0.000818996	1.70315	0.00633042					hypothetical protein LOC100303890	NP_001158955	---	---	---	---	NA	AT4G29070.1	'+='	Phospholipase A2 family protein | chr4:14322109-14323035 FORWARD LENGTH=259	1e-64	62.96	135	266	259	50	0	Phospholipase A2 family protein	---	biological_process (GO:0008150)	molecular_function (GO:0003674)	---
XLOC_015750	GRMZM2G104176	1.14536	3.19589	7.24729	1.47069	0.00826942	1.18122	0.0350096					hypothetical protein LOC100274580	NP_001142405	---	---	---	---	hormones	AT3G16500.1	'+='	PAP1, IAA26 phytochrome-associated protein 1 | chr3:5612801-5614208 REVERSE LENGTH=269	3e-54	43.51	239	229	269	91	7	phytochrome-associated protein 1	phytochrome-associated protein 1 (PAP1)	response to auxin stimulus (GO:0009733) /// cellular response to nitrogen starvation (GO:0006995)	sequence-specific DNA binding transcription factor activity (GO:0003700)	---
XLOC_004571	GRMZM2G392791	0.831271	9.51769	27.2055	3.50749	0	1.51521	0.000710891					LOC100281378	NP_001147768	---	---	---	---	NA	AT3G51000.1	'+='	alpha/beta-Hydrolases superfamily protein | chr3:18945258-18946499 REVERSE LENGTH=323	8e-120	53.33	315	329	323	143	4	alpha/beta-Hydrolases superfamily protein	---	---	epoxide hydrolase activity (GO:0004301)	---
XLOC_036336	GRMZM2G106344	0.548985	8.10165	231.884	3.87364	0	4.83905	0					hypothetical protein LOC100192725	NP_001131397	---	---	---	---	NA	AT1G60420.1	'+='	DC1 domain-containing protein | chr1:22261978-22264243 FORWARD LENGTH=578	5e-89	38.82	389	398	578	225	8	DC1 domain-containing protein	Reduce transmission through pollen.	pollen tube guidance (GO:0010183) /// regulation of pollen tube growth (GO:0080092) /// pollen tube growth (GO:0009860)	---	---
XLOC_033243	GRMZM2G086897	1.46222	4.44648	11.1831	1.59477	0.0102364	1.33058	0.024788					hypothetical protein LOC100304200	NP_001159124	---	---	---	---	NA	AT3G62650.2	'+='	unknown protein; BEST Arabidopsis thaliana protein match is: unknown protein (TAIR:AT2G47485.1); Has 35333 Blast hits to 34131 proteins in 2444 species: Archae - 798; Bacteria - 22429; Metazoa - 974; Fungi - 991; Plants - 531; Viruses - 0; Other Eukaryotes - 9610 (source: NCBI BLink). | chr3:23168531-23168989 FORWARD LENGTH=152	2e-15	33.13	163	171	152	75	6	---	---	protein sumoylation (GO:0016925)	---	---
																			NA	AT2G47485.1	'+='	unknown protein; BEST Arabidopsis thaliana protein match is: unknown protein (TAIR:AT3G62650.1); Has 35333 Blast hits to 34131 proteins in 2444 species: Archae - 798; Bacteria - 22429; Metazoa - 974; Fungi - 991; Plants - 531; Viruses - 0; Other Eukaryotes - 9610 (source: NCBI BLink). | chr2:19486004-19486429 FORWARD LENGTH=141	3e-14	37.67	146	171	141	63	5	---	---	---	---	---
XLOC_004784	GRMZM2G092925	2.15546	7.94093	29.6827	1.87158	0.00105985	1.90224	0.000331471					protein HVA22	NP_001146984	---	---	---	---	abiotic	AT5G50720.1	'+='	ATHVA22E, HVA22E HVA22 homologue E | chr5:20633442-20634502 REVERSE LENGTH=116	6e-32	58.23	79	148	116	33	0	HVA22 homologue E	Encodes one of five HVA22 homologs in Arabidopsis. HVA22 is an ABA- and stress-inducible gene first isolated from barley. Members of this gene family have only been found in eukaryotes. AtHVA22e mRNA is upregulated to varying degrees in response to cold stress, salt stress, ABA treatment or dehydration.	response to abscisic acid stimulus (GO:0009737) /// hyperosmotic salinity response (GO:0042538) /// response to desiccation (GO:0009269) /// response to water deprivation (GO:0009414) /// response to cold (GO:0009409) /// response to salt stress (GO:0009651)	molecular_function (GO:0003674)	---
XLOC_030613	GRMZM2G070375	0.964732	6.42254	26.3411	2.72521	4.35719e-05	2.0361	0.000235645					FIP1	NP_001151291	---	---	---	---	NA	AT2G22475.1	'+='	GEM GRAM domain family protein | chr2:9541523-9544778 FORWARD LENGTH=299	5e-91	62.63	198	220	299	69	2	GRAM domain family protein	Encodes GL2-expression modulator (GEM). Involved in the spatial control of cell division, patterning and differentiation of Arabidopsis root epidermal cells. GEM interacts with CDT1, a DNA replication protein and TTG1 (TRANSPARENT TESTA GLABRA1), a WD40-repeat protein involved in GL2-dependent cell fate decision. GEM seems to participate in the maintenance of a repressor histone H3 epigenetics st…	root hair cell differentiation (GO:0048765) /// regulation of epidermal cell division (GO:0010482) /// histone H3-K9 methylation (GO:0051567) /// D-xylose metabolic process (GO:0042732) /// trichome differentiation (GO:0010026)	molecular_function (GO:0003674)	---
XLOC_013754	GRMZM5G831408	0.971916	2.82437	27.3141	1.52929	0.0424261	3.27365	9.7237e-10					hypothetical protein LOC100273891	NP_001141755	---	---	---	---	NA	AT1G03080.1	'+='	kinase interacting (KIP1-like) family protein | chr1:731794-737332 REVERSE LENGTH=1733	3e-37	45.33	150	407	1733	62	2	kinase interacting (KIP1-like) family protein	---	regulation of plant-type hypersensitive response (GO:0010363) /// protein targeting to membrane (GO:0006612) /// positive regulation of flavonoid biosynthetic process (GO:0009963) /// biological_process (GO:0008150)	molecular_function (GO:0003674)	---
XLOC_025524	GRMZM2G105348	0.179816	23.6546	59.8126	7.02973	0	1.33833	0.00227595					heat shock factor protein 1	NP_001152657	---	---	---	---	transcription_factor	AT3G24520.1	'+='	AT-HSFC1, HSFC1 heat shock transcription factor C1 | chr3:8941455-8942531 FORWARD LENGTH=330	1e-61	54.97	171	257	330	67	2	heat shock transcription factor C1	member of Heat Stress Transcription Factor (Hsf) family	toxin catabolic process (GO:0009407)	DNA binding (GO:0003677) /// sequence-specific DNA binding transcription factor activity (GO:0003700)	---
																			abiotic,transcription_factor	AT2G26150.1	'+='	ATHSFA2, HSFA2 heat shock transcription factor A2 | chr2:11135856-11137217 FORWARD LENGTH=345	6e-56	48.68	189	257	345	82	1	heat shock transcription factor A2	member of Heat Stress Transcription Factor (Hsf) family. Involved in response to misfolded protein accumulation in the cytosol. Regulated by alternative splicing and non-sense-mediated decay.	cellular response to unfolded protein (GO:0034620) /// cellular response to heat (GO:0034605) /// response to endoplasmic reticulum stress (GO:0034976) /// response to heat (GO:0009408) /// protein folding (GO:0006457) /// toxin catabolic process (GO:0009407) /// heat acclimation (GO:0010286) /// response to high light intensity (GO:0009644) /// response to hypoxia (GO:0001666) /// positive regul…	protein binding (GO:0005515) /// DNA binding (GO:0003677) /// sequence-specific DNA binding transcription factor activity (GO:0003700)	nucleus (GO:0005634)
XLOC_036202	GRMZM5G805609	5.29675	31.2598	82.5451	2.5514	1.82743e-08	1.40087	0.0179296					glucan endo-1,3-beta-glucosidase 7	NP_001149419	---	---	---	---	hormones	AT2G27500.1	'+='	Glycosyl hydrolase superfamily protein | chr2:11752364-11753844 REVERSE LENGTH=392	7e-140	56.53	329	416	392	138	2	Glycosyl hydrolase superfamily protein	---	salicylic acid mediated signaling pathway (GO:0009863) /// regulation of plant-type hypersensitive response (GO:0010363) /// jasmonic acid mediated signaling pathway (GO:0009867) /// protein targeting to membrane (GO:0006612)	hydrolase activity, hydrolyzing O-glycosyl compounds (GO:0004553)	nucleus (GO:0005634) /// cytoplasm (GO:0005737)
XLOC_028795	GRMZM2G076370	1.16508	4.82388	10.4412	2.04003	2.25251e-05	1.11403	0.0430218					hypothetical protein LOC100304406	NP_001159314	---	---	---	---	abiotic	AT1G31470.1	'+='	NFD4 Major facilitator superfamily protein | chr1:11262937-11264944 REVERSE LENGTH=582	1e-166	49.92	591	627	582	261	13	Major facilitator superfamily protein	---	response to salt stress (GO:0009651)	---	---
																			NA	AT4G19450.1	'+='	Major facilitator superfamily protein | chr4:10606538-10609218 FORWARD LENGTH=572	4e-165	52.26	576	627	572	232	12	Major facilitator superfamily protein	---	biological_process (GO:0008150)	molecular_function (GO:0003674)	---
XLOC_036896	GRMZM2G412986	4.98509	10.7296	32.3322	1.09617	0.0211066	1.59138	0.00112801					hypothetical protein LOC100273057	NP_001140978	---	---	---	---	NA	AT3G18170.1	'+='	Glycosyltransferase family 61 protein | chr3:6228393-6229547 FORWARD LENGTH=384	8e-81	36.12	407	576	384	225	9	Glycosyltransferase family 61 protein	---	---	---	---
XLOC_035229	GRMZM5G818101	2.00397	10.1081	25.0844	2.32485	1.37921e-05	1.31127	0.0238473					hypothetical protein LOC100381666	NP_001167952	---	---	---	---	abiotic	AT1G07430.1	'+='	HAI2 highly ABA-induced PP2C gene 2 | chr1:2281151-2282656 REVERSE LENGTH=442	2e-87	45.07	335	375	442	124	6	highly ABA-induced PP2C gene 2	---	abscisic acid mediated signaling pathway (GO:0009738)	protein serine/threonine phosphatase activity (GO:0004722)	---
																			abiotic,hormones,membrane,other	AT4G26080.1	'+='	ABI1, AtABI1 Protein phosphatase 2C family protein | chr4:13220231-13221828 REVERSE LENGTH=434	5e-82	47.5	320	375	434	130	8	Protein phosphatase 2C family protein	Involved in abscisic acid (ABA) signal transduction. Negative regulator of ABA promotion of stomatal closure.	negative regulation of programmed cell death (GO:0043069) /// regulation of plant-type hypersensitive response (GO:0010363) /// response to auxin stimulus (GO:0009733) /// response to heat (GO:0009408) /// regulation of abscisic acid mediated signaling pathway (GO:0009787) /// protein targeting to membrane (GO:0006612) /// defense response to fungus (GO:0050832) /// abscisic acid mediated signali…	protein serine/threonine phosphatase activity (GO:0004722) /// protein binding (GO:0005515) /// calcium ion binding (GO:0005509) /// protein kinase binding (GO:0019901)	nucleus (GO:0005634) /// protein serine/threonine phosphatase complex (GO:0008287)
																			NA	AT1G72770.1	'+='	HAB1 HYPERSENSITIVE TO ABA1 | chr1:27390998-27392851 FORWARD LENGTH=511	1e-81	48.72	312	375	511	135	9	homology to ABI1	mutant has ABA hypersensitive inhibition of seed germination; Protein Phosphatase 2C; regulates the activation of the Snf1-related kinase OST1 by abscisic acid.	regulation of seed germination (GO:0010029) /// response to symbiotic fungus (GO:0009610)	protein serine/threonine phosphatase activity (GO:0004722) /// protein binding (GO:0005515)	---
																			abiotic	AT3G11410.1	'+='	ATPP2CA, AHG3, PP2CA protein phosphatase 2CA | chr3:3584181-3585649 REVERSE LENGTH=399	2e-80	51.31	267	375	399	89	5	protein phosphatase 2CA	Encodes protein phosphatase 2C. Negative regulator of ABA signalling. Expressed in seeds during germination. mRNA up-regulated by drought and ABA.	response to abscisic acid stimulus (GO:0009737) /// hyperosmotic salinity response (GO:0042538) /// response to water deprivation (GO:0009414) /// negative regulation of abscisic acid mediated signaling pathway (GO:0009788) /// regulation of stomatal movement (GO:0010119) /// response to cold (GO:0009409) /// abscisic acid mediated signaling pathway (GO:0009738)	protein binding (GO:0005515) /// protein serine/threonine phosphatase activity (GO:0004722) /// phosphoprotein phosphatase activity (GO:0004721)	---
XLOC_034484	GRMZM2G123394	0.643613	7.35046	19.0466	3.50384	4.29005e-14	1.37363	0.00478788					---	---	---	---	---	---	hormones	AT2G40000.1	'+='	HSPRO2, ATHSPRO2 ortholog of sugar beet HS1 PRO-1 2 | chr2:16700649-16701956 REVERSE LENGTH=435	2e-130	43.79	459	474	435	216	6	ortholog of sugar beet HS1 PRO-1 2	---	defense response to bacterium, incompatible interaction (GO:0009816) /// response to salicylic acid stimulus (GO:0009751) /// response to chitin (GO:0010200) /// response to absence of light (GO:0009646) /// response to oxidative stress (GO:0006979)	protein binding (GO:0005515)	---
																			NA	AT3G55840.1	'+='	Hs1pro-1 protein | chr3:20717530-20718816 REVERSE LENGTH=428	8e-129	47.87	422	474	428	184	8	Hs1pro-1 protein	---	response to chitin (GO:0010200) /// ethylene biosynthetic process (GO:0009693) /// respiratory burst involved in defense response (GO:0002679) /// intracellular signal transduction (GO:0035556) /// biological_process (GO:0008150)	protein binding (GO:0005515)	---
XLOC_022934	GRMZM2G392320	1.03903	3.53585	20.522	1.75708	0.00471181	2.53704	3.43368e-06					hypothetical protein LOC100273800	NP_001141674	---	---	---	---	membrane	AT5G10650.1	'+='	RING/U-box superfamily protein | chr5:3365237-3367263 REVERSE LENGTH=525	5e-62	38.42	393	566	525	200	10	RING/U-box superfamily protein	---	autophagy (GO:0006914) /// organ senescence (GO:0010260) /// signal transduction (GO:0007165) /// hormone-mediated signaling pathway (GO:0009755)	zinc ion binding (GO:0008270)	---
																			NA	AT5G24870.1	'+='	RING/U-box superfamily protein | chr5:8545008-8546923 REVERSE LENGTH=520	2e-61	59.64	166	566	520	63	3	RING/U-box superfamily protein	---	---	zinc ion binding (GO:0008270)	---
XLOC_030784	GRMZM2G116514	4.76861	26.3064	55.991	2.45404	9.62829e-11	1.08978	0.0168341					hypothetical protein LOC100274505	NP_001142335	---	---	---	---	NA	AT3G53780.2	'+='	ATRBL4, RBL4 RHOMBOID-like protein 4 | chr3:19924729-19926648 REVERSE LENGTH=394	2e-129	59.32	322	324	394	123	4	RHOMBOID-like protein 4	---	---	---	---
XLOC_023437	GRMZM2G701979	2.90798	7.79876	18.3521	1.41349	0.0285696	1.23463	0.0448769					---	---	---	---	---	---	transcription_factor	AT3G58710.1	'+='	WRKY69, ATWRKY69 WRKY DNA-binding protein 69 | chr3:21715192-21716766 FORWARD LENGTH=272	0.99	55.56	18	83	272	8	0	WRKY DNA-binding protein 69	member of WRKY Transcription Factor; Group II-e	regulation of transcription, DNA-dependent (GO:0006355) /// brassinosteroid biosynthetic process (GO:0016132)	sequence-specific DNA binding transcription factor activity (GO:0003700)	---
XLOC_005722	GRMZM2G400714	2.15498	14.3715	30.0574	2.72773	4.04553e-11	1.06451	0.0466146					LOC100284288	NP_001150655	---	---	---	---	abiotic,chloroplast,hormones,membrane,other,transcription_factor	AT1G27730.1	'+='	STZ, ZAT10 salt tolerance zinc finger | chr1:9648302-9648985 REVERSE LENGTH=227	6e-35	37.6	242	278	227	95	7	salt tolerance zinc finger	Related to Cys2/His2-type zinc-finger proteins found in higher plants. Compensated for a subset of calcineurin deficiency in yeast. Salt tolerance produced by ZAT10 appeared to be partially dependent on ENA1/PMR2, a P-type ATPase required for Li+ and Na+ efflux in yeast. The protein is localized to the nucleus, acts as a transcriptional repressor and is responsive to chitin oligomers. Also involv…	response to auxin stimulus (GO:0009733) /// photoprotection (GO:0010117) /// photosynthesis (GO:0015979) /// multicellular organism growth (GO:0035264) /// response to ethylene stimulus (GO:0009723) /// hyperosmotic salinity response (GO:0042538) /// abscisic acid mediated signaling pathway (GO:0009738) /// response to abscisic acid stimulus (GO:0009737) /// negative regulation of transcription, …	sequence-specific DNA binding (GO:0043565) /// nucleic acid binding (GO:0003676) /// sequence-specific DNA binding transcription factor activity (GO:0003700) /// zinc ion binding (GO:0008270)	nucleus (GO:0005634)
																			abiotic,hormones,membrane,other,transcription_factor	AT3G19580.1	'+='	AZF2, ZF2 zinc-finger protein 2 | chr3:6803293-6804114 REVERSE LENGTH=273	1e-33	36.78	261	278	273	99	10	zinc-finger protein 2	Encodes zinc finger protein. mRNA levels are upregulated in response to ABA, high salt, and mild dessication. The protein is localized to the nucleus and acts as a transcriptional repressor.	response to abscisic acid stimulus (GO:0009737) /// negative regulation of transcription, DNA-dependent (GO:0045892) /// response to wounding (GO:0009611) /// response to water deprivation (GO:0009414) /// response to auxin stimulus (GO:0009733) /// respiratory burst involved in defense response (GO:0002679) /// response to ethylene stimulus (GO:0009723) /// hyperosmotic salinity response (GO:004…	sequence-specific DNA binding (GO:0043565) /// nucleic acid binding (GO:0003676) /// DNA binding (GO:0003677) /// sequence-specific DNA binding transcription factor activity (GO:0003700) /// zinc ion binding (GO:0008270)	nucleus (GO:0005634)
																			transcription_factor	AT5G04340.1	'+='	C2H2, CZF2, ZAT6 zinc finger of Arabidopsis thaliana 6 | chr5:1216321-1217037 REVERSE LENGTH=238	1e-31	36.73	245	278	238	97	7	zinc finger of Arabidopsis thaliana 6	putative c2h2 zinc finger transcription factor mRNA,	phosphate ion homeostasis (GO:0055062) /// response to chitin (GO:0010200) /// regulation of root development (GO:2000280)	nucleic acid binding (GO:0003676) /// sequence-specific DNA binding transcription factor activity (GO:0003700) /// zinc ion binding (GO:0008270)	nucleus (GO:0005634)
XLOC_020038	GRMZM2G079559	0.455976	3.52345	11.7185	2.94023	0.00097257	1.73373	0.00298303					octicosapeptide/Phox/Bem1p	NP_001148216	---	---	---	---	NA	AT5G63130.1	'+='	Octicosapeptide/Phox/Bem1p family protein | chr5:25323190-25323857 FORWARD LENGTH=192	4e-28	57.66	111	228	192	41	2	Octicosapeptide/Phox/Bem1p family protein	---	response to chitin (GO:0010200) /// ethylene biosynthetic process (GO:0009693) /// biological_process (GO:0008150)	molecular_function (GO:0003674)	---
																			NA	AT5G64430.1	'+='	Octicosapeptide/Phox/Bem1p family protein | chr5:25762540-25764081 REVERSE LENGTH=513	7e-28	52.78	108	228	513	46	1	Octicosapeptide/Phox/Bem1p family protein	---	biological_process (GO:0008150)	molecular_function (GO:0003674)	---
																			NA	AT5G09620.1	'+='	Octicosapeptide/Phox/Bem1p family protein | chr5:2983757-2985352 REVERSE LENGTH=531	2e-27	49.07	108	228	531	51	1	Octicosapeptide/Phox/Bem1p family protein	---	biological_process (GO:0008150)	molecular_function (GO:0003674)	cellular_component (GO:0005575)
XLOC_030270	GRMZM2G032807	9.99325	85.9742	190.026	3.09514	0	1.14422	0.0144161					heavy metal-associated domain containing protein	NP_001150530	---	---	---	---	NA	AT1G01490.1	'+='	Heavy metal transport/detoxification superfamily protein | chr1:180401-182066 REVERSE LENGTH=177	4e-06	36.76	68	167	177	40	2	Heavy metal transport/detoxification superfamily protein	---	---	metal ion binding (GO:0046872)	cellular_component (GO:0005575)
XLOC_003525	GRMZM2G149636	1.44379	11.5831	32.4898	2.99436	2.00937e-13	1.48797	0.000501465					---	---	---	---	---	---	abiotic,membrane	AT2G26250.1	'+='	FDH, KCS10 3-ketoacyl-CoA synthase 10 | chr2:11170799-11173059 REVERSE LENGTH=550	0	49.02	563	547	550	236	8	3-ketoacyl-CoA synthase 10	epidermis-specific, encodes KCS10, a putative 3-ketoacyl-CoA synthase. probably involved in the synthesis of long-chain lipids found in the cuticle.	lipid biosynthetic process (GO:0008610) /// very long-chain fatty acid metabolic process (GO:0000038) /// response to light stimulus (GO:0009416) /// cuticle development (GO:0042335) /// response to karrikin (GO:0080167) /// response to cold (GO:0009409) /// epidermal cell differentiation (GO:0009913)	transferase activity, transferring acyl groups (GO:0016746)	endoplasmic reticulum (GO:0005783)
																			abiotic,membrane,other	AT1G01120.1	'+='	KCS1 3-ketoacyl-CoA synthase 1 | chr1:57392-58978 REVERSE LENGTH=528	0	60.75	558	547	528	174	9	3-ketoacyl-CoA synthase 1	Encodes a condensing enzyme KCS1 (3-ketoacyl-CoA synthase 1) which is involved in the critical fatty acid elongation process in wax biosynthesis.	very long-chain fatty acid metabolic process (GO:0000038) /// wax biosynthetic process (GO:0010025) /// fatty acid elongation (GO:0030497) /// response to wounding (GO:0009611) /// cuticle development (GO:0042335) /// response to cold (GO:0009409) /// response to light stimulus (GO:0009416) /// coumarin biosynthetic process (GO:0009805)	fatty acid elongase activity (GO:0009922) /// transferase activity, transferring acyl groups (GO:0016746)	membrane (GO:0016020) /// endoplasmic reticulum (GO:0005783)
																			abiotic,other	AT1G04220.1	'+='	KCS2 3-ketoacyl-CoA synthase 2 | chr1:1119853-1122483 REVERSE LENGTH=528	0	56.21	507	547	528	201	5	3-ketoacyl-CoA synthase 2	Encodes KCS2, a member of the 3-ketoacyl-CoA synthase family involved in the biosynthesis of VLCFA (very long chain fatty acids).	response to osmotic stress (GO:0006970) /// very long-chain fatty acid metabolic process (GO:0000038) /// response to wounding (GO:0009611) /// cuticle development (GO:0042335) /// suberin biosynthetic process (GO:0010345) /// flavonoid biosynthetic process (GO:0009813) /// response to UV (GO:0009411) /// response to cold (GO:0009409)	fatty acid elongase activity (GO:0009922)	---
																			abiotic,chloroplast,membrane,other	AT1G68530.1	'+='	CUT1, POP1, CER6, G2, KCS6 3-ketoacyl-CoA synthase 6 | chr1:25712881-25714733 REVERSE LENGTH=497	0	50.49	507	547	497	218	7	3-ketoacyl-CoA synthase 6	Encodes KCS6, a member of the 3-ketoacyl-CoA synthase family involved in the biosynthesis of VLCFA (very long chain fatty acids).	cellular amino acid biosynthetic process (GO:0008652) /// oxidoreduction coenzyme metabolic process (GO:0006733) /// cell wall organization (GO:0071555) /// root hair elongation (GO:0048767) /// anthocyanin accumulation in tissues in response to UV light (GO:0043481) /// polysaccharide biosynthetic process (GO:0000271) /// embryo development ending in seed dormancy (GO:0009793) /// response to bl…	---	endoplasmic reticulum (GO:0005783)
																			abiotic,membrane	AT1G25450.1	'+='	KCS5, CER60 3-ketoacyl-CoA synthase 5 | chr1:8938679-8940282 REVERSE LENGTH=492	0	50.3	507	547	492	219	7	3-ketoacyl-CoA synthase 5	Encodes KCS5, a member of the 3-ketoacyl-CoA synthase family involved in the biosynthesis of VLCFA (very long chain fatty acids).	very long-chain fatty acid metabolic process (GO:0000038) /// response to light stimulus (GO:0009416) /// cuticle development (GO:0042335) /// pollen tube development (GO:0048868) /// response to cold (GO:0009409)	fatty acid elongase activity (GO:0009922)	endoplasmic reticulum (GO:0005783)
																			abiotic	AT5G43760.1	'+='	KCS20 3-ketoacyl-CoA synthase 20 | chr5:17585903-17588486 FORWARD LENGTH=529	0	57.29	501	547	529	188	5	3-ketoacyl-CoA synthase 20	Encodes KCS20, a member of the 3-ketoacyl-CoA synthase family involved in the biosynthesis of VLCFA (very long chain fatty acids).	very long-chain fatty acid metabolic process (GO:0000038) /// response to light stimulus (GO:0009416) /// cuticle development (GO:0042335) /// response to cold (GO:0009409)	fatty acid elongase activity (GO:0009922)	---
XLOC_036198	GRMZM2G143640	0.0482459	8.15767	17.3832	7.39187	2.90607e-10	1.09147	0.0335484					---	---	---	---	---	---	abiotic,transcription_factor	AT5G04760.1	'+='	Duplicated homeodomain-like superfamily protein | chr5:1373752-1374529 REVERSE LENGTH=215	9e-44	50.6	168	205	215	74	4	Duplicated homeodomain-like superfamily protein	---	heat acclimation (GO:0010286) /// regulation of transcription, DNA-dependent (GO:0006355)	DNA binding (GO:0003677) /// sequence-specific DNA binding transcription factor activity (GO:0003700)	---
																			hormones,membrane,transcription_factor	AT3G11280.1	'+='	Duplicated homeodomain-like superfamily protein | chr3:3533477-3534393 REVERSE LENGTH=263	5e-43	48.48	165	205	263	73	3	Duplicated homeodomain-like superfamily protein	Putative transcription factors interacting with the gene product of VHA-B1 (vacuolar ATPase subunit B1; as shown through yeast two-hybrid assay).	cysteine biosynthetic process (GO:0019344) /// regulation of transcription, DNA-dependent (GO:0006355) /// response to gibberellin stimulus (GO:0009739) /// response to salicylic acid stimulus (GO:0009751)	DNA binding (GO:0003677) /// sequence-specific DNA binding transcription factor activity (GO:0003700)	nucleus (GO:0005634)
XLOC_033990	GRMZM2G001243	5.99371	26.8459	76.1632	2.15345	1.63177e-06	1.50439	0.00298282					---	---	---	---	---	---	NA	AT1G72770.1	'+='	HAB1 HYPERSENSITIVE TO ABA1 | chr1:27390998-27392851 FORWARD LENGTH=511	9e-75	51.98	227	282	511	102	3	homology to ABI1	mutant has ABA hypersensitive inhibition of seed germination; Protein Phosphatase 2C; regulates the activation of the Snf1-related kinase OST1 by abscisic acid.	regulation of seed germination (GO:0010029) /// response to symbiotic fungus (GO:0009610)	protein serine/threonine phosphatase activity (GO:0004722) /// protein binding (GO:0005515)	---
																			NA	AT1G17550.1	'+='	HAB2 homology to ABI2 | chr1:6034917-6036939 FORWARD LENGTH=511	3e-72	49.57	232	282	511	109	3	homology to ABI2	Protein Phosphatase 2C	response to symbiotic fungus (GO:0009610)	protein serine/threonine phosphatase activity (GO:0004722)	---
XLOC_000723	GRMZM2G144997	0.769384	2.28049	50.0289	1.55784	0.0310538	4.45534	0					---	---	---	---	---	---	NA	AT4G13830.2	'+='	J20 DNAJ-like 20 | chr4:8011518-8012577 FORWARD LENGTH=197	1e-19	36.57	134	165	197	69	3	DNAJ-like 20	DnaJ-like protein (J20); nuclear gene	chlorophyll catabolic process (GO:0015996) /// response to stress (GO:0006950) /// protein folding (GO:0006457)	---	nucleus (GO:0005634)
XLOC_003749	GRMZM2G031001	5.26449	13.1565	29.7655	1.31168	0.00180114	1.17786	0.0153838					---	---	---	---	---	---	abiotic,transcription_factor	AT3G04060.1	'+='	anac046, NAC046 NAC domain containing protein 46 | chr3:1053625-1054952 REVERSE LENGTH=338	2e-88	46.69	317	433	338	146	6	NAC domain containing protein 46	---	heat acclimation (GO:0010286) /// multicellular organismal development (GO:0007275)	sequence-specific DNA binding transcription factor activity (GO:0003700)	cellular_component (GO:0005575)
XLOC_037720	AC197717.3_FG002	0.816536	3.68422	11.1076	2.16404	0.000183083	1.59212	0.00341621					Ninja-family protein 1	B4FAF3	---	---	---	---	abiotic,hormones,membrane,other	AT1G69260.1	'+='	AFP1 ABI five binding protein | chr1:26039314-26040570 FORWARD LENGTH=345	5e-30	33.06	366	393	345	164	15	ABI five binding protein	---	regulation of plant-type hypersensitive response (GO:0010363) /// negative regulation of programmed cell death (GO:0043069) /// response to water deprivation (GO:0009414) /// response to wounding (GO:0009611) /// response to auxin stimulus (GO:0009733) /// protein targeting to membrane (GO:0006612) /// salicylic acid mediated signaling pathway (GO:0009863) /// response to ethylene stimulus (GO:00…	---	nucleus (GO:0005634)
XLOC_037661	GRMZM2G104626	2.58256	16.6399	34.1252	2.67804	4.44583e-13	1.03619	0.0273451					senescence-associated protein 15 (LOC100285592), mRNA	NM_001158483	---	---	---	---	abiotic,membrane	AT2G26250.1	'+='	FDH, KCS10 3-ketoacyl-CoA synthase 10 | chr2:11170799-11173059 REVERSE LENGTH=550	0	49.02	561	546	550	237	7	3-ketoacyl-CoA synthase 10	epidermis-specific, encodes KCS10, a putative 3-ketoacyl-CoA synthase. probably involved in the synthesis of long-chain lipids found in the cuticle.	lipid biosynthetic process (GO:0008610) /// very long-chain fatty acid metabolic process (GO:0000038) /// response to light stimulus (GO:0009416) /// cuticle development (GO:0042335) /// response to karrikin (GO:0080167) /// response to cold (GO:0009409) /// epidermal cell differentiation (GO:0009913)	transferase activity, transferring acyl groups (GO:0016746)	endoplasmic reticulum (GO:0005783)
																			abiotic,membrane,other	AT1G01120.1	'+='	KCS1 3-ketoacyl-CoA synthase 1 | chr1:57392-58978 REVERSE LENGTH=528	0	60.58	548	546	528	173	9	3-ketoacyl-CoA synthase 1	Encodes a condensing enzyme KCS1 (3-ketoacyl-CoA synthase 1) which is involved in the critical fatty acid elongation process in wax biosynthesis.	very long-chain fatty acid metabolic process (GO:0000038) /// wax biosynthetic process (GO:0010025) /// fatty acid elongation (GO:0030497) /// response to wounding (GO:0009611) /// cuticle development (GO:0042335) /// response to cold (GO:0009409) /// response to light stimulus (GO:0009416) /// coumarin biosynthetic process (GO:0009805)	fatty acid elongase activity (GO:0009922) /// transferase activity, transferring acyl groups (GO:0016746)	membrane (GO:0016020) /// endoplasmic reticulum (GO:0005783)
																			abiotic,other	AT1G04220.1	'+='	KCS2 3-ketoacyl-CoA synthase 2 | chr1:1119853-1122483 REVERSE LENGTH=528	0	55.84	505	546	528	204	5	3-ketoacyl-CoA synthase 2	Encodes KCS2, a member of the 3-ketoacyl-CoA synthase family involved in the biosynthesis of VLCFA (very long chain fatty acids).	response to osmotic stress (GO:0006970) /// very long-chain fatty acid metabolic process (GO:0000038) /// response to wounding (GO:0009611) /// cuticle development (GO:0042335) /// suberin biosynthetic process (GO:0010345) /// flavonoid biosynthetic process (GO:0009813) /// response to UV (GO:0009411) /// response to cold (GO:0009409)	fatty acid elongase activity (GO:0009922)	---
																			abiotic,chloroplast,membrane,other	AT1G68530.1	'+='	CUT1, POP1, CER6, G2, KCS6 3-ketoacyl-CoA synthase 6 | chr1:25712881-25714733 REVERSE LENGTH=497	0	50.5	505	546	497	219	6	3-ketoacyl-CoA synthase 6	Encodes KCS6, a member of the 3-ketoacyl-CoA synthase family involved in the biosynthesis of VLCFA (very long chain fatty acids).	cellular amino acid biosynthetic process (GO:0008652) /// oxidoreduction coenzyme metabolic process (GO:0006733) /// cell wall organization (GO:0071555) /// root hair elongation (GO:0048767) /// anthocyanin accumulation in tissues in response to UV light (GO:0043481) /// polysaccharide biosynthetic process (GO:0000271) /// embryo development ending in seed dormancy (GO:0009793) /// response to bl…	---	endoplasmic reticulum (GO:0005783)
																			abiotic,membrane	AT1G25450.1	'+='	KCS5, CER60 3-ketoacyl-CoA synthase 5 | chr1:8938679-8940282 REVERSE LENGTH=492	0	49.9	505	546	492	222	7	3-ketoacyl-CoA synthase 5	Encodes KCS5, a member of the 3-ketoacyl-CoA synthase family involved in the biosynthesis of VLCFA (very long chain fatty acids).	very long-chain fatty acid metabolic process (GO:0000038) /// response to light stimulus (GO:0009416) /// cuticle development (GO:0042335) /// pollen tube development (GO:0048868) /// response to cold (GO:0009409)	fatty acid elongase activity (GO:0009922)	endoplasmic reticulum (GO:0005783)
																			abiotic	AT5G43760.1	'+='	KCS20 3-ketoacyl-CoA synthase 20 | chr5:17585903-17588486 FORWARD LENGTH=529	0	56.71	499	546	529	192	5	3-ketoacyl-CoA synthase 20	Encodes KCS20, a member of the 3-ketoacyl-CoA synthase family involved in the biosynthesis of VLCFA (very long chain fatty acids).	very long-chain fatty acid metabolic process (GO:0000038) /// response to light stimulus (GO:0009416) /// cuticle development (GO:0042335) /// response to cold (GO:0009409)	fatty acid elongase activity (GO:0009922)	---
XLOC_015871	GRMZM5G871336	4.78602	15.9755	32.5119	1.72923	1.68012e-05	1.02511	0.0313414					hypothetical protein LOC100276061	NP_001143414	---	---	---	---	membrane	AT5G59960.1	'+='	unknown protein; FUNCTIONS IN: molecular_function unknown; INVOLVED IN: biological_process unknown; LOCATED IN: nucleus; EXPRESSED IN: 24 plant structures; EXPRESSED DURING: 15 growth stages; Has 30201 Blast hits to 17322 proteins in 780 species: Archae - 12; Bacteria - 1396; Metazoa - 17338; Fungi - 3422; Plants - 5037; Viruses - 0; Other Eukaryotes - 2996 (source: NCBI BLink). | chr5:24142352-2…	6e-170	67.45	341	360	359	111	0	---	---	biological_process (GO:0008150)	molecular_function (GO:0003674)	endoplasmic reticulum (GO:0005783)
XLOC_034560	GRMZM2G010468	1.29823	9.59576	50.4314	2.87612	9.52775e-12	2.39385	4.57852e-09					---	---	---	---	---	---	abiotic,membrane,other	AT2G30490.1	'+='	ATC4H, C4H, CYP73A5, REF3 cinnamate-4-hydroxylase | chr2:12993861-12995683 REVERSE LENGTH=505	0	81.55	504	505	505	93	0	cinnamate-4-hydroxylase	Encodes a cinnamate-4-hydroxylase. Mutations in this gene impact phenylpropanoid metabolism, growth and development.	developmental process (GO:0032502) /// growth (GO:0040007) /// response to wounding (GO:0009611) /// phenylpropanoid metabolic process (GO:0009698) /// phenylpropanoid biosynthetic process (GO:0009699) /// response to karrikin (GO:0080167) /// lignin metabolic process (GO:0009808) /// response to light stimulus (GO:0009416) /// pollen development (GO:0009555) /// coumarin biosynthetic process (GO…	trans-cinnamate 4-monooxygenase activity (GO:0016710)	plant-type cell wall (GO:0009505) /// endoplasmic reticulum (GO:0005783)
XLOC_005800	GRMZM2G308687	6.40834	19.0582	56.0769	1.56265	9.49869e-05	1.557	0.000265364					glutathione transferase5	NP_001105714	---	---	---	---	NA	AT1G17170.1	'+='	ATGSTU24, GST, GSTU24 glutathione S-transferase TAU 24 | chr1:5869895-5870691 FORWARD LENGTH=218	1e-87	56.54	214	224	218	91	2	glutathione S-transferase TAU 24	Encodes glutathione transferase belonging to the tau class of GSTs. Naming convention according to Wagner et al. (2002).	fatty acid beta-oxidation (GO:0006635) /// proteasome core complex assembly (GO:0080129) /// response to misfolded protein (GO:0051788) /// response to cyclopentenone (GO:0010583) /// proteasomal ubiquitin-dependent protein catabolic process (GO:0043161) /// toxin catabolic process (GO:0009407)	glutathione transferase activity (GO:0004364)	cytoplasm (GO:0005737)
																			NA	AT1G53680.1	'+='	ATGSTU28, GSTU28 glutathione S-transferase TAU 28 | chr1:20038358-20039117 FORWARD LENGTH=224	2e-78	51.39	216	224	224	102	3	glutathione S-transferase TAU 28	Encodes glutathione transferase belonging to the tau class of GSTs. Naming convention according to Wagner et al. (2002).	response to cyclopentenone (GO:0010583) /// toxin catabolic process (GO:0009407)	glutathione transferase activity (GO:0004364)	cytoplasm (GO:0005737)
XLOC_032084	GRMZM2G086714	5.97435	26.7454	67.4787	2.1527	6.38325e-09	1.33514	0.0022138					---	---	---	---	---	---	abiotic,chloroplast,hormones,membrane,other	AT3G14050.1	'+='	RSH2, AT-RSH2, ATRSH2 RELA/SPOT homolog 2 | chr3:4650902-4653514 REVERSE LENGTH=709	0	64.34	401	404	709	135	3	RELA/SPOT homolog 2	---	response to abscisic acid stimulus (GO:0009737) /// response to wounding (GO:0009611) /// response to water deprivation (GO:0009414) /// response to auxin stimulus (GO:0009733) /// response to ethylene stimulus (GO:0009723) /// hyperosmotic salinity response (GO:0042538) /// response to fungus (GO:0009620) /// signal transduction (GO:0007165) /// abscisic acid mediated signaling pathway (GO:00097…	GTP diphosphokinase activity (GO:0008728)	chloroplast (GO:0009507)
																			chloroplast	AT1G54130.1	'+='	RSH3, AT-RSH3, ATRSH3 RELA/SPOT homolog 3 | chr1:20211177-20213761 FORWARD LENGTH=715	0	65.58	398	404	715	126	3	RELA/SPOT homolog 3	---	---	GTP diphosphokinase activity (GO:0008728)	chloroplast (GO:0009507)
XLOC_033963	GRMZM2G042789	2.15133	16.4732	41.4911	2.92708	8.1647e-08	1.33268	0.0131193					Putative uncharacterized protein	B6U463	---	---	---	---	other	AT2G38870.1	'+='	Serine protease inhibitor, potato inhibitor I-type family protein | chr2:16236546-16237050 REVERSE LENGTH=70	5e-06	40.62	64	73	70	34	2	Serine protease inhibitor, potato inhibitor I-type family protein	Predicted to encode a PR (pathogenesis-related) peptide that belongs to the PR-6 proteinase inhibitor family. Six putative PR-6-type protein encoding genes are found in Arabidopsis: At2g38900, At2g38870, At5g43570, At5g43580, At3g50020 and At3g46860.	proline transport (GO:0015824) /// defense response to fungus (GO:0050832) /// response to wounding (GO:0009611)	serine-type endopeptidase inhibitor activity (GO:0004867)	---
XLOC_013885	GRMZM2G090584	2.80245	8.83902	19.5847	1.64746	0.000100726	1.14777	0.0434113					hypothetical protein LOC100272910	NP_001140834	---	---	---	---	NA	AT3G18170.1	'+='	Glycosyltransferase family 61 protein | chr3:6228393-6229547 FORWARD LENGTH=384	2e-93	38.94	398	531	384	215	8	Glycosyltransferase family 61 protein	---	---	---	---
XLOC_024247	GRMZM2G133407	3.04941	16.5877	37.0445	2.43377	6.98213e-07	1.15915	0.049623					hypothetical protein LOC100191966	NP_001130862	---	---	---	---	NA	AT3G51000.1	'+='	alpha/beta-Hydrolases superfamily protein | chr3:18945258-18946499 REVERSE LENGTH=323	4e-25	44.03	134	373	323	69	4	alpha/beta-Hydrolases superfamily protein	---	---	epoxide hydrolase activity (GO:0004301)	---
XLOC_023946	GRMZM2G151223	3.17411	9.45274	33.6557	1.56465	0.000464221	1.83204	0.000156106					histidine kinase 1	NP_001104859	---	---	---	---	abiotic	AT5G35750.1	'-='	AHK2, HK2 histidine kinase 2 | chr5:13911743-13916337 REVERSE LENGTH=1176	0	51.22	982	974	1176	413	18	histidine kinase 2	Encodes histidine kinase AHK2.	response to osmotic stress (GO:0006970) /// secondary growth (GO:0080117) /// response to toxin (GO:0009636) /// negative regulation of iron ion transport (GO:0034757) /// phloem or xylem histogenesis (GO:0010087) /// cytokinin mediated signaling pathway (GO:0009736) /// cellular response to abscisic acid stimulus (GO:0071215) /// response to abscisic acid stimulus (GO:0009737) /// response to wa…	identical protein binding (GO:0042802) /// kinase binding (GO:0019900) /// protein binding (GO:0005515) /// protein histidine kinase activity (GO:0004673) /// cytokinin receptor activity (GO:0009884) /// protein histidine kinase binding (GO:0043424) /// osmosensor activity (GO:0005034)	---
XLOC_007134	GRMZM2G077036	4.16216	9.30379	21.7281	1.15075	0.00887203	1.22367	0.00664629					---	---	---	---	---	---	NA	AT1G33170.1	'-='	S-adenosyl-L-methionine-dependent methyltransferases superfamily protein | chr1:12027262-12030397 FORWARD LENGTH=639	0	58.87	637	641	639	250	5	S-adenosyl-L-methionine-dependent methyltransferases superfamily protein	---	---	---	---
																			membrane	AT4G18030.1	'-='	S-adenosyl-L-methionine-dependent methyltransferases superfamily protein | chr4:10012850-10015267 REVERSE LENGTH=621	0	55.74	619	641	621	251	5	S-adenosyl-L-methionine-dependent methyltransferases superfamily protein	---	cell wall biogenesis (GO:0042546) /// isopentenyl diphosphate biosynthetic process, mevalonate-independent pathway (GO:0019288)	---	endosome (GO:0005768) /// Golgi apparatus (GO:0005794) /// plant-type cell wall (GO:0009505) /// trans-Golgi network (GO:0005802)
																			NA	AT2G43200.1	'-='	S-adenosyl-L-methionine-dependent methyltransferases superfamily protein | chr2:17958230-17960536 FORWARD LENGTH=611	0	54.21	522	641	611	232	5	S-adenosyl-L-methionine-dependent methyltransferases superfamily protein	---	---	---	---
XLOC_003665	GRMZM2G053669	4.62655	66.0461	1100.87	3.82573	0	4.05903	6.4758e-09					asparagine synthetase 3	NP_001131014	---	---	---	---	abiotic	AT5G65010.2	'-='	ASN2 asparagine synthetase 2 | chr5:25969224-25972278 FORWARD LENGTH=579	0	73.63	546	588	579	142	2	asparagine synthetase 2	Encodes asparagine synthetase (ASN2).	cysteine biosynthetic process (GO:0019344) /// hyperosmotic salinity response (GO:0042538) /// asparagine biosynthetic process (GO:0006529) /// ammonium ion metabolic process (GO:0097164)	asparagine synthase (glutamine-hydrolyzing) activity (GO:0004066) /// aspartate-ammonia ligase activity (GO:0004071)	---
																			NA	AT5G10240.1	'-='	ASN3 asparagine synthetase 3 | chr5:3212934-3216418 REVERSE LENGTH=578	0	73.39	545	588	578	144	1	asparagine synthetase 3	Encodes asparagine synthetase (ASN3).	asparagine biosynthetic process (GO:0006529)	asparagine synthase (glutamine-hydrolyzing) activity (GO:0004066) /// aspartate-ammonia ligase activity (GO:0004071)	---
XLOC_039076	GRMZM2G078472	0.286434	7.45231	82.6774	4.69168	0	3.47174	4.14907e-10					asparagine synthetase 4	NP_001131015	---	---	---	---	NA	AT5G10240.1	'-='	ASN3 asparagine synthetase 3 | chr5:3212934-3216418 REVERSE LENGTH=578	0	71.53	562	687	578	157	3	asparagine synthetase 3	Encodes asparagine synthetase (ASN3).	asparagine biosynthetic process (GO:0006529)	asparagine synthase (glutamine-hydrolyzing) activity (GO:0004066) /// aspartate-ammonia ligase activity (GO:0004071)	---
																			abiotic	AT5G65010.2	'-='	ASN2 asparagine synthetase 2 | chr5:25969224-25972278 FORWARD LENGTH=579	0	73.08	546	687	579	145	2	asparagine synthetase 2	Encodes asparagine synthetase (ASN2).	cysteine biosynthetic process (GO:0019344) /// hyperosmotic salinity response (GO:0042538) /// asparagine biosynthetic process (GO:0006529) /// ammonium ion metabolic process (GO:0097164)	asparagine synthase (glutamine-hydrolyzing) activity (GO:0004066) /// aspartate-ammonia ligase activity (GO:0004071)	---
XLOC_032757	GRMZM2G000451	0.385741	2.44335	5.76642	2.65342	5.83564e-06	1.23882	0.0400427					hypothetical protein LOC100382080	NP_001168314	---	---	---	---	NA	AT2G48030.1	'-='	DNAse I-like superfamily protein | chr2:19647834-19649988 REVERSE LENGTH=438	2e-140	58.2	366	447	438	102	8	DNAse I-like superfamily protein	---	---	hydrolase activity (GO:0016787)	---
XLOC_036659	GRMZM2G444801	1.56087	4.18942	20.5399	1.41467	0.00378715	2.29361	1.66968e-07					sulfate transporter 3.4	NP_001148179	---	---	---	---	membrane	AT5G19600.1	'-='	SULTR3;5 sulfate transporter 3;5 | chr5:6613113-6616891 REVERSE LENGTH=634	0	45.32	620	681	634	323	6	sulfate transporter 3;5	Encodes sulfate transporter Sultr3;5.	---	sulfate transmembrane transporter activity (GO:0015116)	---
XLOC_035674	AC205471.4_FG007	3.55516	22.8615	735.498	2.6752	2.97458e-08	5.00773	0					hypothetical protein LOC100303799 (LOC100303799), mRNA	NM_001165433	---	---	---	---	NA	AT3G45210.1	'-='	Protein of unknown function, DUF584 | chr3:16557482-16557928 REVERSE LENGTH=148	2e-08	43.64	55	128	148	25	1	Protein of unknown function, DUF584	---	biological_process (GO:0008150)	molecular_function (GO:0003674)	---
XLOC_011932	GRMZM2G131177	0.939283	2.65825	7.29457	1.49111	0.00674956	1.45635	0.0128914					---	---	---	---	---	---	membrane	AT5G51750.1	'-='	ATSBT1.3, SBT1.3 subtilase 1.3 | chr5:21020266-21022608 FORWARD LENGTH=780	0	39.97	783	771	780	425	14	subtilase 1.3	---	metabolic process (GO:0008152) /// asymmetric cell division (GO:0008356) /// proteolysis (GO:0006508)	serine-type endopeptidase activity (GO:0004252)	apoplast (GO:0048046) /// cell wall (GO:0005618)
XLOC_033175	GRMZM2G467370	1.93813	15.4713	40.1694	2.98712	2.10995e-09	1.3765	0.00693044					Putative uncharacterized protein	C0PP50	---	---	---	---	membrane	AT2G13610.1	'-='	ABC-2 type transporter family protein | chr2:5673827-5675776 REVERSE LENGTH=649	1.2	45.45	33	116	649	17	1	ABC-2 type transporter family protein	---	stomatal complex morphogenesis (GO:0010103)	ATPase activity, coupled to transmembrane movement of substances (GO:0042626)	---
XLOC_028109	GRMZM2G059836	36.7315	136.493	453.852	1.884	2.25898e-07	1.7334	0.000258994					LOC100281644	NP_001148035	---	---	---	---	NA	AT1G71050.1	'-='	HIPP20 Heavy metal transport/detoxification superfamily protein | chr1:26803322-26803946 REVERSE LENGTH=152	7e-57	60.13	153	151	152	58	2	Heavy metal transport/detoxification superfamily protein	---	---	metal ion binding (GO:0046872)	cellular_component (GO:0005575)
XLOC_002672	GRMZM2G058032	0.404005	4.7976	27.1336	3.56013	1.02419e-07	2.49969	1.73369e-06					LOC100283149	NP_001149523	---	---	---	---	NA	AT3G06130.1	'-='	Heavy metal transport/detoxification superfamily protein | chr3:1853048-1854673 REVERSE LENGTH=473	0.002	31.67	60	248	473	36	2	Heavy metal transport/detoxification superfamily protein	---	---	---	---
XLOC_028032	GRMZM2G160430	3.58437	9.80131	34.7856	1.44152	0.0253633	1.82744	0.00183369					hypothetical protein LOC100274323	NP_001142158	---	---	---	---	membrane	AT1G19450.1	'-='	Major facilitator superfamily protein | chr1:6731671-6734633 REVERSE LENGTH=488	0	62.24	482	490	488	174	3	Major facilitator superfamily protein	---	---	sugar:hydrogen symporter activity (GO:0005351) /// carbohydrate transmembrane transporter activity (GO:0015144)	membrane (GO:0016020)
XLOC_023441	GRMZM2G172230	13.0077	114.257	308.736	3.1251	0	1.4341	0.0270064					hypothetical protein LOC100383653	NP_001169769	---	---	---	---	chloroplast	AT3G48870.1	'-='	ATCLPC, ATHSP93-III, HSP93-III Clp ATPase | chr3:18122363-18126008 REVERSE LENGTH=952	0	48.08	861	947	952	398	12	Clp ATPase	Encodes a nuclear encoded protein with similarity to Clpa regulatory subunit of CLP protease complex. The protein is localized to the chloroplast stroma. May function redundantly with TIC complex in chloroplast protein import.	chloroplast organization (GO:0009658) /// protein import into chloroplast stroma (GO:0045037) /// protein hexamerization (GO:0034214)	ATP binding (GO:0005524) /// protein homodimerization activity (GO:0042803) /// ATPase activity (GO:0016887)	chloroplast (GO:0009507) /// chloroplast stroma (GO:0009570) /// Tic complex (GO:0031897) /// mitochondrion (GO:0005739) /// plastid (GO:0009536)
XLOC_022683	GRMZM2G043348	6.81567	22.9401	60.2405	1.74121	1.60806e-06	1.39286	0.00131919					Putative uncharacterized protein	C4J296	---	---	---	---	NA	AT5G57180.2	'-='	CIA2 chloroplast import apparatus 2 | chr5:23168393-23170763 FORWARD LENGTH=435	1e-20	27.23	415	435	435	215	19	chloroplast import apparatus 2	Transcription regulator responsible for specific upregulation of the translocon genes atToc33 and atToc75 in leaves. Involved in protein import into chloroplast.	regulation of transcription, DNA-dependent (GO:0006355) /// protein targeting to chloroplast (GO:0045036) /// positive regulation of transcription, DNA-dependent (GO:0045893)	---	nucleus (GO:0005634)
XLOC_003525	GRMZM2G149636	1.44379	11.5831	32.4898	2.99436	2.00937e-13	1.48797	0.000501465					---	---	---	---	---	---	abiotic,membrane	AT2G26640.1	'-='	KCS11 3-ketoacyl-CoA synthase 11 | chr2:11330094-11331623 FORWARD LENGTH=509	0	55.84	505	547	509	199	5	3-ketoacyl-CoA synthase 11	Encodes KCS11, a member of the 3-ketoacyl-CoA synthase family involved in the biosynthesis of VLCFA (very long chain fatty acids).	cell growth (GO:0016049) /// brassinosteroid biosynthetic process (GO:0016132) /// response to cold (GO:0009409) /// plant-type cell wall biogenesis (GO:0009832) /// calcium ion transport (GO:0006816) /// response to light stimulus (GO:0009416) /// sterol biosynthetic process (GO:0016126) /// Golgi organization (GO:0007030) /// cellulose metabolic process (GO:0030243) /// acetyl-CoA metabolic pro…	---	---
XLOC_038597	GRMZM2G342738	0.495717	3.42925	17.7752	2.78057	3.25712e-05	2.3739	8.83616e-06					hypothetical protein LOC100276940	NP_001144102	---	---	---	---	membrane	AT5G16590.1	'-='	LRR1 Leucine-rich repeat protein kinase family protein | chr5:5431862-5433921 FORWARD LENGTH=625	2.9	34.04	47	70	625	31	0	Leucine-rich repeat protein kinase family protein	---	sterol biosynthetic process (GO:0016126) /// brassinosteroid biosynthetic process (GO:0016132) /// protein phosphorylation (GO:0006468) /// acetyl-CoA metabolic process (GO:0006084) /// transmembrane receptor protein tyrosine kinase signaling pathway (GO:0007169) /// response to symbiotic fungus (GO:0009610)	ATP binding (GO:0005524) /// protein serine/threonine kinase activity (GO:0004674) /// kinase activity (GO:0016301)	plasma membrane (GO:0005886) /// plant-type cell wall (GO:0009505)
XLOC_000723	GRMZM2G144997	0.769384	2.28049	50.0289	1.55784	0.0310538	4.45534	0					---	---	---	---	---	---	NA	AT1G59980.1	'-='	ATDJC39, ARL2 ARG1-like 2 | chr1:22081069-22083491 FORWARD LENGTH=414	4e-12	50.82	61	165	414	27	1	ARG1-like 2	---	protein folding (GO:0006457)	---	cellular_component (GO:0005575)
																			chloroplast	AT1G80030.1	'-='	Molecular chaperone Hsp40/DnaJ family protein | chr1:30105398-30108873 REVERSE LENGTH=500	8e-12	40.96	83	165	500	40	2	Molecular chaperone Hsp40/DnaJ family protein	---	thylakoid membrane organization (GO:0010027) /// carotenoid biosynthetic process (GO:0016117) /// protein folding (GO:0006457)	---	chloroplast thylakoid membrane (GO:0009535)
																			abiotic	AT1G24120.1	'-='	ARL1 ARG1-like 1 | chr1:8529283-8531946 REVERSE LENGTH=436	3e-11	44.26	61	165	436	31	1	ARG1-like 1	encodes a DnaJ-like protein similar to ARG1 and ARL2 that are both involved in root and hypocotyl gravitropism response. However, null mutation in this gene does not result in defects in gravitropism. Gene is expressed in all tissues examined.	response to abscisic acid stimulus (GO:0009737) /// protein folding (GO:0006457)	---	---
																			NA	AT3G17830.1	'-='	Molecular chaperone Hsp40/DnaJ family protein | chr3:6101868-6104503 FORWARD LENGTH=517	6e-11	40.82	98	165	517	47	3	Molecular chaperone Hsp40/DnaJ family protein	---	protein folding (GO:0006457)	---	---
XLOC_032092	GRMZM2G154752	0.480973	3.92177	8.5956	3.01774	7.50333e-09	1.13209	0.039396					hypothetical protein LOC100273519	NP_001141409	---	---	---	---	NA	AT2G45560.1	'-='	CYP76C1 cytochrome P450, family 76, subfamily C, polypeptide 1 | chr2:18776391-18778354 REVERSE LENGTH=512	3e-111	41.46	439	432	512	240	8	cytochrome P450, family 76, subfamily C, polypeptide 1	cytochrome P450 monooxygenase	---	---	---
																			membrane,other	AT1G33720.1	'-='	CYP76C6 cytochrome P450, family 76, subfamily C, polypeptide 6 | chr1:12220957-12223981 REVERSE LENGTH=511	3e-108	39.22	436	432	511	254	6	cytochrome P450, family 76, subfamily C, polypeptide 6	member of CYP76C	---	oxygen binding (GO:0019825)	endoplasmic reticulum (GO:0005783)
XLOC_037661	GRMZM2G104626	2.58256	16.6399	34.1252	2.67804	4.44583e-13	1.03619	0.0273451					senescence-associated protein 15 (LOC100285592), mRNA	NM_001158483	---	---	---	---	abiotic,membrane	AT2G26640.1	'-='	KCS11 3-ketoacyl-CoA synthase 11 | chr2:11330094-11331623 FORWARD LENGTH=509	0	56.46	503	546	509	197	5	3-ketoacyl-CoA synthase 11	Encodes KCS11, a member of the 3-ketoacyl-CoA synthase family involved in the biosynthesis of VLCFA (very long chain fatty acids).	cell growth (GO:0016049) /// brassinosteroid biosynthetic process (GO:0016132) /// response to cold (GO:0009409) /// plant-type cell wall biogenesis (GO:0009832) /// calcium ion transport (GO:0006816) /// response to light stimulus (GO:0009416) /// sterol biosynthetic process (GO:0016126) /// Golgi organization (GO:0007030) /// cellulose metabolic process (GO:0030243) /// acetyl-CoA metabolic pro…	---	---
XLOC_022962	GRMZM2G322129	0.934593	2.95379	7.32917	1.65042	0.00072711	1.31108	0.00757842					hypothetical protein LOC100194083	NP_001132610	---	---	---	---	NA	AT3G06880.2	'-='	Transducin/WD40 repeat-like superfamily protein | chr3:2170516-2175686 REVERSE LENGTH=1264	5e-32	24.95	473	994	1264	333	10	Transducin/WD40 repeat-like superfamily protein	---	---	nucleotide binding (GO:0000166)	cellular_component (GO:0005575)
XLOC_013123	GRMZM2G040349	1.3826	4.13194	19.1982	1.5697	0.0309222	2.21608	0.000265828					hypothetical protein LOC100194182	NP_001132701	---	---	---	---	transcription_factor	AT1G17590.1	'-='	NF-YA8 nuclear factor Y, subunit A8 | chr1:6050481-6051984 REVERSE LENGTH=328	2e-33	56.3	119	300	328	45	4	nuclear factor Y, subunit A8	---	regulation of transcription, DNA-dependent (GO:0006355)	sequence-specific DNA binding transcription factor activity (GO:0003700)	CCAAT-binding factor complex (GO:0016602)
																			transcription_factor	AT3G14020.1	'-='	NF-YA6 nuclear factor Y, subunit A6 | chr3:4642968-4644301 FORWARD LENGTH=308	5e-32	40.76	211	300	308	86	8	nuclear factor Y, subunit A6	---	somatic embryogenesis (GO:0010262) /// regulation of transcription, DNA-dependent (GO:0006355) /// embryo development (GO:0009790) /// seed development (GO:0048316)	sequence-specific DNA binding transcription factor activity (GO:0003700)	CCAAT-binding factor complex (GO:0016602)
XLOC_013460	GRMZM2G053206	9.51701	19.5034	156.57	1.02541	0.0222072	3.00501	1.04259e-09					hypothetical protein LOC100272880	NP_001140805	---	---	---	---	membrane	AT1G03230.1	'-='	Eukaryotic aspartyl protease family protein | chr1:790110-791414 FORWARD LENGTH=434	1e-34	33.98	309	384	434	170	12	Eukaryotic aspartyl protease family protein	---	---	---	plasma membrane (GO:0005886)
XLOC_008089	GRMZM2G330635	3.90974	8.76188	30.8961	1.15443	0.0350321	1.81811	8.74591e-05					Glutathione S-transferase GSTU6	B6TL20	---	---	---	---	hormones	AT1G27130.1	'-='	ATGSTU13, GST12, GSTU13 glutathione S-transferase tau 13 | chr1:9425582-9426597 FORWARD LENGTH=227	5e-34	55	120	240	227	48	3	glutathione S-transferase tau 13	Encodes glutathione transferase belonging to the tau class of GSTs. Naming convention according to Wagner et al. (2002).	ethylene mediated signaling pathway (GO:0009873) /// toxin catabolic process (GO:0009407)	glutathione transferase activity (GO:0004364)	cytoplasm (GO:0005737)
XLOC_003478	GRMZM2G153536	9.988	41.4917	123.546	2.04482	2.15823e-06	1.57416	0.0102339					branched-chain-amino-acid aminotransferase	NP_001147646	---	---	---	---	chloroplast	AT3G49680.1	'-='	ATBCAT-3, BCAT3 branched-chain aminotransferase 3 | chr3:18422768-18425473 FORWARD LENGTH=413	7e-174	67.95	337	412	413	104	3	branched-chain aminotransferase 3	Encodes a chloroplast branched-chain amino acid aminotransferase. Complements the yeast leu/iso-leu/val auxotrophy mutant.	second-messenger-mediated signaling (GO:0019932) /// toxin catabolic process (GO:0009407)	branched-chain-amino-acid transaminase activity (GO:0004084) /// catalytic activity (GO:0003824)	chloroplast (GO:0009507)
XLOC_005722	GRMZM2G400714	2.15498	14.3715	30.0574	2.72773	4.04553e-11	1.06451	0.0466146					LOC100284288	NP_001150655	---	---	---	---	NA	AT3G49930.1	'-='	C2H2 and C2HC zinc fingers superfamily protein | chr3:18510246-18510893 FORWARD LENGTH=215	1e-31	36.79	212	278	215	69	7	C2H2 and C2HC zinc fingers superfamily protein	---	regulation of transcription, DNA-dependent (GO:0006355)	nucleic acid binding (GO:0003676) /// sequence-specific DNA binding transcription factor activity (GO:0003700) /// zinc ion binding (GO:0008270)	---
XLOC_016377	GRMZM2G062531	1.48326	42.1567	232.229	4.81919	0	2.46171	8.46137e-06					hypothetical protein LOC100217119	NP_001136959	---	---	---	---	abiotic,membrane	AT4G12110.1	'-='	SMO1-1, ATSMO1, ATSMO1-1 sterol-4alpha-methyl oxidase 1-1 | chr4:7254197-7256004 FORWARD LENGTH=298	5e-114	51.84	299	306	298	140	3	sterol-4alpha-methyl oxidase 1-1	Encodes a member of the SMO1 family of sterol 4alpha-methyl oxidases. More specifically functions as a 4,4-dimethyl-9beta,19-cyclopropylsterol-4alpha- methyl oxidase.	sphingoid biosynthetic process (GO:0046520) /// methionine biosynthetic process (GO:0009086) /// brassinosteroid biosynthetic process (GO:0016132) /// RNA splicing, via endonucleolytic cleavage and ligation (GO:0000394) /// calcium ion transport (GO:0006816) /// sterol biosynthetic process (GO:0016126) /// Golgi organization (GO:0007030) /// response to salt stress (GO:0009651) /// acetyl-CoA met…	4,4-dimethyl-9beta,19-cyclopropylsterol-4alpha-methyl oxidase activity (GO:0080064) /// C-4 methylsterol oxidase activity (GO:0000254) /// catalytic activity (GO:0003824)	membrane (GO:0016020)
																			NA	AT4G22756.1	'-='	SMO1-2, ATSMO1, ATSMO1-2, SMO1 sterol C4-methyl oxidase 1-2 | chr4:11955124-11956695 REVERSE LENGTH=299	2e-113	53.82	301	306	299	132	5	sterol C4-methyl oxidase 1-2	Encodes a member of the SMO1 family of sterol 4alpha-methyl oxidases. More specifically functions as a 4,4-dimethyl-9beta,19-cyclopropylsterol-4alpha- methyl oxidase.	cysteine biosynthetic process (GO:0019344) /// sphingoid biosynthetic process (GO:0046520) /// methionine biosynthetic process (GO:0009086) /// sterol biosynthetic process (GO:0016126) /// brassinosteroid biosynthetic process (GO:0016132) /// acetyl-CoA metabolic process (GO:0006084) /// RNA splicing, via endonucleolytic cleavage and ligation (GO:0000394)	4,4-dimethyl-9beta,19-cyclopropylsterol-4alpha-methyl oxidase activity (GO:0080064) /// C-4 methylsterol oxidase activity (GO:0000254) /// catalytic activity (GO:0003824)	---
XLOC_022393	GRMZM5G851862	1.29081	5.5615	20.0014	2.09747	2.31374e-05	1.84656	7.76185e-05					hypothetical protein LOC100382116	NP_001168348	---	---	---	---	NA	AT2G45560.1	'-='	CYP76C1 cytochrome P450, family 76, subfamily C, polypeptide 1 | chr2:18776391-18778354 REVERSE LENGTH=512	1e-152	48.02	479	502	512	235	6	cytochrome P450, family 76, subfamily C, polypeptide 1	cytochrome P450 monooxygenase	---	---	---
																			membrane,other	AT1G33720.1	'-='	CYP76C6 cytochrome P450, family 76, subfamily C, polypeptide 6 | chr1:12220957-12223981 REVERSE LENGTH=511	6e-147	44.4	500	502	511	255	8	cytochrome P450, family 76, subfamily C, polypeptide 6	member of CYP76C	---	oxygen binding (GO:0019825)	endoplasmic reticulum (GO:0005783)
XLOC_003751	GRMZM2G011598	5.18728	30.006	185.521	2.52246	3.08643e-11	2.62826	2.31035e-09					---	---	---	---	---	---	transcription_factor	AT1G61110.1	'=*'	anac025, NAC025 NAC domain containing protein 25 | chr1:22516730-22518055 FORWARD LENGTH=323	2e-82	67.61	176	373	323	51	3	NAC domain containing protein 25	---	multicellular organismal development (GO:0007275)	sequence-specific DNA binding transcription factor activity (GO:0003700)	cellular_component (GO:0005575)
																			transcription_factor	AT3G15510.1	'=*'	ATNAC2, ANAC056, NARS1, NAC2 NAC domain containing protein 2 | chr3:5243696-5245037 FORWARD LENGTH=364	2e-74	62.7	185	373	364	57	5	NAC domain containing protein 2	Note of caution: not to be confused with another protein (AtNAC6 locus AT5G39610) which on occasion has also been referred to as AtNAC2.	multicellular organismal development (GO:0007275)	sequence-specific DNA binding transcription factor activity (GO:0003700)	cellular_component (GO:0005575)
XLOC_026870	GRMZM2G362298	0.818083	2.62321	8.31695	1.67128	0.00364208	1.66472	0.00257327					hypothetical protein LOC100191750	NP_001130649	---	---	---	---	NA	AT1G31490.1	'=*'	HXXXD-type acyl-transferase family protein | chr1:11271744-11273078 REVERSE LENGTH=444	5e-81	34.67	450	492	444	277	8	HXXXD-type acyl-transferase family protein	---	---	transferase activity (GO:0016740)	---
XLOC_006221	GRMZM2G083347	11.0509	48.1496	133.092	2.11363	2.09381e-08	1.46683	0.0039932					---	---	---	---	---	---	transcription_factor	AT1G61110.1	'=*'	anac025, NAC025 NAC domain containing protein 25 | chr1:22516730-22518055 FORWARD LENGTH=323	2e-43	44.07	177	259	323	86	4	NAC domain containing protein 25	---	multicellular organismal development (GO:0007275)	sequence-specific DNA binding transcription factor activity (GO:0003700)	cellular_component (GO:0005575)
XLOC_003609	GRMZM2G113002	5.16968	14.2945	38.5951	1.45758	0.00190546	1.43296	0.00396224					hypothetical protein LOC100381457 (LOC100381457), mRNA	NM_001174293	---	---	---	---	NA	AT2G28840.1	'=*'	XBAT31 XB3 ortholog 1 in Arabidopsis thaliana | chr2:12378542-12380474 FORWARD LENGTH=456	2e-174	55.7	465	446	456	176	9	XB3 ortholog 1 in Arabidopsis thaliana	---	regulation of transport (GO:0051049)	---	---
XLOC_035674	AC205471.4_FG007	3.55516	22.8615	735.498	2.6752	2.97458e-08	5.00773	0					hypothetical protein LOC100303799 (LOC100303799), mRNA	NM_001165433	---	---	---	---	hormones	AT2G34340.1	'=*'	Protein of unknown function, DUF584 | chr2:14489032-14489442 REVERSE LENGTH=136	7e-14	53.85	52	128	136	21	1	Protein of unknown function, DUF584	---	response to gibberellin stimulus (GO:0009739) /// fatty acid catabolic process (GO:0009062)	molecular_function (GO:0003674)	cellular_component (GO:0005575)
																			NA	AT4G21970.1	'=*'	Protein of unknown function, DUF584 | chr4:11653633-11654106 FORWARD LENGTH=157	8e-14	46.58	73	128	157	37	1	Protein of unknown function, DUF584	---	biological_process (GO:0008150)	molecular_function (GO:0003674)	cellular_component (GO:0005575)
																			NA	AT1G61930.1	'=*'	Protein of unknown function, DUF584 | chr1:22893218-22893829 FORWARD LENGTH=203	2e-05	45.61	57	128	203	25	2	Protein of unknown function, DUF584	---	biological_process (GO:0008150)	molecular_function (GO:0003674)	cellular_component (GO:0005575)
																			NA	AT4G26950.1	'=*'	Protein of unknown function, DUF584 | chr4:13533643-13534077 REVERSE LENGTH=144	7e-05	62.07	29	128	144	11	0	Protein of unknown function, DUF584	---	biological_process (GO:0008150)	molecular_function (GO:0003674)	---
XLOC_030037	GRMZM2G082924	32.8348	115.692	301.441	1.80725	0.000262511	1.38159	0.0288135					putative cytidine deaminase	NP_001105963	---	---	---	---	NA	AT5G28050.2	'=*'	Cytidine/deoxycytidylate deaminase family protein | chr5:10044209-10045484 REVERSE LENGTH=204	8e-115	85	180	186	204	27	0	Cytidine/deoxycytidylate deaminase family protein	---	---	hydrolase activity (GO:0016787) /// zinc ion binding (GO:0008270)	---
XLOC_011797	GRMZM2G139811	0.0440733	2.56955	11.8264	5.85573	1.02178e-11	2.20243	1.16361e-06					---	---	---	---	---	---	NA	AT5G50170.1	'=*'	C2 calcium/lipid-binding and GRAM domain containing protein | chr5:20421150-20425524 FORWARD LENGTH=1027	0	44.35	868	838	1027	420	14	C2 calcium/lipid-binding and GRAM domain containing protein	---	biological_process (GO:0008150)	molecular_function (GO:0003674)	---
																			NA	AT1G03370.1	'=*'	C2 calcium/lipid-binding and GRAM domain containing protein | chr1:830968-834996 FORWARD LENGTH=1020	0	45.5	866	838	1020	401	21	C2 calcium/lipid-binding and GRAM domain containing protein	---	biological_process (GO:0008150)	---	---
XLOC_028109	GRMZM2G059836	36.7315	136.493	453.852	1.884	2.25898e-07	1.7334	0.000258994					LOC100281644	NP_001148035	---	---	---	---	NA	AT5G66110.1	'=*'	HIPP27 Heavy metal transport/detoxification superfamily protein | chr5:26430245-26430778 FORWARD LENGTH=147	1e-49	58.7	138	151	147	45	3	Heavy metal transport/detoxification superfamily protein	---	---	metal ion binding (GO:0046872)	---
XLOC_002672	GRMZM2G058032	0.404005	4.7976	27.1336	3.56013	1.02419e-07	2.49969	1.73369e-06					LOC100283149	NP_001149523	---	---	---	---	NA	AT5G03380.1	'=*'	Heavy metal transport/detoxification superfamily protein | chr5:832400-834301 REVERSE LENGTH=392	2e-07	31.75	126	248	392	61	5	Heavy metal transport/detoxification superfamily protein	---	response to chitin (GO:0010200)	metal ion binding (GO:0046872)	---
																			NA	AT4G16380.1	'=*'	Heavy metal transport/detoxification superfamily protein | chr4:9254638-9255955 FORWARD LENGTH=254	1e-06	39.24	79	248	254	42	2	Heavy metal transport/detoxification superfamily protein	---	---	---	---
																			NA	AT2G36950.1	'=*'	Heavy metal transport/detoxification superfamily protein | chr2:15515216-15516754 FORWARD LENGTH=386	0.0005	32.76	58	248	386	34	1	Heavy metal transport/detoxification superfamily protein	---	para-aminobenzoic acid metabolic process (GO:0046482) /// response to cyclopentenone (GO:0010583) /// toxin catabolic process (GO:0009407)	metal ion binding (GO:0046872) /// copper ion binding (GO:0005507)	cellular_component (GO:0005575)
XLOC_025777	GRMZM2G146380	1.53224	6.3274	52.0756	2.03624	0.00026249	3.04092	6.74113e-11					---	---	---	---	---	---	hormones,transcription_factor	AT1G56010.2	'=*'	NAC1, ANAC022 NAC domain containing protein 1 | chr1:20946852-20949144 REVERSE LENGTH=324	2e-19	37.89	161	252	324	58	5	NAC domain containing protein 1	Encodes a transcription factor involved in shoot apical meristem formation and auxin-mediated lateral root formation. The gene is thought not to be involved in stress responses (NaCl, auxins, ethylene). NAC1 (NAC1)	multicellular organismal development (GO:0007275) /// auxin mediated signaling pathway (GO:0009734) /// lateral root development (GO:0048527) /// primary shoot apical meristem specification (GO:0010072)	sequence-specific DNA binding transcription factor activity (GO:0003700)	---
																			transcription_factor	AT5G18270.1	'=*'	ANAC087 Arabidopsis NAC domain containing protein 87 | chr5:6041241-6042743 REVERSE LENGTH=335	1e-17	41.38	116	252	335	47	3	Arabidopsis NAC domain containing protein 87	---	multicellular organismal development (GO:0007275)	sequence-specific DNA binding transcription factor activity (GO:0003700)	nucleus (GO:0005634) /// cytoplasm (GO:0005737)
																			transcription_factor	AT5G61430.1	'=*'	ANAC100, ATNAC5, NAC100 NAC domain containing protein 100 | chr5:24701328-24702553 REVERSE LENGTH=336	2e-17	47.25	91	252	336	32	3	NAC domain containing protein 100	---	multicellular organismal development (GO:0007275)	sequence-specific DNA binding transcription factor activity (GO:0003700)	cellular_component (GO:0005575)
																			transcription_factor	AT2G24430.1	'=*'	ANAC038, NAC038 NAC domain containing protein 38 | chr2:10383517-10386386 REVERSE LENGTH=316	9e-17	60	65	252	316	11	2	NAC domain containing protein 38	---	multicellular organismal development (GO:0007275)	sequence-specific DNA binding transcription factor activity (GO:0003700)	cellular_component (GO:0005575)
																			NA	AT1G76420.1	'=*'	CUC3, NAC368, ANAC031 NAC (No Apical Meristem) domain transcriptional regulator superfamily protein | chr1:28672029-28673835 REVERSE LENGTH=334	6e-16	50.7	71	252	334	20	1	NAC (No Apical Meristem) domain transcriptional regulator superfamily protein	Identified in an enhancer trap line; member of the NAC family of proteins. Expressed at the boundary between the shoot meristem and lateral organs and the polar nuclei in the embryo sac.	determination of bilateral symmetry (GO:0009855) /// multicellular organismal development (GO:0007275) /// meristem initiation (GO:0010014) /// organ boundary specification between lateral organs and the meristem (GO:0010199) /// leaf morphogenesis (GO:0009965) /// meristem maintenance (GO:0010073)	sequence-specific DNA binding transcription factor activity (GO:0003700)	cellular_component (GO:0005575)
																			NA	AT5G53950.1	'=*'	CUC2, ANAC098, ATCUC2 NAC (No Apical Meristem) domain transcriptional regulator superfamily protein | chr5:21901966-21903795 REVERSE LENGTH=375	1e-15	55.38	65	252	375	17	1	NAC (No Apical Meristem) domain transcriptional regulator superfamily protein	Transcriptional activator of the NAC gene family, with CUC1 redundantly required for embryonic apical meristem formation, cotyledon separation and expression of STM. Proper timing of CUC2 expression is required to maintain the phyllotactic pattern initiated in the meristem. CUC2 expression in leaf sinus region is required for serration and the extent of serration is modulated by mir164A mediated …	regulation of timing of organ formation (GO:0048504) /// formation of organ boundary (GO:0010160) /// multicellular organismal development (GO:0007275) /// secondary shoot formation (GO:0010223) /// primary shoot apical meristem specification (GO:0010072) /// leaf morphogenesis (GO:0009965) /// leaf development (GO:0048366)	sequence-specific DNA binding transcription factor activity (GO:0003700)	cellular_component (GO:0005575)
																			transcription_factor	AT3G18400.1	'=*'	anac058, NAC058 NAC domain containing protein 58 | chr3:6318745-6320593 REVERSE LENGTH=314	1e-15	52.31	65	252	314	16	1	NAC domain containing protein 58	---	multicellular organismal development (GO:0007275) /// cellular cell wall macromolecule metabolic process (GO:0010382) /// xylem development (GO:0010089)	sequence-specific DNA binding transcription factor activity (GO:0003700)	cellular_component (GO:0005575)
																			NA	AT3G12977.1	'=*'	NAC (No Apical Meristem) domain transcriptional regulator superfamily protein | chr3:4143832-4145860 FORWARD LENGTH=279	2e-15	46.91	81	252	279	30	2	NAC (No Apical Meristem) domain transcriptional regulator superfamily protein	---	---	---	cellular_component (GO:0005575)
																			NA	AT3G15170.1	'=*'	CUC1, ANAC054, ATNAC1 NAC (No Apical Meristem) domain transcriptional regulator superfamily protein | chr3:5109912-5111435 FORWARD LENGTH=310	5e-15	56.92	65	252	310	16	1	NAC (No Apical Meristem) domain transcriptional regulator superfamily protein	Encodes a transcription factor involved in shoot apical meristem formation and auxin-mediated lateral root formation. The gene is thought not to be involved in stress responses (NaCl, auxins, ethylene). <i>Cuc</i> mutant was first recognized at the heart stage, where embryos lacking two distinct bulges of cotyledonary primordia were observed.	specification of floral organ identity (GO:0010093) /// meristem initiation (GO:0010014) /// negative regulation of cell division (GO:0051782) /// embryo development (GO:0009790) /// secondary shoot formation (GO:0010223) /// primary shoot apical meristem specification (GO:0010072) /// formation of organ boundary (GO:0010160) /// flower development (GO:0009908) /// carpel development (GO:0048440)…	sequence-specific DNA binding transcription factor activity (GO:0003700)	cellular_component (GO:0005575)
																			abiotic,hormones,other	AT5G08790.1	'=*'	ATAF2, anac081 NAC (No Apical Meristem) domain transcriptional regulator superfamily protein | chr5:2859113-2860144 REVERSE LENGTH=283	4e-14	29.83	181	252	283	98	7	NAC (No Apical Meristem) domain transcriptional regulator superfamily protein	induced by wounding, belongs to a large family of putative transcriptional activators with NAC domain.	regulation of cell size (GO:0008361) /// multicellular organismal development (GO:0007275) /// response to wounding (GO:0009611) /// response to salicylic acid stimulus (GO:0009751) /// response to light stimulus (GO:0009416) /// response to fungus (GO:0009620) /// response to sucrose stimulus (GO:0009744) /// response to jasmonic acid stimulus (GO:0009753)	protein histidine kinase binding (GO:0043424)	nucleus (GO:0005634)
																			membrane	AT2G46770.1	'=*'	NST1, EMB2301, ANAC043 NAC (No Apical Meristem) domain transcriptional regulator superfamily protein | chr2:19220917-19222822 REVERSE LENGTH=365	7e-14	50.77	65	252	365	29	2	NAC (No Apical Meristem) domain transcriptional regulator superfamily protein	NAC transcription factor NST1. NST1 and NST2 are redundant in regulating secondary wall thickening in anther walls and siliques. NST1 promoter was detected in various tissues in which lignified secondary walls develop.	lignin biosynthetic process (GO:0009809) /// fruit dehiscence (GO:0010047) /// multicellular organismal development (GO:0007275) /// secondary cell wall biogenesis (GO:0009834) /// positive regulation of transcription, DNA-dependent (GO:0045893) /// anther dehiscence (GO:0009901) /// embryo development ending in seed dormancy (GO:0009793)	sequence-specific DNA binding transcription factor activity (GO:0003700)	cellular_component (GO:0005575)
																			transcription_factor	AT1G61110.1	'=*'	anac025, NAC025 NAC domain containing protein 25 | chr1:22516730-22518055 FORWARD LENGTH=323	7e-13	46.97	66	252	323	31	2	NAC domain containing protein 25	---	multicellular organismal development (GO:0007275)	sequence-specific DNA binding transcription factor activity (GO:0003700)	cellular_component (GO:0005575)
																			transcription_factor	AT1G62700.1	'=*'	VND5, ANAC026 Arabidopsis NAC domain containing protein 26 | chr1:23216218-23217916 REVERSE LENGTH=394	2e-12	46.97	66	252	394	19	2	Arabidopsis NAC domain containing protein 26	Encodes a NAC-domain transcription factor. Expressed in the vascular tissue.	regulation of transcription, DNA-dependent (GO:0006355)	sequence-specific DNA binding transcription factor activity (GO:0003700)	cellular_component (GO:0005575)
																			NA	AT1G12260.1	'=*'	VND4, EMB2749, ANAC007, NAC007 NAC 007 | chr1:4163058-4164486 REVERSE LENGTH=395	2e-12	43.94	66	252	395	21	1	NAC 007	Encodes a NAC-domain transcription factor. Expressed in the vascular tissue.	regulation of transcription, DNA-dependent (GO:0006355) /// cellular cell wall macromolecule metabolic process (GO:0010382) /// cell wall biogenesis (GO:0042546) /// embryo development ending in seed dormancy (GO:0009793)	sequence-specific DNA binding transcription factor activity (GO:0003700)	---
																			transcription_factor	AT3G17730.1	'=*'	anac057, NAC057 NAC domain containing protein 57 | chr3:6064379-6065813 FORWARD LENGTH=246	2e-12	50.77	65	252	246	18	2	NAC domain containing protein 57	---	multicellular organismal development (GO:0007275)	sequence-specific DNA binding transcription factor activity (GO:0003700)	---
																			membrane	AT3G61910.1	'=*'	NST2, ANAC066, NAC066 NAC domain protein 66 | chr3:22929193-22930407 REVERSE LENGTH=334	3e-12	42.47	73	252	334	25	2	NAC domain protein 66	NAC transcription factor NST2. NST1 and NST2 are redundant in regulating secondary wall thickening in anther walls. NST2 promoter was particularly strong in anther tissue.	multicellular organismal development (GO:0007275) /// secondary cell wall biogenesis (GO:0009834) /// positive regulation of transcription, DNA-dependent (GO:0045893) /// anther dehiscence (GO:0009901)	sequence-specific DNA binding transcription factor activity (GO:0003700)	---
																			transcription_factor	AT3G10480.3	'=*'	ANAC050, NAC050 NAC domain containing protein 50 | chr3:3264410-3266781 FORWARD LENGTH=526	5e-12	50.7	71	252	526	21	3	NAC domain containing protein 50	---	multicellular organismal development (GO:0007275)	sequence-specific DNA binding transcription factor activity (GO:0003700)	---
																			membrane	AT1G79580.1	'=*'	SMB, ANAC033 NAC (No Apical Meristem) domain transcriptional regulator superfamily protein | chr1:29941020-29942925 REVERSE LENGTH=371	7e-12	46.15	65	252	371	18	1	NAC (No Apical Meristem) domain transcriptional regulator superfamily protein	NAC-domain protein. Involved in root cap development. Involved in a regulatory feedback loop with FEZ. FEZ activates SMB in hte root cap daughter cells soon after division, and SMB in turn represses FEZ expression in these cells, thereby preventing further stem cell divisions.	positive regulation of cell fate commitment (GO:0010455) /// multicellular organismal development (GO:0007275) /// regulation of transcription, DNA-dependent (GO:0006355) /// secondary cell wall biogenesis (GO:0009834) /// root cap development (GO:0048829)	sequence-specific DNA binding transcription factor activity (GO:0003700)	nucleus (GO:0005634)
																			abiotic	AT1G71930.1	'=*'	VND7, ANAC030 vascular related NAC-domain protein 7 | chr1:27076205-27077829 FORWARD LENGTH=324	8e-12	28.77	146	252	324	85	3	vascular related NAC-domain protein 7	Encodes a NAC-domain transcription factor with transcriptional activation activity that is involved in xylem formation. Induces transdifferentiation of various cells into protoxylem vessel elements. Located in the nucleus. Expression induced in the presence of auxin, cytokinin and brassinosteroids.	cellular cell wall macromolecule metabolic process (GO:0010382) /// cell wall biogenesis (GO:0042546) /// xylem development (GO:0010089) /// cell wall organization (GO:0071555) /// root hair cell differentiation (GO:0048765) /// response to cytokinin stimulus (GO:0009735) /// glucuronoxylan metabolic process (GO:0010413) /// response to abscisic acid stimulus (GO:0009737) /// actin nucleation (GO…	sequence-specific DNA binding transcription factor activity (GO:0003700)	nucleus (GO:0005634)
																			membrane,transcription_factor	AT4G10350.1	'=*'	ANAC070, BRN2, NAC070 NAC domain containing protein 70 | chr4:6415287-6416829 REVERSE LENGTH=341	8e-12	48.44	64	252	341	19	1	NAC domain containing protein 70	NAC domain protein. SMB, BRN1, and BRN2 act to regulate root cap maturation, in a partially redundant fashion.BRN1 and BRN2, control the cell wall maturation processes that are required to detach root cap layers from the root.	positive regulation of gene expression (GO:0010628) /// multicellular organismal development (GO:0007275) /// secondary cell wall biogenesis (GO:0009834) /// positive regulation of transcription, DNA-dependent (GO:0045893) /// root cap development (GO:0048829)	sequence-specific DNA binding transcription factor activity (GO:0003700)	cellular_component (GO:0005575)
																			transcription_factor	AT1G54330.1	'=*'	ANAC020, NAC020 NAC domain containing protein 20 | chr1:20279715-20280889 REVERSE LENGTH=301	2e-11	48.57	70	252	301	19	2	NAC domain containing protein 20	---	multicellular organismal development (GO:0007275)	sequence-specific DNA binding transcription factor activity (GO:0003700)	cellular_component (GO:0005575)
																			membrane,transcription_factor	AT1G33280.1	'=*'	ANAC015, BRN1, NAC015 NAC domain containing protein 15 | chr1:12072741-12073833 FORWARD LENGTH=305	2e-11	44.62	65	252	305	19	1	NAC domain containing protein 15	NAC domain protein. SMB, BRN1, and BRN2 act to regulate root cap maturation, in a partially redundant fashion.BRN1 and BRN2, control the cell wall maturation processes that are required to detach root cap layers from the root.	positive regulation of gene expression (GO:0010628) /// multicellular organismal development (GO:0007275) /// secondary cell wall biogenesis (GO:0009834) /// positive regulation of transcription, DNA-dependent (GO:0045893) /// root cap development (GO:0048829)	sequence-specific DNA binding transcription factor activity (GO:0003700)	cellular_component (GO:0005575)
																			transcription_factor	AT1G65910.1	'=*'	anac028, NAC028 NAC domain containing protein 28 | chr1:24520933-24524108 REVERSE LENGTH=631	3e-11	37.37	99	252	631	35	4	NAC domain containing protein 28	---	multicellular organismal development (GO:0007275)	sequence-specific DNA binding transcription factor activity (GO:0003700)	cellular_component (GO:0005575)
																			abiotic	AT5G62380.1	'=*'	VND6, ANAC101, NAC101 NAC-domain protein 101 | chr5:25050684-25051858 FORWARD LENGTH=348	3e-11	42.42	66	252	348	22	1	NAC-domain protein 101	Encodes a NAC-domain transcription factor involved in xylem formation. Induces transdifferentiation of various cells into metaxylem vessel elements. Located in the nucleus. Expression induced in the presence of auxin, cytokinin and brassinosteroids.	response to abscisic acid stimulus (GO:0009737) /// actin nucleation (GO:0045010) /// multicellular organismal development (GO:0007275) /// response to brassinosteroid stimulus (GO:0009741) /// cellular cell wall macromolecule metabolic process (GO:0010382) /// cell adhesion (GO:0007155) /// meristem initiation (GO:0010014) /// xylem development (GO:0010089) /// cell wall organization (GO:0071555…	sequence-specific DNA binding transcription factor activity (GO:0003700)	nucleus (GO:0005634)
																			membrane,transcription_factor	AT1G32770.1	'=*'	ANAC012, SND1, NST3, NAC012 NAC domain containing protein 12 | chr1:11865343-11866950 REVERSE LENGTH=358	7e-11	27.98	168	252	358	98	6	NAC domain containing protein 12	Encodes SND1, a NAC Domain transcription factor involved in secondary wall biosynthesis in fibers. Expressed specifically in interfascicular fibers and xylary fibers in stems. Expressed in the procambium of stem inflorescences and root. May act as a negative regulator of secondary wall thickening in xylary fibers. Acts redundantly with NST1 to control development of secondary walls in siliques.	lignin biosynthetic process (GO:0009809) /// fruit dehiscence (GO:0010047) /// multicellular organismal development (GO:0007275) /// secondary cell wall biogenesis (GO:0009834) /// positive regulation of transcription, DNA-dependent (GO:0045893) /// glucuronoxylan metabolic process (GO:0010413) /// xylan biosynthetic process (GO:0045492)	sequence-specific DNA binding (GO:0043565) /// sequence-specific DNA binding transcription factor activity (GO:0003700)	nucleus (GO:0005634)
																			NA	AT2G18060.1	'=*'	VND1, ANAC037 vascular related NAC-domain protein 1 | chr2:7848399-7850303 REVERSE LENGTH=365	8e-11	43.75	64	252	365	20	1	vascular related NAC-domain protein 1	Encodes a NAC-domain transcription factor. Expressed in the vascular tissue.	response to brassinosteroid stimulus (GO:0009741) /// regulation of transcription, DNA-dependent (GO:0006355) /// xylem development (GO:0010089) /// response to chitin (GO:0010200)	sequence-specific DNA binding transcription factor activity (GO:0003700)	cellular_component (GO:0005575)
																			transcription_factor	AT5G17260.1	'=*'	anac086, NAC086 NAC domain containing protein 86 | chr5:5675323-5677912 REVERSE LENGTH=476	1e-10	49.23	65	252	476	20	2	NAC domain containing protein 86	---	multicellular organismal development (GO:0007275)	sequence-specific DNA binding transcription factor activity (GO:0003700)	cellular_component (GO:0005575)
																			transcription_factor	AT4G28530.1	'=*'	anac074, NAC074 NAC domain containing protein 74 | chr4:14090725-14094603 REVERSE LENGTH=352	2e-10	32.74	113	252	352	48	3	NAC domain containing protein 74	---	multicellular organismal development (GO:0007275)	sequence-specific DNA binding transcription factor activity (GO:0003700)	cellular_component (GO:0005575)
																			transcription_factor	AT3G03200.1	'=*'	anac045, NAC045 NAC domain containing protein 45 | chr3:736141-738527 REVERSE LENGTH=479	2e-10	42.86	84	252	479	34	3	NAC domain containing protein 45	---	multicellular organismal development (GO:0007275)	sequence-specific DNA binding transcription factor activity (GO:0003700)	cellular_component (GO:0005575)
XLOC_020141	GRMZM2G174719	4.56894	22.5993	146.051	2.29661	2.44943e-06	2.69212	4.77637e-09					LOC100285882	NP_001152244	---	---	---	---	NA	AT1G56060.1	'=*'	unknown protein; BEST Arabidopsis thaliana protein match is: unknown protein (TAIR:AT2G32210.1); Has 180 Blast hits to 180 proteins in 22 species: Archae - 0; Bacteria - 0; Metazoa - 0; Fungi - 10; Plants - 170; Viruses - 0; Other Eukaryotes - 0 (source: NCBI BLink). | chr1:20966737-20967133 REVERSE LENGTH=71	3e-06	42.31	52	76	71	26	1	---	---	biological_process (GO:0008150)	molecular_function (GO:0003674)	cellular_component (GO:0005575)
																			NA	AT3G49845.1	'=*'	unknown protein; FUNCTIONS IN: molecular_function unknown; INVOLVED IN: biological_process unknown; LOCATED IN: cellular_component unknown; EXPRESSED IN: root; Has 30201 Blast hits to 17322 proteins in 780 species: Archae - 12; Bacteria - 1396; Metazoa - 17338; Fungi - 3422; Plants - 5037; Viruses - 0; Other Eukaryotes - 2996 (source: NCBI BLink). | chr3:18487339-18487965 FORWARD LENGTH=124	0.0002	35.29	68	76	124	38	1	---	---	biological_process (GO:0008150)	molecular_function (GO:0003674)	cellular_component (GO:0005575)
																			NA	AT3G22240.1	'=*'	unknown protein; BEST Arabidopsis thaliana protein match is: unknown protein (TAIR:AT3G22235.2); Has 177 Blast hits to 177 proteins in 14 species: Archae - 0; Bacteria - 0; Metazoa - 0; Fungi - 0; Plants - 177; Viruses - 0; Other Eukaryotes - 0 (source: NCBI BLink). | chr3:7863788-7864675 REVERSE LENGTH=72	0.0007	52.73	55	76	72	22	1	---	---	biological_process (GO:0008150)	molecular_function (GO:0003674)	---
																			NA	AT5G19900.1	'=*'	PRLI-interacting factor, putative | chr5:6728561-6730045 REVERSE LENGTH=494	0.065	52	25	76	494	10	1	PRLI-interacting factor, putative	---	biological_process (GO:0008150)	molecular_function (GO:0003674)	---
XLOC_013711	GRMZM2G479038	0.299383	2.50446	8.17299	3.0547	8.09385e-08	1.70636	0.00108227					cytokinin-O-glucosyltransferase 3	NP_001148090	---	---	---	---	NA	AT2G36800.1	'=*'	DOGT1, UGT73C5 don-glucosyltransferase 1 | chr2:15423493-15424980 REVERSE LENGTH=495	4e-135	42.24	490	525	495	267	5	don-glucosyltransferase 1	Encodes a DON-Glucosyltransferase. The UGT73C5 glucosylates both brassinolide and castasterone in the 23-O position. The enzyme is presumably involved in the homeostasis of those steroid hormones hence regulating BR activity. Transgenic plants overexpressing UGT73C5 show a typical BR-deficient phenotype.	brassinosteroid metabolic process (GO:0016131)	quercetin 4'-O-glucosyltransferase activity (GO:0080046) /// cis-zeatin O-beta-D-glucosyltransferase activity (GO:0050502) /// trans-zeatin O-beta-D-glucosyltransferase activity (GO:0050403) /// transferase activity, transferring glycosyl groups (GO:0016757) /// glucosyltransferase activity (GO:0046527) /// quercetin 7-O-glucosyltransferase activity (GO:0080044) /// UDP-glycosyltransferase activi…	---
																			abiotic	AT2G36750.1	'=*'	UGT73C1 UDP-glucosyl transferase 73C1 | chr2:15410531-15412006 REVERSE LENGTH=491	2e-133	41.02	490	525	491	281	3	UDP-glucosyl transferase 73C1	---	response to UV-B (GO:0010224)	UDP-glucosyltransferase activity (GO:0035251) /// cis-zeatin O-beta-D-glucosyltransferase activity (GO:0050502) /// trans-zeatin O-beta-D-glucosyltransferase activity (GO:0050403) /// transferase activity, transferring glycosyl groups (GO:0016757) /// UDP-glycosyltransferase activity (GO:0008194)	---
																			NA	AT2G36760.1	'=*'	UGT73C2 UDP-glucosyl transferase 73C2 | chr2:15413042-15414532 REVERSE LENGTH=496	3e-130	41.06	492	525	496	279	5	UDP-glucosyl transferase 73C2	---	---	transferase activity, transferring glycosyl groups (GO:0016757) /// transferase activity, transferring hexosyl groups (GO:0016758) /// UDP-glycosyltransferase activity (GO:0008194)	---
																			NA	AT2G36790.1	'=*'	UGT73C6 UDP-glucosyl transferase 73C6 | chr2:15420339-15421826 REVERSE LENGTH=495	1e-125	41.02	490	525	495	272	5	UDP-glucosyl transferase 73C6	The At2g36790 gene encodes a UDP-glucose:flavonol-3-O-glycoside-7-O-glucosyltransferase (UGT73C6)attaching a glucosyl residue to the 7-O-position of the flavonols kaempferol, quercetin and their 3-O-glycoside derivatives.	flavonol biosynthetic process (GO:0051555)	UDP-glucosyltransferase activity (GO:0035251) /// quercetin 4'-O-glucosyltransferase activity (GO:0080046) /// quercetin 3-O-glucosyltransferase activity (GO:0080043) /// transferase activity, transferring glycosyl groups (GO:0016757) /// quercetin 7-O-glucosyltransferase activity (GO:0080044) /// UDP-glycosyltransferase activity (GO:0008194)	cellular_component (GO:0005575)
XLOC_008206	GRMZM2G443509	6.78892	24.251	77.1504	1.82706	6.49962e-05	1.66963	0.00227034					hypothetical protein LOC100274745	NP_001142510	---	---	---	---	NA	AT3G16560.1	'=*'	Protein phosphatase 2C family protein | chr3:5636051-5637702 REVERSE LENGTH=493	8e-180	55.2	500	616	493	198	7	Protein phosphatase 2C family protein	---	---	protein serine/threonine phosphatase activity (GO:0004722)	---
XLOC_024419	GRMZM2G110735	4.04118	10.4858	30.462	1.36585	0.00100717	1.53858	0.000496804					hypothetical protein LOC100274698	NP_001142480	---	---	---	---	NA	AT1G65610.1	'=*'	ATGH9A2, KOR2 Six-hairpin glycosidases superfamily protein | chr1:24391823-24395261 REVERSE LENGTH=623	0	54.4	625	621	623	267	9	Six-hairpin glycosidases superfamily protein	---	---	hydrolase activity, hydrolyzing O-glycosyl compounds (GO:0004553)	cellular_component (GO:0005575)
																			NA	AT4G24260.1	'=*'	ATGH9A3, KOR3, GH9A3 glycosyl hydrolase 9A3 | chr4:12577871-12580133 REVERSE LENGTH=620	0	66.94	614	621	620	190	9	glycosyl hydrolase 9A3	Encodes a protein with similarity to endo-1,4-b-glucanases. KOR3 is induced by nemotodes and is expressed in syncitia induced by Heterodera schachtii.May be involved in the development and function of syncitia.	response to nematode (GO:0009624)	hydrolase activity, hydrolyzing O-glycosyl compounds (GO:0004553)	---
																			abiotic,hormones,membrane	AT5G49720.1	'=*'	ATGH9A1, TSD1, DEC, KOR, RSW2, IRX2, KOR1, GH9A1 glycosyl hydrolase 9A1 | chr5:20197765-20200168 REVERSE LENGTH=621	0	73.28	610	621	621	153	6	glycosyl hydrolase 9A1	Encodes a membrane-bound endo-1,4-beta-D-glucanase, involved in cellulose biosynthesis. Loss-of-function mutants have severe cellulose-deficient phenotypes. During cell elongation, KOR1 is associated with Golgi apparatus and early endosome. Inhibition of cellulose biosynthesis promoted a redistribution of KOR1 in subcellular locations. These observations suggest that deposition of cellulose invol…	unidimensional cell growth (GO:0009826) /// cell growth (GO:0016049) /// response to fructose stimulus (GO:0009750) /// response to temperature stimulus (GO:0009266) /// response to ozone (GO:0010193) /// multidimensional cell growth (GO:0009825) /// plant-type cell wall biogenesis (GO:0009832) /// cortical microtubule organization (GO:0043622) /// response to cadmium ion (GO:0046686) /// cystein…	hydrolase activity, hydrolyzing O-glycosyl compounds (GO:0004553) /// cellulase activity (GO:0008810)	endosome (GO:0005768) /// Golgi apparatus (GO:0005794) /// cell plate (GO:0009504) /// early endosome (GO:0005769) /// trans-Golgi network (GO:0005802)
XLOC_005955	GRMZM2G340257	0.608324	11.2706	518.592	4.20185	0	5.52396	0					---	---	---	---	---	---	NA	AT5G66460.1	'=*'	MAN7, AtMAN7 Glycosyl hydrolase superfamily protein | chr5:26538911-26540837 REVERSE LENGTH=431	2e-41	40	215	251	431	123	3	Glycosyl hydrolase superfamily protein	---	determination of bilateral symmetry (GO:0009855) /// regulation of meristem growth (GO:0010075) /// metabolic process (GO:0008152) /// seed germination (GO:0009845) /// meristem initiation (GO:0010014) /// polarity specification of adaxial/abaxial axis (GO:0009944)	hydrolase activity, hydrolyzing O-glycosyl compounds (GO:0004553)	---
																			NA	AT3G10890.1	'=*'	Glycosyl hydrolase superfamily protein | chr3:3407455-3409000 REVERSE LENGTH=414	6e-41	40.88	181	251	414	103	3	Glycosyl hydrolase superfamily protein	---	---	hydrolase activity, hydrolyzing O-glycosyl compounds (GO:0004553)	---
																			NA	AT1G02310.1	'=*'	MAN1 Glycosyl hydrolase superfamily protein | chr1:458243-460652 REVERSE LENGTH=411	6e-37	40.86	186	251	411	104	4	Glycosyl hydrolase superfamily protein	---	negative regulation of transcription, DNA-dependent (GO:0045892) /// cellular response to phosphate starvation (GO:0016036) /// galactolipid biosynthetic process (GO:0019375)	hydrolase activity, hydrolyzing O-glycosyl compounds (GO:0004553)	---
																			NA	AT5G01930.1	'=*'	MAN6, AtMAN6 Glycosyl hydrolase superfamily protein | chr5:361189-362867 REVERSE LENGTH=448	6e-34	37.36	182	251	448	110	2	Glycosyl hydrolase superfamily protein	---	metabolic process (GO:0008152) /// seed germination (GO:0009845)	hydrolase activity, hydrolyzing O-glycosyl compounds (GO:0004553)	---
																			NA	AT4G28320.1	'=*'	MAN5, AtMAN5 Glycosyl hydrolase superfamily protein | chr4:14018293-14019972 REVERSE LENGTH=431	9e-34	33.65	208	251	431	122	6	Glycosyl hydrolase superfamily protein	---	metabolic process (GO:0008152) /// seed germination (GO:0009845)	hydrolase activity, hydrolyzing O-glycosyl compounds (GO:0004553)	---
																			NA	AT3G10900.1	'=*'	Glycosyl hydrolase superfamily protein | chr3:3410252-3412070 REVERSE LENGTH=408	2e-32	35.64	188	251	408	117	3	Glycosyl hydrolase superfamily protein	---	---	hydrolase activity, hydrolyzing O-glycosyl compounds (GO:0004553)	---
XLOC_010668	GRMZM2G062156	13.5652	41.3442	103.803	1.59804	0.00084238	1.32809	0.00869176					hypothetical protein LOC100273244	NP_001141158	---	---	---	---	membrane	AT3G18830.1	'=*'	ATPLT5, PMT5, ATPMT5 polyol/monosaccharide transporter 5 | chr3:6489000-6491209 REVERSE LENGTH=539	0	61.19	505	516	539	193	3	polyol/monosaccharide transporter 5	This gene encodes a plasma membrane-localized polyol/cyclitol/monosaccharide-H+-symporter. The symporter is able to catalyze the energy-dependent membrane passage of a wide range of linear polyols (three to six carbon backbone), of cyclic polyols (<i>myo</i>-inositol), and of numerous monosaccharides, including pyranose ring-forming and furanose ring-forming hexoses and pentoses. This gene belong…	amino acid import (GO:0043090) /// negative regulation of defense response (GO:0031348)	monosaccharide transmembrane transporter activity (GO:0015145) /// sugar:hydrogen symporter activity (GO:0005351) /// sorbitol transmembrane transporter activity (GO:0015576) /// carbohydrate transmembrane transporter activity (GO:0015144) /// glycerol transmembrane transporter activity (GO:0015168) /// D-ribose transmembrane transporter activity (GO:0015591) /// myo-inositol transmembrane transp…	plasma membrane (GO:0005886) /// membrane (GO:0016020)
																			membrane	AT2G16120.1	'=*'	PMT1, ATPMT1 polyol/monosaccharide transporter 1 | chr2:6996727-6998441 REVERSE LENGTH=511	0	59.96	502	516	511	195	4	polyol/monosaccharide transporter 1	---	monosaccharide transport (GO:0015749)	sugar:hydrogen symporter activity (GO:0005351) /// carbohydrate transmembrane transporter activity (GO:0015144)	pollen tube (GO:0090406) /// membrane (GO:0016020) /// plasma membrane (GO:0005886)
																			membrane	AT2G16130.1	'=*'	PMT2, ATPMT2 polyol/monosaccharide transporter 2 | chr2:7002322-7004043 FORWARD LENGTH=511	0	60.36	497	516	511	192	3	polyol/monosaccharide transporter 2	---	---	sugar:hydrogen symporter activity (GO:0005351) /// carbohydrate transmembrane transporter activity (GO:0015144)	membrane (GO:0016020) /// plasma membrane (GO:0005886)
XLOC_014760	GRMZM2G329069	2.08922	7.69183	65.7537	1.87063	0.00327039	3.09567	2.09467e-09					hypothetical protein LOC100279141 (LOC100279141), mRNA	NM_001152177	---	---	---	---	NA	AT3G59880.1	'=*'	unknown protein; FUNCTIONS IN: molecular_function unknown; INVOLVED IN: biological_process unknown; LOCATED IN: plasma membrane; BEST Arabidopsis thaliana protein match is: unknown protein (TAIR:AT2G44010.1); Has 20 Blast hits to 20 proteins in 7 species: Archae - 0; Bacteria - 0; Metazoa - 0; Fungi - 0; Plants - 20; Viruses - 0; Other Eukaryotes - 0 (source: NCBI BLink). | chr3:22121069-22121446…	0.001	26.87	134	117	125	70	5	---	---	biological_process (GO:0008150)	molecular_function (GO:0003674)	---
																			NA	AT5G02090.1	'=*'	unknown protein; Has 30 Blast hits to 30 proteins in 10 species: Archae - 0; Bacteria - 0; Metazoa - 0; Fungi - 0; Plants - 30; Viruses - 0; Other Eukaryotes - 0 (source: NCBI BLink). | chr5:412350-412607 REVERSE LENGTH=85	0.12	91.67	12	117	85	1	0	---	---	biological_process (GO:0008150)	molecular_function (GO:0003674)	cellular_component (GO:0005575)
XLOC_032092	GRMZM2G154752	0.480973	3.92177	8.5956	3.01774	7.50333e-09	1.13209	0.039396					hypothetical protein LOC100273519	NP_001141409	---	---	---	---	other	AT2G45550.1	'=*'	CYP76C4 cytochrome P450, family 76, subfamily C, polypeptide 4 | chr2:18773541-18775654 REVERSE LENGTH=511	7e-116	41.51	436	432	511	244	6	cytochrome P450, family 76, subfamily C, polypeptide 4	member of CYP76C	---	oxygen binding (GO:0019825)	---
																			other	AT3G61040.1	'=*'	CYP76C7 cytochrome P450, family 76, subfamily C, polypeptide 7 | chr3:22594074-22596125 REVERSE LENGTH=498	2e-111	41.15	435	432	498	241	9	cytochrome P450, family 76, subfamily C, polypeptide 7	encodes a protein with cytochrome P450 domain	tryptophan catabolic process (GO:0006569) /// indoleacetic acid biosynthetic process (GO:0009684)	oxygen binding (GO:0019825)	---
XLOC_035577	AC197705.4_FG003	0.182131	38.6567	90.6032	7.71986	7.82241e-12	1.22884	0.0161807					hypothetical protein LOC100279055	NP_001145583	---	---	---	---	NA	AT5G01300.1	'=*'	PEBP (phosphatidylethanolamine-binding protein) family protein | chr5:121643-122448 REVERSE LENGTH=162	7e-62	57.65	170	174	162	59	4	PEBP (phosphatidylethanolamine-binding protein) family protein	---	positive regulation of transcription, DNA-dependent (GO:0045893) /// myo-inositol hexakisphosphate biosynthetic process (GO:0010264) /// seed dormancy process (GO:0010162) /// biological_process (GO:0008150)	phosphatidylethanolamine binding (GO:0008429)	cellular_component (GO:0005575)
XLOC_000158	GRMZM2G107532	3.62418	10.9134	57.7993	1.58064	0.000161602	2.40495	3.63765e-08					hypothetical protein LOC100272791	NP_001140716	---	---	---	---	NA	AT4G28760.1	'=*'	Protein of unknown function (DUF3741) | chr4:14208640-14211811 FORWARD LENGTH=924	4e-92	30.23	976	899	924	523	36	Protein of unknown function (DUF3741)	---	biological_process (GO:0008150)	molecular_function (GO:0003674)	cellular_component (GO:0005575)
XLOC_029537	GRMZM2G001221	1.15371	2.85884	7.2695	1.29942	0.0414841	1.34642	0.0186807					LOC100283705	NP_001150076	---	---	---	---	membrane	AT5G24270.1	'=*'	SOS3, CBL4, ATSOS3 Calcium-binding EF-hand family protein | chr5:8238781-8240179 REVERSE LENGTH=222	4e-96	63.51	211	211	222	74	1	Calcium-binding EF-hand family protein	encodes a calcium sensor that is essential for K+ nutrition, K+/Na+ selectivity, and salt tolerance. The protein is similar to calcineurin B. Lines carrying recessive mutations are hypersensitive to Na+ and Li+ stresses and is unable to grow in low K+. The growth defect is rescued by extracellular calcium.	hypotonic salinity response (GO:0042539) /// detection of calcium ion (GO:0005513) /// N-terminal protein myristoylation (GO:0006499) /// calcium-mediated signaling (GO:0019722) /// cellular potassium ion homeostasis (GO:0030007) /// stomatal movement (GO:0010118)	protein binding (GO:0005515) /// calcium ion binding (GO:0005509) /// calcium-dependent protein serine/threonine phosphatase activity (GO:0004723)	cytoplasm (GO:0005737) /// calcineurin complex (GO:0005955)
																			membrane	AT1G64480.1	'=*'	CBL8 calcineurin B-like protein 8 | chr1:23948028-23949751 REVERSE LENGTH=214	3e-89	59.81	209	211	214	83	1	calcineurin B-like protein 8	calcineurin B-like protein 8, member of plant-specific family of calcium sensor proteins containing 3 EF-hand motifs	calcium-mediated signaling (GO:0019722)	calcium ion binding (GO:0005509)	membrane (GO:0016020)
																			abiotic,membrane	AT5G47100.1	'=*'	CBL9, ATCBL9 calcineurin B-like protein 9 | chr5:19129896-19131727 REVERSE LENGTH=213	4e-87	57.82	211	211	213	88	1	calcineurin B-like protein 9	member of AtCBLs (Calcineurin B-like Calcium Sensor Proteins. CBL9 interacts with and targets CIPK23 to the plasma membrane in vivo.	response to water deprivation (GO:0009414) /// response to stress (GO:0006950) /// calcium-mediated signaling (GO:0019722) /// potassium ion import (GO:0010107) /// stomatal movement (GO:0010118)	protein binding (GO:0005515) /// calcium ion binding (GO:0005509)	protein serine/threonine phosphatase complex (GO:0008287) /// cytoplasm (GO:0005737) /// plasma membrane (GO:0005886)
																			abiotic,hormones,membrane,other	AT4G17615.1	'=*'	CBL1, ATCBL1, SCABP5 calcineurin B-like protein 1 | chr4:9817142-9818995 FORWARD LENGTH=213	4e-86	56.4	211	211	213	91	1	calcineurin B-like protein 1	Member of AtCBL (Calcineurin B-like Calcium Sensor Proteins) family. Protein level is increased upon high salt, mannitol, and cold stresses. CBL1 interacts with CIPK23 and recruits the kinase to the plasma membrane where the substrate(s) of CIPK23 may reside. CBL1 localization is regulated by protein modification including myristolation and acylation.	regulation of plant-type hypersensitive response (GO:0010363) /// negative regulation of programmed cell death (GO:0043069) /// response to osmotic stress (GO:0006970) /// response to auxin stimulus (GO:0009733) /// calcium-mediated signaling (GO:0019722) /// protein targeting to membrane (GO:0006612) /// response to ethylene stimulus (GO:0009723) /// hyperosmotic salinity response (GO:0042538) /…	kinase binding (GO:0019900) /// protein binding (GO:0005515) /// calcium ion binding (GO:0005509)	cytoplasm (GO:0005737) /// plasma membrane (GO:0005886)
XLOC_003118	GRMZM2G013986	0.560364	4.81013	12.5494	3.09191	1.40008e-11	1.38347	0.00997139					hypothetical protein LOC100274260	NP_001142096	---	---	---	---	membrane	AT1G04110.1	'=*'	SDD1 Subtilase family protein | chr1:1061457-1063784 REVERSE LENGTH=775	2e-180	41.16	775	748	775	417	19	Subtilase family protein	Initially identified as a mutation affecting stomatal development and distribution. Encodes a protein similar to serine proteases.	metabolic process (GO:0008152) /// regulation of cell proliferation (GO:0042127) /// stomatal complex morphogenesis (GO:0010103) /// proteolysis (GO:0006508)	serine-type endopeptidase activity (GO:0004252)	external side of plasma membrane (GO:0009897) /// cell wall (GO:0005618)
XLOC_035599	GRMZM2G162868	13.6133	38.5399	102.889	1.4916	0.000304834	1.41666	0.00188267					hypothetical protein LOC100278993	NP_001145544	---	---	---	---	NA	AT1G74458.1	'=*'	unknown protein; LOCATED IN: endomembrane system; Has 9 Blast hits to 9 proteins in 4 species: Archae - 0; Bacteria - 0; Metazoa - 0; Fungi - 0; Plants - 9; Viruses - 0; Other Eukaryotes - 0 (source: NCBI BLink). | chr1:27987071-27987551 FORWARD LENGTH=94	0.5	29.63	81	93	94	51	3	---	---	---	---	---
XLOC_013460	GRMZM2G053206	9.51701	19.5034	156.57	1.02541	0.0222072	3.00501	1.04259e-09					hypothetical protein LOC100272880	NP_001140805	---	---	---	---	NA	AT5G48430.1	'=*'	Eukaryotic aspartyl protease family protein | chr5:19627892-19629112 REVERSE LENGTH=406	9e-25	31.44	264	384	406	149	9	Eukaryotic aspartyl protease family protein	---	oligopeptide transport (GO:0006857) /// amino acid transport (GO:0006865)	---	---
XLOC_031875	GRMZM2G308615	0.0779694	14.627	30.4855	7.54178	0	1.05948	0.0243659					hypothetical protein LOC100279578	NP_001146047	---	---	---	---	NA	AT2G29380.1	'=*'	HAI3 highly ABA-induced PP2C gene 3 | chr2:12608855-12610124 FORWARD LENGTH=362	6e-115	60.07	298	358	362	94	7	highly ABA-induced PP2C gene 3	---	---	protein serine/threonine phosphatase activity (GO:0004722)	---
XLOC_000051	GRMZM2G055698	0.912892	3.68816	25.0032	2.00465	0.00200167	2.76114	7.27521e-08					hypothetical protein LOC100383023	NP_001169173	---	---	---	---	NA	AT1G63120.1	'=*'	ATRBL2, RBL2 RHOMBOID-like 2 | chr1:23409054-23410725 REVERSE LENGTH=317	3e-133	59.13	323	322	317	123	4	RHOMBOID-like 2	AtRBL2 has been identified as a rhomboid protein involved in regulated intramembrane proteolysis (RIP). The enzyme has the proteolytic activity and substrate specificity comparable to the Drosophila Rho-1 protein.	---	serine-type endopeptidase activity (GO:0004252)	Golgi apparatus (GO:0005794)
																			NA	AT2G29050.1	'=*'	ATRBL1, RBL1 RHOMBOID-like 1 | chr2:12478245-12480121 FORWARD LENGTH=389	3e-123	57.34	293	322	389	122	2	RHOMBOID-like 1	---	---	---	Golgi apparatus (GO:0005794)
XLOC_032987	GRMZM2G109627	7.57267	30.3032	161.823	1.99086	3.5389e-08	2.41688	4.45363e-08					---	---	---	---	---	---	transcription_factor	AT1G61110.1	'=*'	anac025, NAC025 NAC domain containing protein 25 | chr1:22516730-22518055 FORWARD LENGTH=323	4e-81	65.54	177	398	323	50	2	NAC domain containing protein 25	---	multicellular organismal development (GO:0007275)	sequence-specific DNA binding transcription factor activity (GO:0003700)	cellular_component (GO:0005575)
																			transcription_factor	AT3G15510.1	'=*'	ATNAC2, ANAC056, NARS1, NAC2 NAC domain containing protein 2 | chr3:5243696-5245037 FORWARD LENGTH=364	2e-76	66.67	171	398	364	46	2	NAC domain containing protein 2	Note of caution: not to be confused with another protein (AtNAC6 locus AT5G39610) which on occasion has also been referred to as AtNAC2.	multicellular organismal development (GO:0007275)	sequence-specific DNA binding transcription factor activity (GO:0003700)	cellular_component (GO:0005575)
XLOC_027256	GRMZM2G156517	10.7772	29.9041	68.8736	1.46263	0.000218574	1.20361	0.00810308					hypothetical protein LOC100192585	NP_001131272	---	---	---	---	other	AT5G53300.1	'=*'	UBC10 ubiquitin-conjugating enzyme 10 | chr5:21632802-21633989 REVERSE LENGTH=148	1e-103	94.59	148	148	148	8	0	ubiquitin-conjugating enzyme 10	Encodes a ubiquitin conjugating enzyme.	ubiquitin-dependent protein catabolic process (GO:0006511)	ubiquitin protein ligase binding (GO:0031625) /// ubiquitin-protein ligase activity (GO:0004842)	cellular_component (GO:0005575)
																			abiotic,other	AT3G08690.1	'=*'	UBC11, ATUBC11 ubiquitin-conjugating enzyme 11 | chr3:2641487-2642489 FORWARD LENGTH=148	3e-102	93.24	148	148	148	10	0	ubiquitin-conjugating enzyme 11	---	fatty acid beta-oxidation (GO:0006635) /// ubiquitin-dependent protein catabolic process (GO:0006511) /// DNA endoreduplication (GO:0042023) /// response to misfolded protein (GO:0051788) /// proteasome core complex assembly (GO:0080129) /// postreplication repair (GO:0006301) /// proteasome assembly (GO:0043248) /// toxin catabolic process (GO:0009407) /// proteasomal ubiquitin-dependent protein…	ubiquitin-protein ligase activity (GO:0004842)	cellular_component (GO:0005575)
																			other	AT5G41700.4	'=*'	UBC8, ATUBC8 ubiquitin conjugating enzyme 8 | chr5:16676072-16677223 FORWARD LENGTH=149	4e-100	91.28	149	148	149	12	1	ubiquitin conjugating enzyme 8	One of the polypeptides that constitute the ubiquitin-conjugating enzyme E2	stamen development (GO:0048443) /// ubiquitin-dependent protein catabolic process (GO:0006511) /// DNA endoreduplication (GO:0042023) /// endosperm development (GO:0009960) /// regulation of unidimensional cell growth (GO:0051510) /// regulation of transport (GO:0051049) /// proteasome assembly (GO:0043248) /// response to misfolded protein (GO:0051788) /// proteasomal ubiquitin-dependent protein…	protein binding (GO:0005515) /// ubiquitin-protein ligase activity (GO:0004842)	nucleus (GO:0005634) /// cytoplasm (GO:0005737)
																			other	AT1G64230.4	'=*'	UBC28 ubiquitin-conjugating enzyme 28 | chr1:23833792-23835220 FORWARD LENGTH=190	1e-95	73.16	190	148	190	9	1	ubiquitin-conjugating enzyme 28	---	fatty acid beta-oxidation (GO:0006635) /// protein import into peroxisome matrix (GO:0016558) /// ubiquitin-dependent protein catabolic process (GO:0006511) /// DNA endoreduplication (GO:0042023) /// Golgi vesicle transport (GO:0048193) /// cellular membrane fusion (GO:0006944) /// response to misfolded protein (GO:0051788) /// postreplication repair (GO:0006301) /// proteasome assembly (GO:00432…	ubiquitin-protein ligase activity (GO:0004842)	---
XLOC_036692	GRMZM2G396553	3.37704	12.9885	42.3884	1.93367	1.60718e-07	1.70643	9.83393e-05					---	---	---	---	---	---	abiotic	AT2G16500.1	'=*'	ADC1, ARGDC1, ARGDC, SPE1 arginine decarboxylase 1 | chr2:7150796-7152904 REVERSE LENGTH=702	0	59.41	712	694	702	255	8	arginine decarboxylase 1	encodes a arginine decarboxylase (ADC), a rate-limiting enzyme that catalyzes the first step of polyamine (PA) biosynthesis via ADC pathway in Arabidopsis thaliana. Arabidopsis genome has two ADC paralogs, ADC1 and ADC2. Double mutant analysis showed that ADC genes are essential for the production of PA, and are required for normal seed development. Promoter region of ADC1 contains 742-bp AT-rich…	response to cold (GO:0009409) /// response to salt stress (GO:0009651) /// seed development (GO:0048316) /// response to oxidative stress (GO:0006979)	arginine decarboxylase activity (GO:0008792)	---
XLOC_007134	GRMZM2G077036	4.16216	9.30379	21.7281	1.15075	0.00887203	1.22367	0.00664629					---	---	---	---	---	---	NA	AT1G26850.1	'=*'	S-adenosyl-L-methionine-dependent methyltransferases superfamily protein | chr1:9301146-9303432 REVERSE LENGTH=616	0	56.65	632	641	616	253	5	S-adenosyl-L-methionine-dependent methyltransferases superfamily protein	---	---	---	endosome (GO:0005768) /// Golgi apparatus (GO:0005794) /// trans-Golgi network (GO:0005802)
																			NA	AT2G45750.1	'=*'	S-adenosyl-L-methionine-dependent methyltransferases superfamily protein | chr2:18842655-18845343 FORWARD LENGTH=631	0	60.7	631	641	631	225	6	S-adenosyl-L-methionine-dependent methyltransferases superfamily protein	---	trichoblast differentiation (GO:0010054)	---	---
																			NA	AT4G10440.1	'=*'	S-adenosyl-L-methionine-dependent methyltransferases superfamily protein | chr4:6459728-6461932 REVERSE LENGTH=633	0	60.36	618	641	633	230	4	S-adenosyl-L-methionine-dependent methyltransferases superfamily protein	---	pollen exine formation (GO:0010584)	---	---
																			NA	AT1G31850.1	'=*'	S-adenosyl-L-methionine-dependent methyltransferases superfamily protein | chr1:11431165-11433443 FORWARD LENGTH=603	0	43.42	608	641	603	310	11	S-adenosyl-L-methionine-dependent methyltransferases superfamily protein	---	---	---	endosome (GO:0005768) /// Golgi apparatus (GO:0005794) /// trans-Golgi network (GO:0005802)
XLOC_019084	GRMZM2G139293	9.63482	34.0729	101.209	1.81256	1.72692e-05	1.57065	0.000485518					hypothetical protein LOC100277186	NP_001144298	---	---	---	---	abiotic,hormones,membrane	AT1G05575.1	'=*'	unknown protein; FUNCTIONS IN: molecular_function unknown; INVOLVED IN: anaerobic respiration; LOCATED IN: endomembrane system; EXPRESSED IN: 17 plant structures; EXPRESSED DURING: 9 growth stages; BEST Arabidopsis thaliana protein match is: unknown protein (TAIR:AT2G31945.1); Has 63 Blast hits to 63 proteins in 10 species: Archae - 0; Bacteria - 0; Metazoa - 0; Fungi - 0; Plants - 63; Viruses - …	1e-10	55.38	65	96	89	27	2	---	---	response to ethylene stimulus (GO:0009723) /// ethylene mediated signaling pathway (GO:0009873) /// abscisic acid mediated signaling pathway (GO:0009738) /// response to chitin (GO:0010200) /// respiratory burst involved in defense response (GO:0002679) /// anaerobic respiration (GO:0009061) /// intracellular signal transduction (GO:0035556)	molecular_function (GO:0003674)	endoplasmic reticulum (GO:0005783)
XLOC_024297	AC210013.4_FG018	5.9982	13.7897	59.4719	1.19125	0.0143546	2.10862	1.07799e-06					hypothetical protein LOC100277775	NP_001144731	---	---	---	---	chloroplast	AT5G19855.1	'=*'	Chaperonin-like RbcX protein | chr5:6712166-6713445 REVERSE LENGTH=203	5e-74	71.83	142	194	203	39	1	Chaperonin-like RbcX protein	---	chaperone-mediated protein folding (GO:0061077)	protein binding involved in protein folding (GO:0044183)	chloroplast stroma (GO:0009570)
XLOC_000048	GRMZM2G126199	1.69623	9.12214	30.8483	2.4173	6.02792e-06	1.75775	0.000381809					retinol dehydrogenase 12 (LOC100285880), mRNA	NM_001158770	---	---	---	---	NA	AT4G24050.1	'=*'	NAD(P)-binding Rossmann-fold superfamily protein | chr4:12497287-12499661 FORWARD LENGTH=332	1e-156	66.04	321	361	332	106	2	NAD(P)-binding Rossmann-fold superfamily protein	---	---	oxidoreductase activity (GO:0016491)	---
XLOC_021283	GRMZM2G146553	28.5055	61.99	160.023	1.11106	0.00892929	1.36817	0.00486837					hypothetical protein LOC100193758	NP_001132316	---	---	---	---	abiotic,other	AT1G01140.3	'=*'	CIPK9, PKS6 CBL-interacting protein kinase 9 | chr1:64398-67512 REVERSE LENGTH=451	0	69.11	437	440	451	128	4	CBL-interacting protein kinase 9	Encodes a CBL-interacting protein kinase with similarity to SOS2	response to wounding (GO:0009611) /// response to mannitol stimulus (GO:0010555) /// cellular response to potassium ion starvation (GO:0051365) /// regulation of potassium ion transport (GO:0043266) /// response to cold (GO:0009409) /// response to salt stress (GO:0009651)	kinase activity (GO:0016301)	---
																			abiotic	AT2G26980.4	'=*'	CIPK3 CBL-interacting protein kinase 3 | chr2:11515234-11518426 REVERSE LENGTH=451	0	77.24	435	440	451	99	0	CBL-interacting protein kinase 3	encodes a serine-threonine protein kinase whose expression increases in response to abscisic acid, cold, drought, high salt, and wounding conditions. The gene is expressed in developing seeds and seedlings. Lines carrying a T-DNA insertions have reduced germination efficiency and expression of cold, high-salt, and abscisic acid marker genes are altered, but not drought-response markers.	response to abscisic acid stimulus (GO:0009737) /// seed germination (GO:0009845) /// response to cytokinin stimulus (GO:0009735) /// response to abiotic stimulus (GO:0009628) /// abscisic acid mediated signaling pathway (GO:0009738)	protein kinase activity (GO:0004672) /// protein serine/threonine kinase activity (GO:0004674) /// kinase activity (GO:0016301)	nucleus (GO:0005634) /// cytoplasm (GO:0005737)
																			abiotic,membrane	AT5G35410.1	'=*'	SOS2, SNRK3.11, CIPK24, ATSOS2 Protein kinase superfamily protein | chr5:13634933-13638062 FORWARD LENGTH=446	0	59.22	434	440	446	171	3	Protein kinase superfamily protein	encodes a member of the CBL-interacting protein kinase family, is a regulatory component controlling plant potassium nutrition	response to salt stress (GO:0009651)	protein binding (GO:0005515) /// protein kinase activity (GO:0004672) /// kinase activity (GO:0016301)	plant-type vacuole membrane (GO:0009705)
																			membrane	AT5G21326.1	'=*'	Ca2+regulated serine-threonine protein kinase family protein | chr5:7218081-7221743 FORWARD LENGTH=439	0	76.21	433	440	439	103	0	Ca2+regulated serine-threonine protein kinase family protein	---	signal transduction (GO:0007165) /// protein phosphorylation (GO:0006468)	ATP binding (GO:0005524) /// protein kinase activity (GO:0004672)	---
XLOC_036659	GRMZM2G444801	1.56087	4.18942	20.5399	1.41467	0.00378715	2.29361	1.66968e-07					sulfate transporter 3.4	NP_001148179	---	---	---	---	membrane	AT1G22150.1	'=*'	SULTR1;3 sulfate transporter 1;3 | chr1:7818361-7821344 FORWARD LENGTH=656	0	50.69	649	681	656	316	3	sulfate transporter 1;3	sulfate transporter Sultr1;3	---	sulfate transmembrane transporter activity (GO:0015116)	---
																			membrane	AT4G08620.1	'=*'	SULTR1;1 sulphate transporter 1;1 | chr4:5500480-5505982 FORWARD LENGTH=649	0	51.12	624	681	649	302	2	sulphate transporter 1;1	Encodes a sulfate transporter. Contains STAS domain. Expressed in roots and guard cells. Up-regulated by sulfur deficiency.	selenate transport (GO:0080160) /// sulfate transport (GO:0008272)	sulfate transmembrane transporter activity (GO:0015116)	---
																			membrane	AT1G78000.1	'=*'	SULTR1;2, SEL1 sulfate transporter 1;2 | chr1:29329889-29332877 FORWARD LENGTH=653	0	51.21	621	681	653	300	2	sulfate transporter 1;2	Encodes a sulfate transporter that can restore sulfate uptake capacity of a yeast mutant lacking sulfate transporter genes.	transition metal ion transport (GO:0000041) /// oligopeptide transport (GO:0006857) /// selenate transport (GO:0080160) /// cellular response to sulfate starvation (GO:0009970) /// nitrate transport (GO:0015706) /// response to nitrate (GO:0010167) /// sulfate transport (GO:0008272)	sulfate transmembrane transporter activity (GO:0015116)	plasma membrane (GO:0005886)
																			membrane	AT4G02700.1	'=*'	SULTR3;2 sulfate transporter 3;2 | chr4:1189062-1193325 FORWARD LENGTH=646	0	51.37	619	681	646	298	2	sulfate transporter 3;2	---	---	sulfate transmembrane transporter activity (GO:0015116)	---
																			membrane	AT3G51895.1	'=*'	SULTR3;1, AST12 sulfate transporter 3;1 | chr3:19251503-19255677 REVERSE LENGTH=658	0	54.78	617	681	658	276	2	sulfate transporter 3;1	Encodes a sulfate transporter.	sulfate transport (GO:0008272)	sulfate transmembrane transporter activity (GO:0015116)	---
XLOC_030436	GRMZM2G055809	1.967	4.80127	18.4496	1.27768	0.0495492	1.9421	0.000235875					hypothetical protein LOC100275410	NP_001142959	---	---	---	---	abiotic,membrane	AT1G60010.1	'=*'	unknown protein; FUNCTIONS IN: molecular_function unknown; INVOLVED IN: N-terminal protein myristoylation; LOCATED IN: cellular_component unknown; EXPRESSED IN: 22 plant structures; EXPRESSED DURING: 13 growth stages; BEST Arabidopsis thaliana protein match is: unknown protein (TAIR:AT1G10530.1); Has 185 Blast hits to 185 proteins in 18 species: Archae - 0; Bacteria - 0; Metazoa - 0; Fungi - 3; P…	3e-26	43.52	108	184	173	53	2	---	---	water transport (GO:0006833) /// response to fructose stimulus (GO:0009750) /// response to salt stress (GO:0009651)	molecular_function (GO:0003674)	cellular_component (GO:0005575)
																			NA	AT5G62900.1	'=*'	unknown protein; FUNCTIONS IN: molecular_function unknown; INVOLVED IN: N-terminal protein myristoylation; LOCATED IN: cellular_component unknown; EXPRESSED IN: 22 plant structures; EXPRESSED DURING: 12 growth stages; BEST Arabidopsis thaliana protein match is: unknown protein (TAIR:AT5G50090.1); Has 157 Blast hits to 157 proteins in 14 species: Archae - 0; Bacteria - 0; Metazoa - 0; Fungi - 0; P…	6e-24	42.45	106	184	161	40	1	---	---	---	molecular_function (GO:0003674)	cellular_component (GO:0005575)
																			NA	AT1G10530.1	'=*'	unknown protein; FUNCTIONS IN: molecular_function unknown; INVOLVED IN: N-terminal protein myristoylation; BEST Arabidopsis thaliana protein match is: unknown protein (TAIR:AT1G60010.1); Has 143 Blast hits to 143 proteins in 14 species: Archae - 0; Bacteria - 0; Metazoa - 0; Fungi - 0; Plants - 143; Viruses - 0; Other Eukaryotes - 0 (source: NCBI BLink). | chr1:3471805-3472526 REVERSE LENGTH=166	1e-23	42.2	109	184	166	55	3	---	---	---	molecular_function (GO:0003674)	---
																			NA	AT5G50090.1	'=*'	unknown protein; FUNCTIONS IN: molecular_function unknown; INVOLVED IN: N-terminal protein myristoylation; LOCATED IN: cellular_component unknown; BEST Arabidopsis thaliana protein match is: unknown protein (TAIR:AT5G62900.1); Has 1807 Blast hits to 1807 proteins in 277 species: Archae - 0; Bacteria - 0; Metazoa - 736; Fungi - 347; Plants - 385; Viruses - 0; Other Eukaryotes - 339 (source: NCBI B…	4e-22	41.04	134	184	159	57	4	---	---	---	molecular_function (GO:0003674)	cellular_component (GO:0005575)
XLOC_019148	GRMZM2G041959	1.12886	10.5066	60.0912	3.20863	2.98644e-09	2.51586	0.00102911					hypothetical protein LOC100382458	NP_001168670	---	---	---	---	NA	AT1G74510.2	'=*'	Galactose oxidase/kelch repeat superfamily protein | chr1:28006065-28007420 FORWARD LENGTH=451	4e-163	51.94	464	423	451	169	7	Galactose oxidase/kelch repeat superfamily protein	---	biological_process (GO:0008150)	molecular_function (GO:0003674)	nucleus (GO:0005634)
XLOC_015783	GRMZM2G144668	10.2506	22.3825	143.75	1.11693	0.00751532	2.68312	1.19046e-09					1-aminocyclopropane-1-carboxylate oxidase	NP_001151658	---	---	---	---	NA	AT5G59530.1	'=*'	2-oxoglutarate (2OG) and Fe(II)-dependent oxygenase superfamily protein | chr5:23994434-23995715 REVERSE LENGTH=364	1e-89	40.54	370	376	364	187	11	2-oxoglutarate (2OG) and Fe(II)-dependent oxygenase superfamily protein	---	transition metal ion transport (GO:0000041) /// response to zinc ion (GO:0010043) /// toxin catabolic process (GO:0009407) /// response to cyclopentenone (GO:0010583)	transferase activity, transferring glycosyl groups (GO:0016757)	---
																			NA	AT5G59540.1	'=*'	2-oxoglutarate (2OG) and Fe(II)-dependent oxygenase superfamily protein | chr5:23996293-23997576 REVERSE LENGTH=366	3e-89	39.78	372	376	366	188	10	2-oxoglutarate (2OG) and Fe(II)-dependent oxygenase superfamily protein	---	nitrate transport (GO:0015706) /// response to nitrate (GO:0010167) /// biological_process (GO:0008150)	oxidoreductase activity (GO:0016491)	cellular_component (GO:0005575)
																			NA	AT2G30840.1	'=*'	2-oxoglutarate (2OG) and Fe(II)-dependent oxygenase superfamily protein | chr2:13135581-13136833 REVERSE LENGTH=362	3e-88	38.62	378	376	362	194	9	2-oxoglutarate (2OG) and Fe(II)-dependent oxygenase superfamily protein	encodes a protein whose sequence is similar to 2-oxoglutarate-dependent dioxygenase	transition metal ion transport (GO:0000041) /// cytokinin biosynthetic process (GO:0009691) /// biological_process (GO:0008150)	1-aminocyclopropane-1-carboxylate oxidase activity (GO:0009815)	cellular_component (GO:0005575)
																			NA	AT1G06650.2	'=*'	2-oxoglutarate (2OG) and Fe(II)-dependent oxygenase superfamily protein | chr1:2035909-2037186 FORWARD LENGTH=369	6e-88	40.48	378	376	369	197	6	2-oxoglutarate (2OG) and Fe(II)-dependent oxygenase superfamily protein	encodes a protein whose sequence is similar to 2-oxoglutarate-dependent dioxygenase	biological_process (GO:0008150)	oxidoreductase activity, acting on paired donors, with incorporation or reduction of molecular oxygen, 2-oxoglutarate as one donor, and incorporation of one atom each of oxygen into both donors (GO:0016706)	---
																			NA	AT1G06645.1	'=*'	2-oxoglutarate (2OG) and Fe(II)-dependent oxygenase superfamily protein | chr1:2034229-2035499 FORWARD LENGTH=366	3e-86	39.16	383	376	366	194	6	2-oxoglutarate (2OG) and Fe(II)-dependent oxygenase superfamily protein	---	biological_process (GO:0008150)	---	cellular_component (GO:0005575)
																			NA	AT1G03410.1	'=*'	2A6 2-oxoglutarate (2OG) and Fe(II)-dependent oxygenase superfamily protein | chr1:844782-846574 REVERSE LENGTH=398	9e-86	40.7	371	376	398	191	9	2-oxoglutarate (2OG) and Fe(II)-dependent oxygenase superfamily protein	---	---	---	---
																			NA	AT3G61400.1	'=*'	2-oxoglutarate (2OG) and Fe(II)-dependent oxygenase superfamily protein | chr3:22718956-22720397 FORWARD LENGTH=370	2e-81	38.13	375	376	370	201	7	2-oxoglutarate (2OG) and Fe(II)-dependent oxygenase superfamily protein	1-aminocyclopropane-1-carboxylate oxidase-like protein	biological_process (GO:0008150)	1-aminocyclopropane-1-carboxylate oxidase activity (GO:0009815)	cellular_component (GO:0005575)
																			NA	AT5G43440.1	'=*'	2-oxoglutarate (2OG) and Fe(II)-dependent oxygenase superfamily protein | chr5:17455356-17456608 REVERSE LENGTH=365	1e-80	36.46	373	376	365	209	7	2-oxoglutarate (2OG) and Fe(II)-dependent oxygenase superfamily protein	encodes a protein whose sequence is similar to ACC oxidase	biological_process (GO:0008150)	1-aminocyclopropane-1-carboxylate oxidase activity (GO:0009815)	cellular_component (GO:0005575)
XLOC_008739	GRMZM2G392116	1.72584	5.66836	34.7054	1.7059	0.000880204	2.61416	1.92954e-08					hypothetical protein LOC100275789	NP_001143260	---	---	---	---	NA	AT1G01550.1	'=*'	BPS1 Protein of unknown function (DUF793) | chr1:200526-201575 FORWARD LENGTH=349	3e-08	25.2	250	309	349	147	8	Protein of unknown function (DUF793)	BYPASS1, required to prevent constitutive production of a root-derived graft-transmissible signal	root development (GO:0048364) /// protein targeting to vacuole (GO:0006623) /// shoot development (GO:0048367) /// embryo development (GO:0009790)	molecular_function (GO:0003674)	---
XLOC_014824	GRMZM5G858197	4.98103	17.219	48.7743	1.77975	0.000206998	1.50212	0.00126281					G-box-binding factor 4	NP_001147108	---	---	---	---	transcription_factor	AT5G44080.1	'=*'	Basic-leucine zipper (bZIP) transcription factor family protein | chr5:17738787-17739734 REVERSE LENGTH=315	1e-31	35.92	284	260	315	114	11	Basic-leucine zipper (bZIP) transcription factor family protein	---	response to xenobiotic stimulus (GO:0009410) /// endoplasmic reticulum unfolded protein response (GO:0030968)	sequence-specific DNA binding transcription factor activity (GO:0003700)	---
																			transcription_factor	AT1G03970.1	'=*'	GBF4 G-box binding factor 4 | chr1:1018237-1019049 FORWARD LENGTH=270	1e-31	41.98	212	260	270	92	9	G-box binding factor 4	encodes a basic leucine zipper G-box binding factor that can bind to G-box motifs only as heterodimers with GBF2 or GBF3. A single amino acid change can confer G-box binding as homodimers.	---	sequence-specific DNA binding (GO:0043565) /// DNA binding (GO:0003677) /// sequence-specific DNA binding transcription factor activity (GO:0003700)	nucleus (GO:0005634)
																			abiotic,transcription_factor	AT2G41070.1	'=*'	EEL, ATBZIP12, DPBF4 Basic-leucine zipper (bZIP) transcription factor family protein | chr2:17131249-17132208 FORWARD LENGTH=262	2e-23	35.38	260	260	262	119	11	Basic-leucine zipper (bZIP) transcription factor family protein	Transcription factor homologous to ABI5. Regulates AtEm1 expression by binding directly at the AtEm1 promoter. Located in the nucleus and expressed during seed maturation in the cotyledons and later in the whole embryo.	positive regulation of cellular process (GO:0048522) /// regulation of transcription, DNA-dependent (GO:0006355) /// positive regulation of transcription, DNA-dependent (GO:0045893) /// response to xenobiotic stimulus (GO:0009410) /// abscisic acid mediated signaling pathway (GO:0009738) /// endoplasmic reticulum unfolded protein response (GO:0030968)	DNA binding (GO:0003677) /// sequence-specific DNA binding transcription factor activity (GO:0003700)	nucleus (GO:0005634)
XLOC_027378	GRMZM2G117057	0.662805	2.84969	11.6212	2.09442	0.0430972	2.02788	0.00969516					ZCN11 protein	NP_001106264	---	---	---	---	abiotic	AT1G18100.1	'=*'	E12A11, MFT PEBP (phosphatidylethanolamine-binding protein) family protein | chr1:6228049-6230110 REVERSE LENGTH=173	2e-74	61.8	178	180	173	63	2	PEBP (phosphatidylethanolamine-binding protein) family protein	Encodes a member of the FT and TFL1 family of phosphatidylethanolamine-binding proteins. It is expressed in seeds and up-regulated in response to ABA. Loss of function mutants show decreased rate of germination in the presence of ABA. ABA dependent regulation is mediated by both ABI3 and ABI5. ABI5 promotes MFT expression, primarily in the radicle-hypocotyl transition zone and ABI3 suppresses it …	response to abscisic acid stimulus (GO:0009737) /// positive regulation of seed germination (GO:0010030) /// response to arsenic-containing substance (GO:0046685)	phosphatidylethanolamine binding (GO:0008429)	nucleus (GO:0005634)
XLOC_023441	GRMZM2G172230	13.0077	114.257	308.736	3.1251	0	1.4341	0.0270064					hypothetical protein LOC100383653	NP_001169769	---	---	---	---	abiotic,chloroplast	AT5G15450.1	'=*'	APG6, CLPB3, CLPB-P casein lytic proteinase B3 | chr5:5014399-5018255 REVERSE LENGTH=968	0	39.83	924	947	968	444	19	casein lytic proteinase B3	Encodes a chloroplast-targeted Hsp101 homologue. Functions as a molecular chaperone involved in plastid differentiation mediating internal thylakoid membrane formation and conferring thermotolerance to chloroplasts during heat stress. APG6 is constitutively expressed in the root tips, the organ boundary region, the reproductive tissues of mature plants where plastids exist as proplastids, and sli…	chloroplast organization (GO:0009658) /// response to heat (GO:0009408)	ATP binding (GO:0005524) /// ATPase activity (GO:0016887)	chloroplast (GO:0009507)
																			abiotic	AT1G74310.1	'=*'	ATHSP101, HSP101, HOT1 heat shock protein 101 | chr1:27936715-27939862 REVERSE LENGTH=911	0	39.6	899	947	911	444	15	heat shock protein 101	Encodes ClpB1, which belongs to the Casein lytic proteinase/heat shock protein 100 (Clp/Hsp100) family. Involved in refolding of proteins which form aggregates under heat stress. Also known as AtHsp101. AtHsp101 is a cytosolic heat shock protein required for acclimation to high temperature.	heat acclimation (GO:0010286) /// response to high light intensity (GO:0009644) /// response to hydrogen peroxide (GO:0042542) /// response to endoplasmic reticulum stress (GO:0034976) /// protein unfolding (GO:0043335) /// response to heat (GO:0009408) /// protein folding (GO:0006457)	ATP binding (GO:0005524) /// protein binding (GO:0005515) /// ATPase activity (GO:0016887)	---
XLOC_018427	GRMZM2G118104	3.30059	14.0942	37.1056	2.08457	7.02754e-07	1.39654	0.00184148					hypothetical protein LOC100304199	NP_001159123	---	---	---	---	NA	AT4G29820.1	'=*'	CFIM-25, ATCFIM-25 homolog of CFIM-25 | chr4:14596047-14597317 REVERSE LENGTH=222	3e-85	56.31	222	277	222	90	3	homolog of CFIM-25	Encodes a homolog of the protein CFI-25, a polyadenylation factor subunit.	organ senescence (GO:0010260) /// biological_process (GO:0008150)	---	cellular_component (GO:0005575)
XLOC_022683	GRMZM2G043348	6.81567	22.9401	60.2405	1.74121	1.60806e-06	1.39286	0.00131919					Putative uncharacterized protein	C4J296	---	---	---	---	NA	AT4G25990.2	'=*'	CIL CCT motif family protein | chr4:13191937-13193543 REVERSE LENGTH=409	2e-13	27.92	419	435	409	191	21	CCT motif family protein	chloroplast import apparatus CIA2-like. CIA2 is a transcription factor which upregulates chloroplast translocon genes	biological_process (GO:0008150)	molecular_function (GO:0003674)	---
XLOC_030908	GRMZM2G155911	2.72739	6.17529	22.4366	1.16925	0.0187322	1.86127	1.71672e-05					anthocyanidin 3-O-glucosyltransferase	NP_001148465	---	---	---	---	NA	AT3G16520.3	'=*'	UGT88A1 UDP-glucosyl transferase 88A1 | chr3:5619355-5620833 REVERSE LENGTH=462	4e-96	37.08	472	476	462	273	8	UDP-glucosyl transferase 88A1	---	---	quercetin 4'-O-glucosyltransferase activity (GO:0080046) /// quercetin 3-O-glucosyltransferase activity (GO:0080043) /// quercetin 3'-O-glucosyltransferase activity (GO:0080045) /// transferase activity, transferring glycosyl groups (GO:0016757) /// quercetin 7-O-glucosyltransferase activity (GO:0080044) /// UDP-glycosyltransferase activity (GO:0008194)	---
																			NA	AT1G07250.1	'=*'	UGT71C4 UDP-glucosyl transferase 71C4 | chr1:2225963-2227402 FORWARD LENGTH=479	8e-95	39.08	476	476	479	246	15	UDP-glucosyl transferase 71C4	---	---	UDP-glucosyltransferase activity (GO:0035251) /// quercetin 3-O-glucosyltransferase activity (GO:0080043) /// transferase activity, transferring glycosyl groups (GO:0016757) /// quercetin 7-O-glucosyltransferase activity (GO:0080044)	cellular_component (GO:0005575)
																			hormones	AT1G07260.1	'=*'	UGT71C3 UDP-glucosyl transferase 71C3 | chr1:2227748-2229178 REVERSE LENGTH=476	5e-91	37.63	481	476	476	257	14	UDP-glucosyl transferase 71C3	---	ethylene mediated signaling pathway (GO:0009873)	quercetin 3-O-glucosyltransferase activity (GO:0080043) /// transferase activity, transferring glycosyl groups (GO:0016757) /// UDP-glycosyltransferase activity (GO:0008194)	cellular_component (GO:0005575)
																			NA	AT1G07240.1	'=*'	UGT71C5 UDP-glucosyl transferase 71C5 | chr1:2223889-2225331 FORWARD LENGTH=480	8e-90	37.19	484	476	480	258	12	UDP-glucosyl transferase 71C5	---	---	quercetin 3-O-glucosyltransferase activity (GO:0080043) /// transferase activity, transferring glycosyl groups (GO:0016757) /// UDP-glycosyltransferase activity (GO:0008194)	cellular_component (GO:0005575)
																			NA	AT3G21790.1	'=*'	UDP-Glycosyltransferase superfamily protein | chr3:7676927-7678414 REVERSE LENGTH=495	2e-87	37.25	494	476	495	264	15	UDP-Glycosyltransferase superfamily protein	---	---	UDP-glycosyltransferase activity (GO:0008194)	cellular_component (GO:0005575)
																			abiotic,hormones,other	AT3G21780.1	'=*'	UGT71B6 UDP-glucosyl transferase 71B6 | chr3:7675051-7676490 REVERSE LENGTH=479	2e-87	35.9	493	476	479	262	15	UDP-glucosyl transferase 71B6	Encodes a protein with UDP-glucosyl transferase activity that was shown to preferentially glucosylates abscisic acid (ABA), and not its catabolites. Moreover, UGT71B6 was shown to have a strict preference for the naturally-occurring ABA enantiomer, (+)-ABA, and not its 'unnatural' relative, (-)-ABA. This is in contrast to the other identified UGT genes catalyzing the glucosylation of ABA which we…	response to osmotic stress (GO:0006970) /// response to abscisic acid stimulus (GO:0009737) /// response to water deprivation (GO:0009414) /// abscisic acid catabolic process (GO:0046345) /// response to wounding (GO:0009611) /// response to ethylene stimulus (GO:0009723) /// hyperosmotic salinity response (GO:0042538) /// abscisic acid mediated signaling pathway (GO:0009738) /// response to salt…	transferase activity, transferring glycosyl groups (GO:0016757) /// abscisic acid glucosyltransferase activity (GO:0010294) /// UDP-glycosyltransferase activity (GO:0008194)	---
																			membrane,other	AT4G01070.1	'=*'	GT72B1, UGT72B1 UDP-Glycosyltransferase superfamily protein | chr4:461858-463300 REVERSE LENGTH=480	3e-87	35.42	480	476	480	277	9	UDP-Glycosyltransferase superfamily protein	the glycosyltransferase (UGT72B1) is involved in metabolizing xenobiotica (chloroaniline and chlorophenole). Comparison between wild type and knock-out mutant demonstrates the central role of this gene for metabolizing chloroaniline but significantly less for chlorophenole. The glucosyltransferase preferred UDP-xylose over UDP-glucose indicating its (additional) functioning as a xylosyltransferas…	xenobiotic metabolic process (GO:0006805) /// response to toxin (GO:0009636) /// regulation of plant-type hypersensitive response (GO:0010363) /// response to wounding (GO:0009611) /// xenobiotic catabolic process (GO:0042178) /// coumarin biosynthetic process (GO:0009805) /// positive regulation of flavonoid biosynthetic process (GO:0009963) /// protein targeting to membrane (GO:0006612)	UDP-glucosyltransferase activity (GO:0035251) /// transferase activity, transferring glycosyl groups (GO:0016757) /// UDP-glycosyltransferase activity (GO:0008194)	---
																			NA	AT3G21800.1	'=*'	UGT71B8 UDP-glucosyl transferase 71B8 | chr3:7680243-7681685 REVERSE LENGTH=480	3e-86	37.21	516	476	480	240	20	UDP-glucosyl transferase 71B8	---	---	quercetin 4'-O-glucosyltransferase activity (GO:0080046) /// quercetin 3-O-glucosyltransferase activity (GO:0080043) /// transferase activity, transferring glycosyl groups (GO:0016757) /// UDP-glycosyltransferase activity (GO:0008194)	---
																			NA	AT2G29710.1	'=*'	UDP-Glycosyltransferase superfamily protein | chr2:12698717-12700120 FORWARD LENGTH=467	3e-86	34.56	489	476	467	265	17	UDP-Glycosyltransferase superfamily protein	---	---	transferase activity, transferring glycosyl groups (GO:0016757) /// UDP-glycosyltransferase activity (GO:0008194)	cellular_component (GO:0005575)
XLOC_030909	GRMZM2G455075	1.70225	6.03923	36.7297	1.81719	0.000124624	2.60451	4.79292e-10					Anthocyanidin 5,3-O-glucosyltransferase	B6SSB3	---	---	---	---	NA	AT3G21800.1	'=*'	UGT71B8 UDP-glucosyl transferase 71B8 | chr3:7680243-7681685 REVERSE LENGTH=480	1e-98	38.08	499	484	480	259	15	UDP-glucosyl transferase 71B8	---	---	quercetin 4'-O-glucosyltransferase activity (GO:0080046) /// quercetin 3-O-glucosyltransferase activity (GO:0080043) /// transferase activity, transferring glycosyl groups (GO:0016757) /// UDP-glycosyltransferase activity (GO:0008194)	---
																			NA	AT3G16520.3	'=*'	UGT88A1 UDP-glucosyl transferase 88A1 | chr3:5619355-5620833 REVERSE LENGTH=462	2e-93	36.04	480	484	462	265	10	UDP-glucosyl transferase 88A1	---	---	quercetin 4'-O-glucosyltransferase activity (GO:0080046) /// quercetin 3-O-glucosyltransferase activity (GO:0080043) /// quercetin 3'-O-glucosyltransferase activity (GO:0080045) /// transferase activity, transferring glycosyl groups (GO:0016757) /// quercetin 7-O-glucosyltransferase activity (GO:0080044) /// UDP-glycosyltransferase activity (GO:0008194)	---
																			NA	AT3G21790.1	'=*'	UDP-Glycosyltransferase superfamily protein | chr3:7676927-7678414 REVERSE LENGTH=495	9e-93	36.17	506	484	495	263	15	UDP-Glycosyltransferase superfamily protein	---	---	UDP-glycosyltransferase activity (GO:0008194)	cellular_component (GO:0005575)
																			NA	AT4G15280.1	'=*'	UGT71B5 UDP-glucosyl transferase 71B5 | chr4:8719182-8720618 FORWARD LENGTH=478	5e-90	36.25	491	484	478	274	16	UDP-glucosyl transferase 71B5	---	---	quercetin 3-O-glucosyltransferase activity (GO:0080043) /// transferase activity, transferring glycosyl groups (GO:0016757) /// UDP-glycosyltransferase activity (GO:0008194)	cellular_component (GO:0005575)
XLOC_013712	GRMZM2G338465	1.44005	4.00902	16.805	1.46739	0.00724827	2.06757	8.80504e-06					cytokinin-O-glucosyltransferase 3	NP_001148195	---	---	---	---	NA	AT2G36800.1	'=*'	DOGT1, UGT73C5 don-glucosyltransferase 1 | chr2:15423493-15424980 REVERSE LENGTH=495	1e-137	42.65	483	484	495	268	5	don-glucosyltransferase 1	Encodes a DON-Glucosyltransferase. The UGT73C5 glucosylates both brassinolide and castasterone in the 23-O position. The enzyme is presumably involved in the homeostasis of those steroid hormones hence regulating BR activity. Transgenic plants overexpressing UGT73C5 show a typical BR-deficient phenotype.	brassinosteroid metabolic process (GO:0016131)	quercetin 4'-O-glucosyltransferase activity (GO:0080046) /// cis-zeatin O-beta-D-glucosyltransferase activity (GO:0050502) /// trans-zeatin O-beta-D-glucosyltransferase activity (GO:0050403) /// transferase activity, transferring glycosyl groups (GO:0016757) /// glucosyltransferase activity (GO:0046527) /// quercetin 7-O-glucosyltransferase activity (GO:0080044) /// UDP-glycosyltransferase activi…	---
																			abiotic	AT2G36750.1	'=*'	UGT73C1 UDP-glucosyl transferase 73C1 | chr2:15410531-15412006 REVERSE LENGTH=491	7e-133	40.71	479	484	491	281	3	UDP-glucosyl transferase 73C1	---	response to UV-B (GO:0010224)	UDP-glucosyltransferase activity (GO:0035251) /// cis-zeatin O-beta-D-glucosyltransferase activity (GO:0050502) /// trans-zeatin O-beta-D-glucosyltransferase activity (GO:0050403) /// transferase activity, transferring glycosyl groups (GO:0016757) /// UDP-glycosyltransferase activity (GO:0008194)	---
																			NA	AT2G36760.1	'=*'	UGT73C2 UDP-glucosyl transferase 73C2 | chr2:15413042-15414532 REVERSE LENGTH=496	1e-132	41.63	478	484	496	273	5	UDP-glucosyl transferase 73C2	---	---	transferase activity, transferring glycosyl groups (GO:0016757) /// transferase activity, transferring hexosyl groups (GO:0016758) /// UDP-glycosyltransferase activity (GO:0008194)	---
																			NA	AT2G36790.1	'=*'	UGT73C6 UDP-glucosyl transferase 73C6 | chr2:15420339-15421826 REVERSE LENGTH=495	4e-130	42.15	484	484	495	272	5	UDP-glucosyl transferase 73C6	The At2g36790 gene encodes a UDP-glucose:flavonol-3-O-glycoside-7-O-glucosyltransferase (UGT73C6)attaching a glucosyl residue to the 7-O-position of the flavonols kaempferol, quercetin and their 3-O-glycoside derivatives.	flavonol biosynthetic process (GO:0051555)	UDP-glucosyltransferase activity (GO:0035251) /// quercetin 4'-O-glucosyltransferase activity (GO:0080046) /// quercetin 3-O-glucosyltransferase activity (GO:0080043) /// transferase activity, transferring glycosyl groups (GO:0016757) /// quercetin 7-O-glucosyltransferase activity (GO:0080044) /// UDP-glycosyltransferase activity (GO:0008194)	cellular_component (GO:0005575)
XLOC_013123	GRMZM2G040349	1.3826	4.13194	19.1982	1.5697	0.0309222	2.21608	0.000265828					hypothetical protein LOC100194182	NP_001132701	---	---	---	---	transcription_factor	AT1G72830.2	'=*'	HAP2C, ATHAP2C, NF-YA3 nuclear factor Y, subunit A3 | chr1:27405699-27407088 REVERSE LENGTH=341	2e-34	50	140	300	341	61	5	nuclear factor Y, subunit A3	Encodes a subunit of CCAAT-binding complex, binds to CCAAT box motif present in some plant promoter sequences. One of three members of this class (HAP2A, HAP2B, HAP2C), it is expressed in vegetative and reproductive tissues.	negative regulation of transcription, DNA-dependent (GO:0045892) /// regulation of transcription, DNA-dependent (GO:0006355)	sequence-specific DNA binding transcription factor activity (GO:0003700)	CCAAT-binding factor complex (GO:0016602)
																			abiotic,hormones,transcription_factor	AT2G34720.1	'=*'	NF-YA4 nuclear factor Y, subunit A4 | chr2:14650018-14651255 REVERSE LENGTH=198	5e-31	44.37	151	300	198	78	5	nuclear factor Y, subunit A4	---	response to abscisic acid stimulus (GO:0009737) /// negative regulation of transcription, DNA-dependent (GO:0045892) /// response to gibberellin stimulus (GO:0009739) /// response to auxin stimulus (GO:0009733) /// response to salicylic acid stimulus (GO:0009751) /// flavonoid biosynthetic process (GO:0009813) /// regulation of timing of transition from vegetative to reproductive phase (GO:004851…	sequence-specific DNA binding transcription factor activity (GO:0003700)	CCAAT-binding factor complex (GO:0016602) /// nucleus (GO:0005634)
XLOC_008089	GRMZM2G330635	3.90974	8.76188	30.8961	1.15443	0.0350321	1.81811	8.74591e-05					Glutathione S-transferase GSTU6	B6TL20	---	---	---	---	NA	AT1G10360.1	'=*'	ATGSTU18, GST29, GSTU18 glutathione S-transferase TAU 18 | chr1:3395738-3396806 REVERSE LENGTH=227	4e-42	61.68	107	240	227	41	0	glutathione S-transferase TAU 18	Encodes glutathione transferase belonging to the tau class of GSTs. Naming convention according to Wagner et al. (2002).	PSII associated light-harvesting complex II catabolic process (GO:0010304) /// pentose-phosphate shunt (GO:0006098) /// response to cyclopentenone (GO:0010583) /// toxin catabolic process (GO:0009407)	glutathione transferase activity (GO:0004364)	cytoplasm (GO:0005737)
																			NA	AT1G59670.1	'=*'	ATGSTU15, GSTU15 glutathione S-transferase TAU 15 | chr1:21930035-21931228 FORWARD LENGTH=233	3e-38	48.97	145	240	233	66	3	glutathione S-transferase TAU 15	Encodes glutathione transferase belonging to the tau class of GSTs. Naming convention according to Wagner et al. (2002).	toxin catabolic process (GO:0009407)	glutathione transferase activity (GO:0004364)	cytoplasm (GO:0005737)
																			NA	AT1G78340.1	'=*'	ATGSTU22, GSTU22 glutathione S-transferase TAU 22 | chr1:29473046-29473797 REVERSE LENGTH=218	1e-36	62.14	103	240	218	38	1	glutathione S-transferase TAU 22	Encodes glutathione transferase belonging to the tau class of GSTs. Naming convention according to Wagner et al. (2002).	response to cyclopentenone (GO:0010583) /// toxin catabolic process (GO:0009407)	glutathione transferase activity (GO:0004364)	cytoplasm (GO:0005737)
																			NA	AT1G78320.1	'=*'	ATGSTU23, GSTU23 glutathione S-transferase TAU 23 | chr1:29467581-29468358 REVERSE LENGTH=220	1e-35	58.65	104	240	220	42	1	glutathione S-transferase TAU 23	Encodes glutathione transferase belonging to the tau class of GSTs. Naming convention according to Wagner et al. (2002).	toxin catabolic process (GO:0009407)	glutathione transferase activity (GO:0004364)	cytoplasm (GO:0005737)
																			NA	AT1G74590.1	'=*'	ATGSTU10, GSTU10 glutathione S-transferase TAU 10 | chr1:28023887-28024666 REVERSE LENGTH=232	1e-33	39.22	153	240	232	90	2	glutathione S-transferase TAU 10	Encodes glutathione transferase belonging to the tau class of GSTs. Naming convention according to Wagner et al. (2002).	response to cyclopentenone (GO:0010583) /// toxin catabolic process (GO:0009407)	glutathione transferase activity (GO:0004364)	cytoplasm (GO:0005737)
																			abiotic	AT1G78380.1	'=*'	ATGSTU19, GST8, GSTU19 glutathione S-transferase TAU 19 | chr1:29486659-29487819 REVERSE LENGTH=219	2e-33	46.81	141	240	219	72	2	glutathione S-transferase TAU 19	Encodes a glutathione transferase that is a member of Tau GST gene family. Expression is induced by drought stress, oxidative stress, and high doses of auxin and cytokinin. naming convention according to Wagner et al. (2002) The expression of this gene is upregulated by herbicide safeners such as benoxacor and fenclorim.	fatty acid beta-oxidation (GO:0006635) /// cellular response to water deprivation (GO:0042631) /// galactolipid biosynthetic process (GO:0019375) /// gluconeogenesis (GO:0006094) /// response to misfolded protein (GO:0051788) /// glycolysis (GO:0006096) /// proteasome core complex assembly (GO:0080129) /// proteasomal ubiquitin-dependent protein catabolic process (GO:0043161) /// response to cycl…	glutathione transferase activity (GO:0004364)	cytoplasm (GO:0005737)
XLOC_037526	GRMZM2G159500	11.2504	29.4569	82.0747	1.3789	0.004871	1.47833	0.00755339					GRAB2 protein	NP_001147731	---	---	---	---	transcription_factor	AT5G18270.1	'=*'	ANAC087 Arabidopsis NAC domain containing protein 87 | chr5:6041241-6042743 REVERSE LENGTH=335	4e-94	48.33	329	348	335	133	6	Arabidopsis NAC domain containing protein 87	---	multicellular organismal development (GO:0007275)	sequence-specific DNA binding transcription factor activity (GO:0003700)	nucleus (GO:0005634) /// cytoplasm (GO:0005737)
																			transcription_factor	AT5G61430.1	'=*'	ANAC100, ATNAC5, NAC100 NAC domain containing protein 100 | chr5:24701328-24702553 REVERSE LENGTH=336	1e-84	47.44	312	348	336	137	8	NAC domain containing protein 100	---	multicellular organismal development (GO:0007275)	sequence-specific DNA binding transcription factor activity (GO:0003700)	cellular_component (GO:0005575)
XLOC_031292	GRMZM2G181605	1.06147	3.44084	32.4592	1.68696	0.00276872	3.23779	1.19102e-12					NAC domain-containing protein 21/22	NP_001151848	---	---	---	---	transcription_factor	AT5G18270.1	'=*'	ANAC087 Arabidopsis NAC domain containing protein 87 | chr5:6041241-6042743 REVERSE LENGTH=335	2e-81	59.71	206	318	335	71	4	Arabidopsis NAC domain containing protein 87	---	multicellular organismal development (GO:0007275)	sequence-specific DNA binding transcription factor activity (GO:0003700)	nucleus (GO:0005634) /// cytoplasm (GO:0005737)
																			transcription_factor	AT5G61430.1	'=*'	ANAC100, ATNAC5, NAC100 NAC domain containing protein 100 | chr5:24701328-24702553 REVERSE LENGTH=336	3e-78	57.35	211	318	336	68	4	NAC domain containing protein 100	---	multicellular organismal development (GO:0007275)	sequence-specific DNA binding transcription factor activity (GO:0003700)	cellular_component (GO:0005575)
XLOC_006756	GRMZM2G159811	0.0397783	11.7587	56.4994	8.19779	0	2.26451	5.55418e-08					---	---	---	---	---	---	abiotic,other	AT5G51760.1	'=*'	AHG1 Protein phosphatase 2C family protein | chr5:21026916-21028912 FORWARD LENGTH=416	7e-87	45.24	336	464	416	146	7	Protein phosphatase 2C family protein	Encodes AHG1 (ABA-hypersensitive germination 1), a putative protein phosphatase 2C (PP2C). Expressed in seeds. AHG1 functions in seed development and germination.	protein ubiquitination (GO:0016567) /// response to abscisic acid stimulus (GO:0009737) /// seed dormancy process (GO:0010162) /// vegetative to reproductive phase transition of meristem (GO:0010228) /// photomorphogenesis (GO:0009640) /// response to freezing (GO:0050826) /// seed development (GO:0048316) /// seed germination (GO:0009845) /// fatty acid catabolic process (GO:0009062) /// sugar m…	protein serine/threonine phosphatase activity (GO:0004722)	---
																			NA	AT2G29380.1	'=*'	HAI3 highly ABA-induced PP2C gene 3 | chr2:12608855-12610124 FORWARD LENGTH=362	2e-83	43.9	328	464	362	140	6	highly ABA-induced PP2C gene 3	---	---	protein serine/threonine phosphatase activity (GO:0004722)	---
XLOC_008431	GRMZM2G031660	1.07573	4.99021	11.5743	2.20405	4.59404e-06	1.21376	0.0171263					hypothetical protein LOC100272792	NP_001140717	---	---	---	---	NA	AT1G61820.1	'=*'	BGLU46 beta glucosidase 46 | chr1:22835452-22838444 FORWARD LENGTH=516	0	51.38	506	511	516	235	6	beta glucosidase 46	---	lignin biosynthetic process (GO:0009809)	coniferin beta-glucosidase activity (GO:0047782) /// beta-glucosidase activity (GO:0008422) /// hydrolase activity, hydrolyzing O-glycosyl compounds (GO:0004553)	---
																			NA	AT4G21760.1	'=*'	BGLU47 beta-glucosidase 47 | chr4:11561229-11563871 FORWARD LENGTH=535	0	52.77	470	511	535	202	4	beta-glucosidase 47	---	---	hydrolase activity, hydrolyzing O-glycosyl compounds (GO:0004553)	---
XLOC_009596	GRMZM2G154223	2.36385	28.1795	194.626	3.5657	0	2.78799	6.54801e-12					hypothetical protein LOC100277165	NP_001144284	---	---	---	---	NA	AT3G56500.1	'=*'	serine-rich protein-related | chr3:20943638-20943970 FORWARD LENGTH=110	3e-07	68	25	108	110	8	0	serine-rich protein-related	---	biological_process (GO:0008150)	molecular_function (GO:0003674)	---
																			NA	AT5G55980.1	'=*'	serine-rich protein-related | chr5:22670301-22670642 FORWARD LENGTH=113	3e-06	54.55	33	108	113	15	0	serine-rich protein-related	---	ethylene biosynthetic process (GO:0009693) /// biological_process (GO:0008150)	molecular_function (GO:0003674)	---
																			NA	AT1G24577.1	'=*'	unknown protein; BEST Arabidopsis thaliana protein match is: unknown protein (TAIR:AT1G67910.2); Has 115 Blast hits to 115 proteins in 17 species: Archae - 0; Bacteria - 0; Metazoa - 0; Fungi - 0; Plants - 115; Viruses - 0; Other Eukaryotes - 0 (source: NCBI BLink). | chr1:8712758-8712985 REVERSE LENGTH=75	3e-05	68.42	19	108	75	6	0	---	---	---	---	---
																			NA	AT3G13227.1	'=*'	serine-rich protein-related | chr3:4258028-4258363 FORWARD LENGTH=111	5e-05	46.51	43	108	111	19	2	serine-rich protein-related	---	biological_process (GO:0008150)	molecular_function (GO:0003674)	cellular_component (GO:0005575)
																			NA	AT5G20370.1	'=*'	serine-rich protein-related | chr5:6886931-6887458 REVERSE LENGTH=175	0.0007	48.28	29	108	175	15	0	serine-rich protein-related	---	biological_process (GO:0008150)	molecular_function (GO:0003674)	---
XLOC_033140	GRMZM2G049695	0.782894	5.95884	23.4784	2.91841	4.98065e-09	1.97823	1.56106e-05					---	---	---	---	---	---	abiotic,hormones,transcription_factor	AT5G47390.1	'=*'	myb-like transcription factor family protein | chr5:19227001-19228546 FORWARD LENGTH=365	2e-44	44.61	204	347	365	67	6	myb-like transcription factor family protein	---	response to abscisic acid stimulus (GO:0009737) /// response to gibberellin stimulus (GO:0009739) /// response to salicylic acid stimulus (GO:0009751) /// response to ethylene stimulus (GO:0009723) /// response to cadmium ion (GO:0046686) /// regulation of transcription, DNA-dependent (GO:0006355) /// response to salt stress (GO:0009651) /// response to jasmonic acid stimulus (GO:0009753)	DNA binding (GO:0003677) /// sequence-specific DNA binding transcription factor activity (GO:0003700)	---
																			transcription_factor	AT5G61620.1	'=*'	myb-like transcription factor family protein | chr5:24772383-24773507 FORWARD LENGTH=317	2e-42	35.38	277	347	317	119	10	myb-like transcription factor family protein	---	regulation of transcription, DNA-dependent (GO:0006355)	sequence-specific DNA binding transcription factor activity (GO:0003700)	---
XLOC_000832	GRMZM2G442387	1.2331	3.66677	13.9321	1.56248	0.000855128	1.92583	1.00043e-05					---	---	---	---	---	---	NA	AT5G18980.1	'=*'	ARM repeat superfamily protein | chr5:6334944-6337943 REVERSE LENGTH=835	0	47.31	799	1050	835	363	14	ARM repeat superfamily protein	---	biological_process (GO:0008150)	---	cellular_component (GO:0005575)
																			NA	AT3G06210.1	'=*'	ARM repeat superfamily protein | chr3:1880093-1883317 FORWARD LENGTH=840	0	46.74	798	1050	840	369	14	ARM repeat superfamily protein	---	photoperiodism, flowering (GO:0048573) /// biological_process (GO:0008150)	---	cellular_component (GO:0005575)
																			NA	AT4G14280.1	'=*'	ARM repeat superfamily protein | chr4:8222518-8225074 FORWARD LENGTH=798	0	47.16	793	1050	798	361	17	ARM repeat superfamily protein	---	biological_process (GO:0008150)	---	cellular_component (GO:0005575)
XLOC_022393	GRMZM5G851862	1.29081	5.5615	20.0014	2.09747	2.31374e-05	1.84656	7.76185e-05					hypothetical protein LOC100382116	NP_001168348	---	---	---	---	other	AT2G45550.1	'=*'	CYP76C4 cytochrome P450, family 76, subfamily C, polypeptide 4 | chr2:18773541-18775654 REVERSE LENGTH=511	9e-154	46.22	502	502	511	252	7	cytochrome P450, family 76, subfamily C, polypeptide 4	member of CYP76C	---	oxygen binding (GO:0019825)	---
																			other	AT2G45580.1	'=*'	CYP76C3 cytochrome P450, family 76, subfamily C, polypeptide 3 | chr2:18782388-18784286 REVERSE LENGTH=515	1e-145	46.77	464	502	515	232	6	cytochrome P450, family 76, subfamily C, polypeptide 3	member of CYP76C	---	oxygen binding (GO:0019825)	---
XLOC_002124	GRMZM2G131683	4.30257	14.9823	30.2108	1.79026	1.23463e-06	1.0118	0.0309726					Putative uncharacterized protein	C4J4I3	---	---	---	---	NA	AT3G11920.1	'=*'	glutaredoxin-related | chr3:3772311-3774887 FORWARD LENGTH=630	0	52.41	540	694	630	230	8	glutaredoxin-related	---	anther development (GO:0048653)	---	---
XLOC_015830	GRMZM2G102714	6.80241	34.366	71.7123	2.32713	1.6314e-10	1.06124	0.0251782					nuclease (LOC100281257), mRNA	NM_001154176	---	---	---	---	NA	AT2G40410.2	'=*'	Staphylococcal nuclease homologue | chr2:16873509-16875215 FORWARD LENGTH=332	4e-138	57.57	337	335	332	130	4	Staphylococcal nuclease homologue	---	DNA catabolic process (GO:0006308) /// nucleic acid phosphodiester bond hydrolysis (GO:0090305) /// RNA catabolic process (GO:0006401)	endodeoxyribonuclease activity (GO:0004520) /// endoribonuclease activity (GO:0004521) /// nuclease activity (GO:0004518)	cellular_component (GO:0005575)
XLOC_024491	GRMZM2G102760	2.23199	8.41603	19.1658	1.90507	2.31698e-06	1.18733	0.0149631					lipoxygenase	NP_001105975	---	---	---	---	abiotic,hormones,other	AT1G55020.1	'=*'	LOX1, ATLOX1 lipoxygenase 1 | chr1:20525798-20530143 FORWARD LENGTH=859	0	58.05	882	887	859	339	13	lipoxygenase 1	lipoxygenase, a defense gene conferring resistance Xanthomonas campestris	response to abscisic acid stimulus (GO:0009737) /// response to wounding (GO:0009611) /// growth (GO:0040007) /// root development (GO:0048364) /// lateral root primordium development (GO:0010386) /// defense response (GO:0006952) /// lipid oxidation (GO:0034440) /// defense response to bacterium, incompatible interaction (GO:0009816) /// membrane disassembly (GO:0030397) /// response to jasmonic…	lipoxygenase activity (GO:0016165)	plastid (GO:0009536)
																			other	AT3G22400.1	'=*'	LOX5 PLAT/LH2 domain-containing lipoxygenase family protein | chr3:7927011-7931167 FORWARD LENGTH=886	0	57.29	871	887	886	349	9	PLAT/LH2 domain-containing lipoxygenase family protein	---	response to wounding (GO:0009611) /// lateral root primordium development (GO:0010386) /// root development (GO:0048364) /// negative regulation of defense response to insect (GO:1900366) /// lipid oxidation (GO:0034440) /// defense response to insect (GO:0002213) /// jasmonic acid biosynthetic process (GO:0009695)	lipoxygenase activity (GO:0016165)	---
																			membrane,other	AT1G67560.1	'=*'	LOX6 PLAT/LH2 domain-containing lipoxygenase family protein | chr1:25319926-25324117 FORWARD LENGTH=917	0	41.64	843	887	917	441	21	PLAT/LH2 domain-containing lipoxygenase family protein	---	growth (GO:0040007) /// response to wounding (GO:0009611) /// lipid oxidation (GO:0034440) /// jasmonic acid biosynthetic process (GO:0009695)	lipoxygenase activity (GO:0016165)	plasma membrane (GO:0005886)
XLOC_018861	GRMZM2G126505	2.94692	9.04014	51.6648	1.6074	0.000265428	2.51476	5.47516e-09					hypothetical protein LOC100274595	NP_001142420	---	---	---	---	other	AT3G19270.1	'=*'	CYP707A4 cytochrome P450, family 707, subfamily A, polypeptide 4 | chr3:6673885-6676400 REVERSE LENGTH=468	0	56.41	468	475	468	190	7	cytochrome P450, family 707, subfamily A, polypeptide 4	Encodes a protein with ABA 8'-hydroxylase activity, involved in ABA catabolism. Member of the CYP707A gene family.	---	(+)-abscisic acid 8'-hydroxylase activity (GO:0010295) /// oxygen binding (GO:0019825)	---
																			abiotic,other	AT2G29090.1	'=*'	CYP707A2 cytochrome P450, family 707, subfamily A, polypeptide 2 | chr2:12495038-12499080 REVERSE LENGTH=482	0	60.32	436	475	482	166	5	cytochrome P450, family 707, subfamily A, polypeptide 2	Encodes a protein with ABA 8'-hydroxylase activity, involved in ABA catabolism. Member of the CYP707A gene family. This gene predominantly accumulates in dry seeds and is up-regulated immediately following imbibition. CYP707A2 appears to play a major role in the rapid decrease in ABA levels during early seed imbibition.	response to red light (GO:0010114) /// response to red or far red light (GO:0009639) /// release of seed from dormancy (GO:0048838) /// abscisic acid metabolic process (GO:0009687)	(+)-abscisic acid 8'-hydroxylase activity (GO:0010295) /// oxygen binding (GO:0019825)	---
XLOC_033113	GRMZM2G061932	8.55135	21.6189	44.4815	1.32834	0.00156997	1.04091	0.026021					hypothetical protein LOC100274420	NP_001142251	---	---	---	---	membrane,other	AT5G62200.1	'=*'	Embryo-specific protein 3, (ATS3) | chr5:24984463-24985674 REVERSE LENGTH=190	1e-31	42.96	135	200	190	62	5	Embryo-specific protein 3, (ATS3)	---	response to wounding (GO:0009611) /// jasmonic acid biosynthetic process (GO:0009695) /// biological_process (GO:0008150)	molecular_function (GO:0003674)	anchored to membrane (GO:0031225)
XLOC_024760	GRMZM2G134903	2.31631	6.86364	22.588	1.55741	0.000671937	1.71851	0.000211792					exonuclease (LOC100281609), mRNA	NM_001154528	---	---	---	---	NA	AT5G07710.1	'=*'	Polynucleotidyl transferase, ribonuclease H-like superfamily protein | chr5:2453310-2455357 FORWARD LENGTH=468	5e-157	52.42	475	499	468	210	9	Polynucleotidyl transferase, ribonuclease H-like superfamily protein	---	---	exonuclease activity (GO:0004527)	intracellular (GO:0005622)
XLOC_033175	GRMZM2G467370	1.93813	15.4713	40.1694	2.98712	2.10995e-09	1.3765	0.00693044					Putative uncharacterized protein	C0PP50	---	---	---	---	NA	AT2G31090.1	'=*'	unknown protein; FUNCTIONS IN: molecular_function unknown; INVOLVED IN: biological_process unknown; LOCATED IN: endomembrane system; EXPRESSED IN: 24 plant structures; EXPRESSED DURING: 13 growth stages; BEST Arabidopsis thaliana protein match is: unknown protein (TAIR:AT2G20562.1); Has 70 Blast hits to 70 proteins in 13 species: Archae - 0; Bacteria - 0; Metazoa - 0; Fungi - 0; Plants - 70; Viru…	5e-05	73.91	23	116	75	6	0	---	---	biological_process (GO:0008150)	molecular_function (GO:0003674)	---
																			NA	AT2G20562.1	'=*'	unknown protein; LOCATED IN: endomembrane system; BEST Arabidopsis thaliana protein match is: unknown protein (TAIR:AT2G31090.1); Has 70 Blast hits to 70 proteins in 13 species: Archae - 0; Bacteria - 0; Metazoa - 0; Fungi - 0; Plants - 70; Viruses - 0; Other Eukaryotes - 0 (source: NCBI BLink). | chr2:8850367-8850835 REVERSE LENGTH=73	0.001	66.67	36	116	73	12	0	---	---	---	---	---
XLOC_035520	GRMZM2G108273	11.1474	42.0794	443.366	1.90668	8.98995e-06	3.39731	1.77809e-09					Aquaporin TIP4-2 (Tonoplast intrinsic protein 4-2)(ZmTIP4-2)(ZmTIP4;2)	Q9ATL5	---	---	---	---	membrane	AT2G25810.1	'=*'	TIP4;1 tonoplast intrinsic protein 4;1 | chr2:11012658-11013906 FORWARD LENGTH=249	1e-81	54.51	255	311	249	102	5	tonoplast intrinsic protein 4;1	---	transport (GO:0006810) /// cytokinin mediated signaling pathway (GO:0009736)	water channel activity (GO:0015250)	central vacuole (GO:0042807) /// plant-type vacuole membrane (GO:0009705) /// membrane (GO:0016020)
XLOC_032829	GRMZM2G430849	11.3571	120.889	285.47	3.40228	0	1.23966	0.0177947					NAC domain transcription factor	NP_001151613	---	---	---	---	transcription_factor	AT1G61110.1	'=*'	anac025, NAC025 NAC domain containing protein 25 | chr1:22516730-22518055 FORWARD LENGTH=323	4e-76	62.7	185	395	323	62	3	NAC domain containing protein 25	---	multicellular organismal development (GO:0007275)	sequence-specific DNA binding transcription factor activity (GO:0003700)	cellular_component (GO:0005575)
																			transcription_factor	AT3G15510.1	'=*'	ATNAC2, ANAC056, NARS1, NAC2 NAC domain containing protein 2 | chr3:5243696-5245037 FORWARD LENGTH=364	4e-73	63.54	181	395	364	58	3	NAC domain containing protein 2	Note of caution: not to be confused with another protein (AtNAC6 locus AT5G39610) which on occasion has also been referred to as AtNAC2.	multicellular organismal development (GO:0007275)	sequence-specific DNA binding transcription factor activity (GO:0003700)	cellular_component (GO:0005575)
XLOC_009544	GRMZM2G078650	1.08094	3.00504	16.9198	1.46537	0.0377349	2.49326	2.67651e-05					phospholipase C	NP_001150982	---	---	---	---	NA	AT3G19310.1	'=*'	PLC-like phosphodiesterases superfamily protein | chr3:6694260-6696193 FORWARD LENGTH=413	2e-157	60.29	345	421	413	134	1	PLC-like phosphodiesterases superfamily protein	---	---	---	---
XLOC_013754	GRMZM5G831408	0.971916	2.82437	27.3141	1.52929	0.0424261	3.27365	9.7237e-10					hypothetical protein LOC100273891	NP_001141755	---	---	---	---	NA	AT2G30500.1	'=*'	Kinase interacting (KIP1-like) family protein | chr2:12998329-13000072 REVERSE LENGTH=517	4e-47	35.81	430	407	517	168	15	Kinase interacting (KIP1-like) family protein	---	response to arsenic-containing substance (GO:0046685)	---	---
																			membrane	AT5G58320.2	'=*'	Kinase interacting (KIP1-like) family protein | chr5:23577728-23579641 FORWARD LENGTH=558	5e-46	44.24	217	407	558	103	4	Kinase interacting (KIP1-like) family protein	---	biological_process (GO:0008150)	---	actin filament (GO:0005884) /// vacuolar membrane (GO:0005774)
XLOC_025524	GRMZM2G105348	0.179816	23.6546	59.8126	7.02973	0	1.33833	0.00227595					heat shock factor protein 1	NP_001152657	---	---	---	---	abiotic,transcription_factor	AT3G51910.1	'=*'	AT-HSFA7A, HSFA7A heat shock transcription factor A7A | chr3:19265294-19266619 FORWARD LENGTH=272	4e-52	44.27	192	257	272	103	1	heat shock transcription factor A7A	member of Heat Stress Transcription Factor (Hsf) family	response to high light intensity (GO:0009644) /// response to hydrogen peroxide (GO:0042542) /// regulation of cellular protein metabolic process (GO:0032268) /// response to heat (GO:0009408) /// protein folding (GO:0006457)	DNA binding (GO:0003677) /// sequence-specific DNA binding transcription factor activity (GO:0003700)	---
XLOC_028795	GRMZM2G076370	1.16508	4.82388	10.4412	2.04003	2.25251e-05	1.11403	0.0430218					hypothetical protein LOC100304406	NP_001159314	---	---	---	---	NA	AT5G45275.1	'=*'	Major facilitator superfamily protein | chr5:18334476-18337240 REVERSE LENGTH=570	2e-170	51.31	573	627	570	240	8	Major facilitator superfamily protein	---	biological_process (GO:0008150)	molecular_function (GO:0003674)	---
XLOC_036896	GRMZM2G412986	4.98509	10.7296	32.3322	1.09617	0.0211066	1.59138	0.00112801					hypothetical protein LOC100273057	NP_001140978	---	---	---	---	NA	AT3G18180.1	'=*'	Glycosyltransferase family 61 protein | chr3:6230270-6231878 FORWARD LENGTH=470	8e-78	34.49	403	576	470	229	7	Glycosyltransferase family 61 protein	---	---	---	cellular_component (GO:0005575)
XLOC_008349	GRMZM2G173597	3.74649	17.0181	57.4041	2.17373	7.97334e-06	1.75408	0.000835161					LOC100283931	NP_001150301	---	---	---	---	membrane	AT5G23810.1	'=*'	AAP7 amino acid permease 7 | chr5:8028461-8030730 FORWARD LENGTH=467	1e-176	57.11	443	468	467	185	3	amino acid permease 7	Encodes nonfunctional amino acid transporter. AAP7 is the most distantly related member of the AAP family, a group of well characterized amino acid transporters within the ATF1 superfamily. Expression of this gene has not been detected with RNA gel blots or promoter GUS studies.	amino acid transport (GO:0006865)	amino acid transmembrane transporter activity (GO:0015171)	membrane (GO:0016020)
																			membrane	AT1G77380.1	'=*'	AAP3, ATAAP3 amino acid permease 3 | chr1:29075201-29077252 REVERSE LENGTH=476	7e-171	55.08	423	468	476	186	3	amino acid permease 3	Amino acid permease which transports basic amino acids.	regulation of plant-type hypersensitive response (GO:0010363) /// negative regulation of programmed cell death (GO:0043069) /// regulation of ion transport (GO:0043269) /// ammonium transport (GO:0015696) /// basic amino acid transport (GO:0015802) /// ER to Golgi vesicle-mediated transport (GO:0006888) /// cellular membrane fusion (GO:0006944) /// protein targeting to membrane (GO:0006612) /// n…	amino acid transmembrane transporter activity (GO:0015171)	membrane (GO:0016020)
																			membrane	AT1G10010.1	'=*'	AAP8, ATAAP8 amino acid permease 8 | chr1:3265976-3268726 FORWARD LENGTH=475	1e-167	53.33	465	468	475	200	7	amino acid permease 8	Encodes a high affinity amino acid transporter that is probably responsible for import of organic nitrogen into developing seeds. One of eight gene family members that encode amino acid permeases. Most closely related to AAP1 (75%) identity.	amino acid transport (GO:0006865)	amino acid transmembrane transporter activity (GO:0015171)	membrane (GO:0016020)
XLOC_035229	GRMZM5G818101	2.00397	10.1081	25.0844	2.32485	1.37921e-05	1.31127	0.0238473					hypothetical protein LOC100381666	NP_001167952	---	---	---	---	NA	AT2G29380.1	'=*'	HAI3 highly ABA-induced PP2C gene 3 | chr2:12608855-12610124 FORWARD LENGTH=362	4e-90	52.38	294	375	362	126	6	highly ABA-induced PP2C gene 3	---	---	protein serine/threonine phosphatase activity (GO:0004722)	---
XLOC_017973	GRMZM2G356545	0.823886	2.16426	16.3167	1.38362	0.0364766	2.9144	1.16175e-09					---	---	---	---	---	---	NA	AT1G21390.1	'=*'	emb2170 embryo defective 2170 | chr1:7489385-7490554 REVERSE LENGTH=248	2e-07	24.89	229	295	248	82	7	embryo defective 2170	---	ethylene biosynthetic process (GO:0009693) /// embryo development ending in seed dormancy (GO:0009793)	molecular_function (GO:0003674)	---
																			abiotic,membrane	AT5G61790.1	'=*'	CNX1, ATCNX1 calnexin 1 | chr5:24827394-24829642 REVERSE LENGTH=530	1.6	43.9	41	295	530	19	1	calnexin 1	---	response to high light intensity (GO:0009644) /// response to hydrogen peroxide (GO:0042542) /// systemic acquired resistance (GO:0009627) /// response to endoplasmic reticulum stress (GO:0034976) /// response to heat (GO:0009408) /// protein folding (GO:0006457)	---	endoplasmic reticulum (GO:0005783) /// plant-type cell wall (GO:0009505) /// mitochondrion (GO:0005739) /// intracellular membrane-bounded organelle (GO:0043231)
XLOC_022934	GRMZM2G392320	1.03903	3.53585	20.522	1.75708	0.00471181	2.53704	3.43368e-06					hypothetical protein LOC100273800	NP_001141674	---	---	---	---	NA	AT4G31450.1	'=*'	RING/U-box superfamily protein | chr4:15255955-15257977 REVERSE LENGTH=497	9e-57	53.67	177	566	497	76	2	RING/U-box superfamily protein	---	---	zinc ion binding (GO:0008270)	---
XLOC_002962	GRMZM5G860632	0.736876	2.19081	6.06021	1.56224	0.0449057	1.4679	0.0320849					hypothetical protein LOC100278849	NP_001152918	---	---	---	---	NA	AT5G26731.1	'=*'	unknown protein; Has 30201 Blast hits to 17322 proteins in 780 species: Archae - 12; Bacteria - 1396; Metazoa - 17338; Fungi - 3422; Plants - 5037; Viruses - 0; Other Eukaryotes - 2996 (source: NCBI BLink). | chr5:9295676-9295975 FORWARD LENGTH=99	0.007	40	65	115	99	28	3	---	---	biological_process (GO:0008150)	molecular_function (GO:0003674)	cellular_component (GO:0005575)
XLOC_033206	GRMZM5G875732	3.21092	7.82106	18.2441	1.27464	0.0248516	1.222	0.00846118					hypothetical protein LOC100192876	NP_001131536	---	---	---	---	other	AT3G48280.1	'=*'	CYP71A25 cytochrome P450, family 71, subfamily A, polypeptide 25 | chr3:17879594-17881164 FORWARD LENGTH=490	3e-139	45.59	487	534	490	230	11	cytochrome P450, family 71, subfamily A, polypeptide 25	putative cytochrome P450	---	oxygen binding (GO:0019825)	---
																			other	AT3G48270.1	'=*'	CYP71A26 cytochrome P450, family 71, subfamily A, polypeptide 26 | chr3:17876571-17878173 FORWARD LENGTH=489	2e-133	43.74	471	534	489	233	10	cytochrome P450, family 71, subfamily A, polypeptide 26	putative cytochrome P450	---	oxygen binding (GO:0019825)	---
																			other	AT3G48320.1	'=*'	CYP71A21 cytochrome P450, family 71, subfamily A, polypeptide 21 | chr3:17891241-17892804 FORWARD LENGTH=490	6e-130	42.75	510	534	490	254	11	cytochrome P450, family 71, subfamily A, polypeptide 21	putative cytochrome P450	---	oxygen binding (GO:0019825)	---
XLOC_030784	GRMZM2G116514	4.76861	26.3064	55.991	2.45404	9.62829e-11	1.08978	0.0168341					hypothetical protein LOC100274505	NP_001142335	---	---	---	---	NA	AT5G07250.1	'=*'	ATRBL3, RBL3 RHOMBOID-like protein 3 | chr5:2274437-2275935 REVERSE LENGTH=346	5e-135	64.53	327	324	346	111	3	RHOMBOID-like protein 3	---	---	---	---
																			NA	AT1G63120.1	'=*'	ATRBL2, RBL2 RHOMBOID-like 2 | chr1:23409054-23410725 REVERSE LENGTH=317	2e-134	64.06	320	324	317	107	4	RHOMBOID-like 2	AtRBL2 has been identified as a rhomboid protein involved in regulated intramembrane proteolysis (RIP). The enzyme has the proteolytic activity and substrate specificity comparable to the Drosophila Rho-1 protein.	---	serine-type endopeptidase activity (GO:0004252)	Golgi apparatus (GO:0005794)
																			NA	AT2G29050.1	'=*'	ATRBL1, RBL1 RHOMBOID-like 1 | chr2:12478245-12480121 FORWARD LENGTH=389	2e-131	61.82	296	324	389	105	3	RHOMBOID-like 1	---	---	---	Golgi apparatus (GO:0005794)
																			NA	AT1G12750.1	'=*'	ATRBL6, RBL6 RHOMBOID-like protein 6 | chr1:4345100-4346688 REVERSE LENGTH=307	9e-131	61.67	300	324	307	111	3	RHOMBOID-like protein 6	---	biological_process (GO:0008150)	---	---
XLOC_005722	GRMZM2G400714	2.15498	14.3715	30.0574	2.72773	4.04553e-11	1.06451	0.0466146					LOC100284288	NP_001150655	---	---	---	---	abiotic,transcription_factor	AT5G43170.1	'=*'	AZF3, ZF3 zinc-finger protein 3 | chr5:17331050-17331631 REVERSE LENGTH=193	2e-28	36.4	239	278	193	72	7	zinc-finger protein 3	Encodes zinc finger protein. mRNA levels are elevated in response to high salinity and low temperature. The protein is localized to the nucleus and acts as a transcriptional repressor.	hyperosmotic salinity response (GO:0042538) /// negative regulation of transcription, DNA-dependent (GO:0045892) /// response to chitin (GO:0010200) /// response to cold (GO:0009409)	sequence-specific DNA binding (GO:0043565) /// protein binding (GO:0005515) /// nucleic acid binding (GO:0003676) /// DNA binding (GO:0003677) /// sequence-specific DNA binding transcription factor activity (GO:0003700) /// zinc ion binding (GO:0008270)	nucleus (GO:0005634)
XLOC_034989	GRMZM2G058491	2.22837	22.1287	106.506	3.30212	0	2.26694	2.26319e-06					---	---	---	---	---	---	NA	AT4G28000.1	'=*'	P-loop containing nucleoside triphosphate hydrolases superfamily protein | chr4:13925456-13929280 FORWARD LENGTH=830	0	64.44	855	846	830	270	11	P-loop containing nucleoside triphosphate hydrolases superfamily protein	---	---	ATPase activity (GO:0016887)	---
XLOC_020038	GRMZM2G079559	0.455976	3.52345	11.7185	2.94023	0.00097257	1.73373	0.00298303					octicosapeptide/Phox/Bem1p	NP_001148216	---	---	---	---	membrane	AT4G05150.1	'=*'	Octicosapeptide/Phox/Bem1p family protein | chr4:2660339-2662675 FORWARD LENGTH=477	3e-27	42.86	119	228	477	67	1	Octicosapeptide/Phox/Bem1p family protein	---	root hair elongation (GO:0048767) /// protein autophosphorylation (GO:0046777)	protein serine/threonine kinase activity (GO:0004674)	cellular_component (GO:0005575)
XLOC_032757	GRMZM2G000451	0.385741	2.44335	5.76642	2.65342	5.83564e-06	1.23882	0.0400427					hypothetical protein LOC100382080	NP_001168314	---	---	---	---	NA	AT3G21530.1	'=*'	DNAse I-like superfamily protein | chr3:7582828-7584448 REVERSE LENGTH=458	1e-144	53.27	398	447	458	156	7	DNAse I-like superfamily protein	---	biological_process (GO:0008150)	hydrolase activity (GO:0016787)	---
XLOC_030571	GRMZM2G009045	0.767384	3.58534	13.9964	2.21435	4.4182e-05	1.96488	7.83224e-05					---	---	---	---	---	---	hormones	AT3G48850.1	'=*'	PHT3;2 phosphate transporter 3;2 | chr3:18114759-18116420 REVERSE LENGTH=363	2e-175	65.82	354	350	363	102	3	phosphate transporter 3;2	---	response to ethylene stimulus (GO:0009723) /// transport (GO:0006810)	---	mitochondrial inner membrane (GO:0005743)
																			abiotic	AT5G14040.1	'=*'	PHT3;1 phosphate transporter 3;1 | chr5:4531059-4532965 REVERSE LENGTH=375	1e-174	63.78	370	350	375	104	3	phosphate transporter 3;1	---	transport (GO:0006810) /// pentose-phosphate shunt (GO:0006098) /// glucose catabolic process (GO:0006007) /// response to salt stress (GO:0009651)	---	mitochondrion (GO:0005739) /// mitochondrial inner membrane (GO:0005743)
XLOC_003418	GRMZM2G171073	1.20194	2.87893	7.74177	1.25043	0.0279595	1.42713	0.00819836					hypothetical protein LOC100279631	NP_001146099	---	---	---	---	transcription_factor	AT5G66730.1	'=*'	C2H2-like zinc finger protein | chr5:26641914-26643883 REVERSE LENGTH=500	2e-142	52.54	493	539	500	166	13	C2H2-like zinc finger protein	---	regulation of gibberellic acid mediated signaling pathway (GO:0009937) /// regulation of transcription, DNA-dependent (GO:0006355) /// seed maturation (GO:0010431) /// regulation of seed germination (GO:0010029)	nucleic acid binding (GO:0003676) /// protein binding (GO:0005515) /// sequence-specific DNA binding transcription factor activity (GO:0003700) /// zinc ion binding (GO:0008270)	nucleus (GO:0005634)
																			hormones,other,transcription_factor	AT3G50700.1	'=*'	AtIDD2, IDD2 indeterminate(ID)-domain 2 | chr3:18840945-18842829 FORWARD LENGTH=452	5e-134	47.79	521	539	452	167	15	indeterminate(ID)-domain 2	zinc finger protein, similar to maize Indeterminate1 (ID1)	regulation of plant-type hypersensitive response (GO:0010363) /// regulation of hydrogen peroxide metabolic process (GO:0010310) /// cell differentiation (GO:0030154) /// response to bacterium (GO:0009617) /// protein targeting to membrane (GO:0006612) /// leaf morphogenesis (GO:0009965) /// regulation of transcription, DNA-dependent (GO:0006355) /// positive regulation of transcription, DNA-depe…	nucleic acid binding (GO:0003676) /// sequence-specific DNA binding transcription factor activity (GO:0003700) /// zinc ion binding (GO:0008270)	---
XLOC_012321	GRMZM2G041493	0.415102	11.2906	166.276	4.75578	5.76834e-08	3.88039	0					Putative uncharacterized protein	B6T511	---	---	---	---	membrane	AT4G30290.1	'=*'	ATXTH19, XTH19 xyloglucan endotransglucosylase/hydrolase 19 | chr4:14828954-14829965 REVERSE LENGTH=277	1.6	33.33	27	70	277	18	0	xyloglucan endotransglucosylase/hydrolase 19	Encodes a xyloglucan endotransglucosylase/hydrolase with only only the endotransglucosylase (XET; EC 2.4.1.207) activity towards xyloglucan and non-detectable endohydrolytic (XEH; EC 3.2.1.151) activity. Expressed throughout both the main and the lateral root, with intensive expression at the dividing and elongating regions. Is expressed in lateral root primordia but expression ceases after later…	xyloglucan metabolic process (GO:0010411)	hydrolase activity, acting on glycosyl bonds (GO:0016798) /// xyloglucan endotransglucosylase activity (GO:0080039)	---
XLOC_030270	GRMZM2G032807	9.99325	85.9742	190.026	3.09514	0	1.14422	0.0144161					heavy metal-associated domain containing protein	NP_001150530	---	---	---	---	NA	AT5G48290.1	'=*'	Heavy metal transport/detoxification superfamily protein | chr5:19568980-19569658 FORWARD LENGTH=181	1e-12	40.45	89	167	181	44	2	Heavy metal transport/detoxification superfamily protein	---	---	metal ion binding (GO:0046872)	cellular_component (GO:0005575)
																			NA	AT3G07600.1	'=*'	Heavy metal transport/detoxification superfamily protein | chr3:2424300-2424954 REVERSE LENGTH=157	2e-12	29.41	170	167	157	101	4	Heavy metal transport/detoxification superfamily protein	---	---	metal ion binding (GO:0046872)	cellular_component (GO:0005575)
																			NA	AT3G20180.1	'=*'	Copper transport protein family | chr3:7043385-7043841 REVERSE LENGTH=118	9e-10	43.55	62	167	118	32	1	Copper transport protein family	---	---	---	cellular_component (GO:0005575)
																			NA	AT4G05030.1	'=*'	Copper transport protein family | chr4:2576790-2577974 REVERSE LENGTH=110	2e-08	35.62	73	167	110	44	1	Copper transport protein family	---	---	metal ion binding (GO:0046872)	---
																			NA	AT1G55790.1	'=*'	Domain of unknown function (DUF2431) | chr1:20852685-20856069 REVERSE LENGTH=515	2e-07	34.78	69	167	515	43	1	Domain of unknown function (DUF2431)	---	---	---	---
																			hormones,other	AT5G52760.1	'=*'	Copper transport protein family | chr5:21386919-21387540 FORWARD LENGTH=126	2e-05	36.36	77	167	126	43	3	Copper transport protein family	---	negative regulation of programmed cell death (GO:0043069) /// regulation of plant-type hypersensitive response (GO:0010363) /// regulation of hydrogen peroxide metabolic process (GO:0010310) /// defense response to bacterium (GO:0042742) /// detection of biotic stimulus (GO:0009595) /// detection of external stimulus (GO:0009581) /// response to bacterium (GO:0009617) /// response to molecule of …	metal ion binding (GO:0046872)	---
																			NA	AT5G52740.1	'=*'	Copper transport protein family | chr5:21382530-21383180 FORWARD LENGTH=118	0.001	30.3	66	167	118	44	2	Copper transport protein family	---	systemic acquired resistance (GO:0009627) /// response to endoplasmic reticulum stress (GO:0034976)	metal ion binding (GO:0046872)	cellular_component (GO:0005575)
																			NA	AT5G52730.1	'=*'	Copper transport protein family | chr5:21380174-21380865 FORWARD LENGTH=185	0.001	37.5	64	167	185	37	3	Copper transport protein family	---	---	metal ion binding (GO:0046872)	cellular_component (GO:0005575)
																			NA	AT5G52670.1	'=*'	Copper transport protein family | chr5:21363728-21364234 FORWARD LENGTH=103	0.01	29.85	67	167	103	45	2	Copper transport protein family	---	---	metal ion binding (GO:0046872)	cellular_component (GO:0005575)
XLOC_003525	GRMZM2G149636	1.44379	11.5831	32.4898	2.99436	2.00937e-13	1.48797	0.000501465					---	---	---	---	---	---	abiotic	AT2G16280.1	'=*'	KCS9 3-ketoacyl-CoA synthase 9 | chr2:7051186-7052724 FORWARD LENGTH=512	0	54.12	510	547	512	205	5	3-ketoacyl-CoA synthase 9	Encodes KCS9, a member of the 3-ketoacyl-CoA synthase family involved in the biosynthesis of VLCFA (very long chain fatty acids).	very long-chain fatty acid metabolic process (GO:0000038) /// response to light stimulus (GO:0009416) /// cuticle development (GO:0042335) /// response to cold (GO:0009409)	---	---
																			abiotic	AT1G19440.1	'=*'	KCS4 3-ketoacyl-CoA synthase 4 | chr1:6729119-6730669 FORWARD LENGTH=516	0	54.22	509	547	516	208	4	3-ketoacyl-CoA synthase 4	Encodes KCS4, a member of the 3-ketoacyl-CoA synthase family involved in the biosynthesis of VLCFA (very long chain fatty acids).	very long-chain fatty acid metabolic process (GO:0000038) /// cuticle development (GO:0042335) /// response to cold (GO:0009409)	---	---
																			NA	AT4G34510.1	'=*'	KCS17 3-ketoacyl-CoA synthase 17 | chr4:16491796-16493259 FORWARD LENGTH=487	0	52.54	493	547	487	209	4	3-ketoacyl-CoA synthase 17	Encodes KCS17, a member of the 3-ketoacyl-CoA synthase family involved in the biosynthesis of VLCFA (very long chain fatty acids).	very long-chain fatty acid metabolic process (GO:0000038) /// fatty acid elongation (GO:0030497)	transferase activity, transferring acyl groups (GO:0016746)	---
																			NA	AT2G46720.1	'=*'	HIC, KCS13 3-ketoacyl-CoA synthase 13 | chr2:19198821-19200221 FORWARD LENGTH=466	0	53.81	459	547	466	190	5	3-ketoacyl-CoA synthase 13	Encodes KCS13, a member of the 3-ketoacyl-CoA synthase family involved in the biosynthesis of VLCFA (very long chain fatty acids).	very long-chain fatty acid metabolic process (GO:0000038) /// fatty acid elongation (GO:0030497) /// cuticle development (GO:0042335)	transferase activity, transferring acyl groups (GO:0016746)	---
XLOC_025482	GRMZM2G069542	4.91531	10.4507	21.4685	1.07851	0.0114334	1.03863	0.0270169					phosphoenolpyruvate carboxylase	NP_001105503	---	---	---	---	NA	AT3G14940.1	'=*'	ATPPC3, PPC3 phosphoenolpyruvate carboxylase 3 | chr3:5025584-5029476 FORWARD LENGTH=968	0	84.3	962	960	968	147	4	phosphoenolpyruvate carboxylase 3	Encodes a cytosolic phosphoenolpyruvate carboxylase (PEPC) that has activity when expressed in E.coli. Its mRNA is most abundantly expressed in roots and siliques. PPC3 belongs to the plant-type PEPC family. It can form an enzymatically active complex with a castor bean ortholog of PPC4, which encodes a bacterial-type PEPC.	tricarboxylic acid cycle (GO:0006099) /// cellular response to iron ion starvation (GO:0010106) /// iron ion transport (GO:0006826) /// nitrate transport (GO:0015706) /// response to nitrate (GO:0010167)	phosphoenolpyruvate carboxylase activity (GO:0008964)	cytosol (GO:0005829)
																			NA	AT2G42600.2	'=*'	ATPPC2, PPC2 phosphoenolpyruvate carboxylase 2 | chr2:17734541-17738679 REVERSE LENGTH=963	0	83.52	959	960	963	155	3	phosphoenolpyruvate carboxylase 2	Encodes one of four Arabidopsis phosphoenolpyruvate carboxylase proteins.	tricarboxylic acid cycle (GO:0006099) /// galactolipid biosynthetic process (GO:0019375) /// cellular response to phosphate starvation (GO:0016036)	phosphoenolpyruvate carboxylase activity (GO:0008964)	cytosol (GO:0005829)
XLOC_011960	GRMZM5G806182	73.0538	150.606	986.101	1.03401	0.0480757	2.71096	0.000133019					hypothetical protein LOC100382552	NP_001168757	---	---	---	---	NA	AT1G48360.2	'=*'	zinc ion binding;nucleic acid binding;hydrolases, acting on acid anhydrides, in phosphorus-containing anhydrides | chr1:17868661-17872946 FORWARD LENGTH=891	1.1	38.46	39	383	891	23	1	zinc ion binding;nucleic acid binding;hydrolases, acting on acid anhydrides, in phosphorus-containing anhydrides	---	---	---	---
XLOC_036198	GRMZM2G143640	0.0482459	8.15767	17.3832	7.39187	2.90607e-10	1.09147	0.0335484					---	---	---	---	---	---	NA	AT5G58900.1	'=*'	Homeodomain-like transcriptional regulator | chr5:23783275-23784667 REVERSE LENGTH=288	7e-46	45.81	203	205	288	80	6	Homeodomain-like transcriptional regulator	---	---	DNA binding (GO:0003677) /// sequence-specific DNA binding transcription factor activity (GO:0003700)	---
																			transcription_factor	AT2G38090.1	'=*'	Duplicated homeodomain-like superfamily protein | chr2:15945278-15946775 FORWARD LENGTH=298	5e-44	48.33	180	205	298	69	5	Duplicated homeodomain-like superfamily protein	---	regulation of transcription, DNA-dependent (GO:0006355)	DNA binding (GO:0003677) /// sequence-specific DNA binding transcription factor activity (GO:0003700)	---
																			transcription_factor	AT5G05790.1	'=*'	Duplicated homeodomain-like superfamily protein | chr5:1740724-1741671 REVERSE LENGTH=277	2e-42	48.21	168	205	277	75	3	Duplicated homeodomain-like superfamily protein	---	regulation of transcription, DNA-dependent (GO:0006355)	DNA binding (GO:0003677) /// sequence-specific DNA binding transcription factor activity (GO:0003700)	---
																			transcription_factor	AT5G08520.1	'=*'	Duplicated homeodomain-like superfamily protein | chr5:2755470-2757741 REVERSE LENGTH=298	4e-41	46.29	175	205	298	74	4	Duplicated homeodomain-like superfamily protein	---	regulation of transcription, DNA-dependent (GO:0006355)	DNA binding (GO:0003677) /// sequence-specific DNA binding transcription factor activity (GO:0003700)	---
																			transcription_factor	AT4G09450.1	'=*'	Duplicated homeodomain-like superfamily protein | chr4:5983277-5984500 FORWARD LENGTH=200	2e-40	47.2	161	205	200	79	3	Duplicated homeodomain-like superfamily protein	---	regulation of transcription, DNA-dependent (GO:0006355)	DNA binding (GO:0003677) /// sequence-specific DNA binding transcription factor activity (GO:0003700)	---
																			transcription_factor	AT3G10580.1	'=*'	Homeodomain-like superfamily protein | chr3:3307083-3308230 REVERSE LENGTH=287	1e-37	47.53	162	205	287	78	4	Homeodomain-like superfamily protein	---	regulation of transcription, DNA-dependent (GO:0006355)	DNA binding (GO:0003677) /// sequence-specific DNA binding transcription factor activity (GO:0003700)	---
																			NA	AT5G23650.1	'=*'	Homeodomain-like transcriptional regulator | chr5:7969812-7971019 FORWARD LENGTH=337	3e-37	44.57	175	205	337	76	5	Homeodomain-like transcriptional regulator	---	regulation of transcription, DNA-dependent (GO:0006355)	DNA binding (GO:0003677) /// sequence-specific DNA binding transcription factor activity (GO:0003700)	---
XLOC_039094	GRMZM2G049322	3.99763	15.4484	33.6057	1.9405	4.30192e-08	1.12125	0.0122612					hypothetical protein LOC100274687	NP_001142474	---	---	---	---	NA	AT3G53540.1	'=*'	unknown protein; LOCATED IN: plasma membrane; EXPRESSED IN: 24 plant structures; EXPRESSED DURING: 14 growth stages; CONTAINS InterPro DOMAIN/s: Protein of unknown function DUF3741 (InterPro:IPR022212); BEST Arabidopsis thaliana protein match is: Protein of unknown function (DUF3741) (TAIR:AT4G28760.2); Has 1710 Blast hits to 868 proteins in 206 species: Archae - 2; Bacteria - 409; Metazoa - 304;…	1e-33	28.87	575	1025	924	349	20	---	---	---	---	---
XLOC_003749	GRMZM2G031001	5.26449	13.1565	29.7655	1.31168	0.00180114	1.17786	0.0153838					---	---	---	---	---	---	transcription_factor	AT5G18270.1	'=*'	ANAC087 Arabidopsis NAC domain containing protein 87 | chr5:6041241-6042743 REVERSE LENGTH=335	6e-91	46.54	318	433	335	133	5	Arabidopsis NAC domain containing protein 87	---	multicellular organismal development (GO:0007275)	sequence-specific DNA binding transcription factor activity (GO:0003700)	nucleus (GO:0005634) /// cytoplasm (GO:0005737)
																			transcription_factor	AT5G61430.1	'=*'	ANAC100, ATNAC5, NAC100 NAC domain containing protein 100 | chr5:24701328-24702553 REVERSE LENGTH=336	3e-82	46.65	328	433	336	141	10	NAC domain containing protein 100	---	multicellular organismal development (GO:0007275)	sequence-specific DNA binding transcription factor activity (GO:0003700)	cellular_component (GO:0005575)
XLOC_000723	GRMZM2G144997	0.769384	2.28049	50.0289	1.55784	0.0310538	4.45534	0					---	---	---	---	---	---	NA	AT3G13310.1	'=*'	Chaperone DnaJ-domain superfamily protein | chr3:4310827-4311300 REVERSE LENGTH=157	3e-13	46.27	67	165	157	36	0	Chaperone DnaJ-domain superfamily protein	---	protein folding (GO:0006457)	---	---
																			NA	AT1G10350.1	'=*'	DNAJ heat shock family protein | chr1:3393595-3394860 REVERSE LENGTH=349	5e-13	36.9	84	165	349	42	2	DNAJ heat shock family protein	---	protein folding (GO:0006457)	---	cellular_component (GO:0005575)
																			chloroplast	AT4G39960.1	'=*'	Molecular chaperone Hsp40/DnaJ family protein | chr4:18534194-18536320 FORWARD LENGTH=447	1e-12	39.53	86	165	447	43	2	Molecular chaperone Hsp40/DnaJ family protein	---	protein folding (GO:0006457)	---	chloroplast thylakoid membrane (GO:0009535)
																			NA	AT5G01390.1	'=*'	DNAJ heat shock family protein | chr5:160500-162199 REVERSE LENGTH=335	1e-12	41.79	67	165	335	35	1	DNAJ heat shock family protein	---	protein folding (GO:0006457)	---	---
																			NA	AT4G28480.1	'=*'	DNAJ heat shock family protein | chr4:14073310-14075091 FORWARD LENGTH=348	1e-12	41.79	67	165	348	35	1	DNAJ heat shock family protein	---	protein folding (GO:0006457)	---	---
																			NA	AT1G68370.1	'=*'	ARG1 Chaperone DnaJ-domain superfamily protein | chr1:25632046-25634527 REVERSE LENGTH=410	2e-12	36.89	103	165	410	51	3	Chaperone DnaJ-domain superfamily protein	DnaJ-like protein with homology to coiled coils found in cytoskeleton-interacting proteins.	positive gravitropism (GO:0009958) /// protein folding (GO:0006457)	cytoskeletal protein binding (GO:0008092)	---
																			chloroplast	AT2G22360.1	'=*'	DNAJ heat shock family protein | chr2:9498162-9500459 FORWARD LENGTH=442	2e-12	40.45	89	165	442	42	3	DNAJ heat shock family protein	---	protein folding (GO:0006457)	---	chloroplast thylakoid membrane (GO:0009535)
																			NA	AT3G08910.1	'=*'	DNAJ heat shock family protein | chr3:2710402-2711811 REVERSE LENGTH=323	2e-12	41.79	67	165	323	35	1	DNAJ heat shock family protein	---	protein folding (GO:0006457)	---	cellular_component (GO:0005575)
																			abiotic	AT2G20560.1	'=*'	DNAJ heat shock family protein | chr2:8848353-8849815 REVERSE LENGTH=337	4e-12	41.79	67	165	337	35	1	DNAJ heat shock family protein	---	response to high light intensity (GO:0009644) /// response to hydrogen peroxide (GO:0042542) /// response to endoplasmic reticulum stress (GO:0034976) /// response to heat (GO:0009408) /// protein folding (GO:0006457)	---	---
																			NA	AT1G59725.1	'=*'	DNAJ heat shock family protein | chr1:21950738-21952210 FORWARD LENGTH=331	6e-12	41.18	68	165	331	35	1	DNAJ heat shock family protein	---	protein folding (GO:0006457)	---	cellular_component (GO:0005575)
																			NA	AT3G47940.1	'=*'	DNAJ heat shock family protein | chr3:17688232-17689402 REVERSE LENGTH=350	1e-11	34.88	86	165	350	44	2	DNAJ heat shock family protein	---	protein folding (GO:0006457)	---	---
																			NA	AT4G10130.1	'=*'	DNAJ heat shock N-terminal domain-containing protein | chr4:6320959-6321483 REVERSE LENGTH=174	2e-11	35.05	97	165	174	53	2	DNAJ heat shock N-terminal domain-containing protein	---	protein folding (GO:0006457)	---	cellular_component (GO:0005575)
																			NA	AT2G17880.1	'=*'	Chaperone DnaJ-domain superfamily protein | chr2:7767176-7767658 REVERSE LENGTH=160	2e-10	44.78	67	165	160	32	1	Chaperone DnaJ-domain superfamily protein	---	response to fructose stimulus (GO:0009750) /// response to sucrose stimulus (GO:0009744) /// protein folding (GO:0006457)	---	---
																			NA	AT4G37480.1	'=*'	Chaperone DnaJ-domain superfamily protein | chr4:17619261-17621596 FORWARD LENGTH=531	4e-10	37.38	107	165	531	54	4	Chaperone DnaJ-domain superfamily protein	---	protein folding (GO:0006457)	---	---
																			NA	AT3G14200.1	'=*'	Chaperone DnaJ-domain superfamily protein | chr3:4712881-4714361 REVERSE LENGTH=230	4e-10	31.58	76	165	230	46	1	Chaperone DnaJ-domain superfamily protein	---	protein folding (GO:0006457)	---	cellular_component (GO:0005575)
																			NA	AT2G21510.1	'=*'	DNAJ heat shock N-terminal domain-containing protein | chr2:9210841-9212699 REVERSE LENGTH=346	4e-10	47.54	61	165	346	29	1	DNAJ heat shock N-terminal domain-containing protein	---	protein folding (GO:0006457)	---	---
																			NA	AT1G28210.2	'=*'	ATJ1 DNAJ heat shock family protein | chr1:9854598-9859977 FORWARD LENGTH=427	6e-10	33.68	95	165	427	54	3	DNAJ heat shock family protein	DnaJ homolog AtJ1 (atj)	protein folding (GO:0006457)	---	mitochondrion (GO:0005739)
																			NA	AT5G25530.1	'=*'	DNAJ heat shock family protein | chr5:8889665-8890954 REVERSE LENGTH=347	9e-10	30.83	120	165	347	50	4	DNAJ heat shock family protein	---	protein folding (GO:0006457)	---	---
XLOC_037661	GRMZM2G104626	2.58256	16.6399	34.1252	2.67804	4.44583e-13	1.03619	0.0273451					senescence-associated protein 15 (LOC100285592), mRNA	NM_001158483	---	---	---	---	abiotic	AT1G19440.1	'=*'	KCS4 3-ketoacyl-CoA synthase 4 | chr1:6729119-6730669 FORWARD LENGTH=516	0	54.71	510	546	516	202	6	3-ketoacyl-CoA synthase 4	Encodes KCS4, a member of the 3-ketoacyl-CoA synthase family involved in the biosynthesis of VLCFA (very long chain fatty acids).	very long-chain fatty acid metabolic process (GO:0000038) /// cuticle development (GO:0042335) /// response to cold (GO:0009409)	---	---
																			abiotic	AT2G16280.1	'=*'	KCS9 3-ketoacyl-CoA synthase 9 | chr2:7051186-7052724 FORWARD LENGTH=512	0	53.74	508	546	512	208	5	3-ketoacyl-CoA synthase 9	Encodes KCS9, a member of the 3-ketoacyl-CoA synthase family involved in the biosynthesis of VLCFA (very long chain fatty acids).	very long-chain fatty acid metabolic process (GO:0000038) /// response to light stimulus (GO:0009416) /// cuticle development (GO:0042335) /// response to cold (GO:0009409)	---	---
																			NA	AT4G34510.1	'=*'	KCS17 3-ketoacyl-CoA synthase 17 | chr4:16491796-16493259 FORWARD LENGTH=487	0	52.34	491	546	487	211	4	3-ketoacyl-CoA synthase 17	Encodes KCS17, a member of the 3-ketoacyl-CoA synthase family involved in the biosynthesis of VLCFA (very long chain fatty acids).	very long-chain fatty acid metabolic process (GO:0000038) /// fatty acid elongation (GO:0030497)	transferase activity, transferring acyl groups (GO:0016746)	---
XLOC_005800	GRMZM2G308687	6.40834	19.0582	56.0769	1.56265	9.49869e-05	1.557	0.000265364					glutathione transferase5	NP_001105714	---	---	---	---	NA	AT1G17180.1	'=*'	ATGSTU25, GSTU25 glutathione S-transferase TAU 25 | chr1:5872208-5872958 FORWARD LENGTH=221	2e-88	56.54	214	224	221	92	1	glutathione S-transferase TAU 25	Encodes glutathione transferase belonging to the tau class of GSTs. Naming convention according to Wagner et al. (2002).	response to cyclopentenone (GO:0010583) /// toxin catabolic process (GO:0009407)	glutathione transferase activity (GO:0004364)	cytoplasm (GO:0005737)
																			abiotic	AT1G78380.1	'=*'	ATGSTU19, GST8, GSTU19 glutathione S-transferase TAU 19 | chr1:29486659-29487819 REVERSE LENGTH=219	3e-88	56.4	211	224	219	91	1	glutathione S-transferase TAU 19	Encodes a glutathione transferase that is a member of Tau GST gene family. Expression is induced by drought stress, oxidative stress, and high doses of auxin and cytokinin. naming convention according to Wagner et al. (2002) The expression of this gene is upregulated by herbicide safeners such as benoxacor and fenclorim.	fatty acid beta-oxidation (GO:0006635) /// cellular response to water deprivation (GO:0042631) /// galactolipid biosynthetic process (GO:0019375) /// gluconeogenesis (GO:0006094) /// response to misfolded protein (GO:0051788) /// glycolysis (GO:0006096) /// proteasome core complex assembly (GO:0080129) /// proteasomal ubiquitin-dependent protein catabolic process (GO:0043161) /// response to cycl…	glutathione transferase activity (GO:0004364)	cytoplasm (GO:0005737)
																			NA	AT1G78340.1	'=*'	ATGSTU22, GSTU22 glutathione S-transferase TAU 22 | chr1:29473046-29473797 REVERSE LENGTH=218	6e-82	54.07	209	224	218	95	1	glutathione S-transferase TAU 22	Encodes glutathione transferase belonging to the tau class of GSTs. Naming convention according to Wagner et al. (2002).	response to cyclopentenone (GO:0010583) /// toxin catabolic process (GO:0009407)	glutathione transferase activity (GO:0004364)	cytoplasm (GO:0005737)
																			NA	AT1G78360.1	'=*'	ATGSTU21, GSTU21 glutathione S-transferase TAU 21 | chr1:29482070-29482966 REVERSE LENGTH=222	2e-79	54.84	217	224	222	94	3	glutathione S-transferase TAU 21	Encodes glutathione transferase belonging to the tau class of GSTs. Naming convention according to Wagner et al. (2002).	proline transport (GO:0015824) /// response to cyclopentenone (GO:0010583) /// toxin catabolic process (GO:0009407)	glutathione transferase activity (GO:0004364)	cytoplasm (GO:0005737)
XLOC_035809	GRMZM2G106479	0.771333	6.27552	22.1063	3.01458	1.56585e-07	1.81665	0.000473852					---	---	---	---	---	---	NA	AT5G35460.1	'=*'	unknown protein; CONTAINS InterPro DOMAIN/s: Protein of unknown function DUF2838 (InterPro:IPR021261); Has 1807 Blast hits to 1807 proteins in 277 species: Archae - 0; Bacteria - 0; Metazoa - 736; Fungi - 347; Plants - 385; Viruses - 0; Other Eukaryotes - 339 (source: NCBI BLink). | chr5:13672598-13674546 FORWARD LENGTH=381	0	79.31	319	362	381	65	1	---	---	biological_process (GO:0008150)	molecular_function (GO:0003674)	---
XLOC_028924	GRMZM2G137108	1.31718	4.72183	10.4621	1.83216	0.000531598	1.14775	0.0478053					Aquaporin NIP2-2 (NOD26-like intrinsic protein 2-2)(ZmNIP2-2)(ZmNIP2;2)	Q9ATN2	---	---	---	---	membrane	AT5G37820.1	'=*'	NIP4;2, NLM5 NOD26-like intrinsic protein 4;2 | chr5:15050261-15051542 FORWARD LENGTH=283	7e-67	44.9	245	294	283	130	4	NOD26-like intrinsic protein 4;2	---	transport (GO:0006810)	water channel activity (GO:0015250)	membrane (GO:0016020)
																			membrane	AT5G37810.1	'=*'	NIP4;1, NLM4 NOD26-like intrinsic protein 4;1 | chr5:15045232-15047807 FORWARD LENGTH=283	1e-66	47.62	231	294	283	118	2	NOD26-like intrinsic protein 4;1	---	transport (GO:0006810)	water channel activity (GO:0015250)	membrane (GO:0016020)
																			membrane	AT4G10380.1	'=*'	NIP5;1, NLM6, NLM8 NOD26-like intrinsic protein 5;1 | chr4:6431530-6434510 REVERSE LENGTH=304	1e-63	46.3	216	294	304	116	0	NOD26-like intrinsic protein 5;1	Boric acid channel. Essential for efficient boron uptake and plant development under boron limitation. Also functions in arsenite transport and tolerance. Localized preferentially in outer membrane domains of root cells.	transition metal ion transport (GO:0000041) /// arsenite transport (GO:0015700) /// cellular response to iron ion starvation (GO:0010106) /// transport (GO:0006810) /// response to arsenic-containing substance (GO:0046685) /// iron ion transport (GO:0006826) /// response to nitrate (GO:0010167) /// borate transport (GO:0046713) /// cellular response to boron-containing substance levels (GO:008002…	borate uptake transmembrane transporter activity (GO:0080138) /// arsenite transmembrane transporter activity (GO:0015105) /// borate transmembrane transporter activity (GO:0046715) /// water channel activity (GO:0015250)	lateral plasma membrane (GO:0016328) /// plasma membrane (GO:0005886) /// membrane (GO:0016020)
																			membrane	AT4G18910.1	'=*'	NIP1;2, NLM2, ATNLM2 NOD26-like intrinsic protein 1;2 | chr4:10366211-10368179 FORWARD LENGTH=294	7e-63	42.19	256	294	294	135	3	NOD26-like intrinsic protein 1;2	Encodes an aquaporin homolog. Functions in arsenite transport and tolerance.When expressed in yeast cells can conduct hydrogen peroxide into those cells.	oligopeptide transport (GO:0006857) /// arsenite transport (GO:0015700) /// transport (GO:0006810) /// response to arsenic-containing substance (GO:0046685) /// hydrogen peroxide transmembrane transport (GO:0080170)	arsenite transmembrane transporter activity (GO:0015105) /// water channel activity (GO:0015250)	membrane (GO:0016020)
																			membrane	AT1G80760.1	'=*'	NIP6;1, NIP6, NLM7 NOD26-like intrinsic protein 6;1 | chr1:30350640-30352015 REVERSE LENGTH=305	2e-61	43.59	234	294	305	128	2	NOD26-like intrinsic protein 6;1	Encodes a protein with boron transporter activity. It helps to preferentially direct boron to young developing tissues in the shoot, such as immature leaves, under low boron conditions. This boron channel appears to be impermeable to water, unlike the closely related NIP5;1 boron transporter. This protein also allows the transport of glycerol, urea, and formimide but not larger uncharged solutes …	cellular response to boron-containing substance levels (GO:0080029) /// myo-inositol hexakisphosphate biosynthetic process (GO:0010264) /// transport (GO:0006810) /// borate transport (GO:0046713)	borate transmembrane transporter activity (GO:0046715) /// urea transmembrane transporter activity (GO:0015204) /// water channel activity (GO:0015250) /// glycerol transmembrane transporter activity (GO:0015168)	membrane (GO:0016020) /// plasma membrane (GO:0005886)
																			membrane	AT4G19030.1	'=*'	NLM1, NIP1;1, AT-NLM1, ATNLM1 NOD26-like major intrinsic protein 1 | chr4:10421728-10423409 REVERSE LENGTH=296	3e-58	36.52	282	294	296	163	4	NOD26-like major intrinsic protein 1	an aquaporin whose expression level is reduced by ABA, NaCl, dark, and dessication. is expressed at relatively low levels under normal conditions. Also functions in arsenite transport and tolerance.	arsenite transport (GO:0015700) /// transport (GO:0006810) /// response to arsenic-containing substance (GO:0046685) /// regulation of defense response (GO:0031347)	arsenite transmembrane transporter activity (GO:0015105) /// protein binding (GO:0005515) /// water channel activity (GO:0015250)	plasma membrane (GO:0005886) /// membrane (GO:0016020)
																			membrane	AT1G31885.1	'=*'	NIP3;1 NOD26-like intrinsic protein 3;1 | chr1:11450460-11451985 FORWARD LENGTH=323	4e-58	37.63	287	294	323	164	3	NOD26-like intrinsic protein 3;1	---	transport (GO:0006810)	---	membrane (GO:0016020)
XLOC_033963	GRMZM2G042789	2.15133	16.4732	41.4911	2.92708	8.1647e-08	1.33268	0.0131193					Putative uncharacterized protein	B6U463	---	---	---	---	other	AT3G46860.1	'=*'	Serine protease inhibitor, potato inhibitor I-type family protein | chr3:17260234-17260599 FORWARD LENGTH=85	2e-06	35.29	68	73	85	40	2	Serine protease inhibitor, potato inhibitor I-type family protein	Predicted to encode a PR (pathogenesis-related) peptide that belongs to the PR-6 proteinase inhibitor family. Six putative PR-6-type protein encoding genes are found in Arabidopsis: At2g38900, At2g38870, At5g43570, At5g43580, At3g50020 and At3g46860.	response to wounding (GO:0009611) /// defense response (GO:0006952)	serine-type endopeptidase inhibitor activity (GO:0004867)	cellular_component (GO:0005575)
																			other	AT5G43580.1	'=*'	Serine protease inhibitor, potato inhibitor I-type family protein | chr5:17508098-17508668 REVERSE LENGTH=99	6e-06	40	65	73	99	35	2	Serine protease inhibitor, potato inhibitor I-type family protein	Predicted to encode a PR (pathogenesis-related) peptide that belongs to the PR-6 proteinase inhibitor family. Six putative PR-6-type protein encoding genes are found in Arabidopsis: At2g38900, At2g38870, At5g43570, At5g43580, At3g50020 and At3g46860.	response to wounding (GO:0009611) /// defense response to fungus (GO:0050832) /// defense response (GO:0006952) /// defense response to insect (GO:0002213)	serine-type endopeptidase inhibitor activity (GO:0004867)	cellular_component (GO:0005575)
																			other	AT2G38900.2	'=*'	Serine protease inhibitor, potato inhibitor I-type family protein | chr2:16243287-16243893 FORWARD LENGTH=88	0.0001	36.36	55	73	88	34	1	Serine protease inhibitor, potato inhibitor I-type family protein	Predicted to encode a PR (pathogenesis-related) peptide that belongs to the PR-6 proteinase inhibitor family. Six putative PR-6-type protein encoding genes are found in Arabidopsis: At2g38900, At2g38870, At5g43570, At5g43580, At3g50020 and At3g46860.	response to wounding (GO:0009611) /// defense response (GO:0006952)	serine-type endopeptidase inhibitor activity (GO:0004867)	---
																			other	AT5G43570.1	'=*'	Serine protease inhibitor, potato inhibitor I-type family protein | chr5:17506454-17507456 FORWARD LENGTH=103	0.001	39.06	64	73	103	33	3	Serine protease inhibitor, potato inhibitor I-type family protein	Predicted to encode a PR (pathogenesis-related) peptide that belongs to the PR-6 proteinase inhibitor family. Six putative PR-6-type protein encoding genes are found in Arabidopsis: At2g38900, At2g38870, At5g43570, At5g43580, At3g50020 and At3g46860.	response to wounding (GO:0009611) /// defense response (GO:0006952)	serine-type endopeptidase inhibitor activity (GO:0004867)	cellular_component (GO:0005575)
																			other	AT3G50020.1	'=*'	Serine protease inhibitor, potato inhibitor I-type family protein | chr3:18542165-18542687 REVERSE LENGTH=96	0.01	34.29	70	73	96	38	2	Serine protease inhibitor, potato inhibitor I-type family protein	Predicted to encode a PR (pathogenesis-related) peptide that belongs to the PR-6 proteinase inhibitor family. Six putative PR-6-type protein encoding genes are found in Arabidopsis: At2g38900, At2g38870, At5g43570, At5g43580, At3g50020 and At3g46860.	response to wounding (GO:0009611) /// defense response (GO:0006952)	serine-type endopeptidase inhibitor activity (GO:0004867)	---
XLOC_037029	GRMZM2G084947	1.24549	3.50605	23.2533	1.4834	0.0217755	2.72952	2.55926e-08					---	---	---	---	---	---	NA	AT1G52140.1	'=*'	unknown protein; BEST Arabidopsis thaliana protein match is: unknown protein (TAIR:AT3G16330.1); Has 114 Blast hits to 114 proteins in 15 species: Archae - 0; Bacteria - 0; Metazoa - 0; Fungi - 0; Plants - 114; Viruses - 0; Other Eukaryotes - 0 (source: NCBI BLink). | chr1:19407559-19408185 REVERSE LENGTH=208	1e-25	32.37	241	264	208	118	9	---	---	biological_process (GO:0008150)	molecular_function (GO:0003674)	cellular_component (GO:0005575)
																			NA	AT4G29110.1	'=*'	unknown protein; FUNCTIONS IN: molecular_function unknown; INVOLVED IN: response to chitin; LOCATED IN: vacuole; BEST Arabidopsis thaliana protein match is: unknown protein (TAIR:AT1G52140.1); Has 109 Blast hits to 109 proteins in 16 species: Archae - 0; Bacteria - 0; Metazoa - 0; Fungi - 0; Plants - 109; Viruses - 0; Other Eukaryotes - 0 (source: NCBI BLink). | chr4:14348866-14349468 FORWARD LEN…	1e-19	31.32	265	264	200	99	13	---	---	response to chitin (GO:0010200)	molecular_function (GO:0003674)	---
XLOC_013885	GRMZM2G090584	2.80245	8.83902	19.5847	1.64746	0.000100726	1.14777	0.0434113					hypothetical protein LOC100272910	NP_001140834	---	---	---	---	NA	AT3G18180.1	'=*'	Glycosyltransferase family 61 protein | chr3:6230270-6231878 FORWARD LENGTH=470	6e-101	39.05	402	531	470	219	7	Glycosyltransferase family 61 protein	---	---	---	cellular_component (GO:0005575)
XLOC_016377	GRMZM2G062531	1.48326	42.1567	232.229	4.81919	0	2.46171	8.46137e-06					hypothetical protein LOC100217119	NP_001136959	---	---	---	---	NA	AT4G22753.1	'=*'	SMO1-3, ATSMO1, SMO1, ATSMO1-3 sterol 4-alpha methyl oxidase 1-3 | chr4:11952019-11953609 REVERSE LENGTH=291	3e-107	52.08	288	306	291	133	4	sterol 4-alpha methyl oxidase 1-3	Encodes a member of the SMO1 family of sterol 4alpha-methyl oxidases.	---	4,4-dimethyl-9beta,19-cyclopropylsterol-4alpha-methyl oxidase activity (GO:0080064) /// catalytic activity (GO:0003824)	---
XLOC_024247	GRMZM2G133407	3.04941	16.5877	37.0445	2.43377	6.98213e-07	1.15915	0.049623					hypothetical protein LOC100191966	NP_001130862	---	---	---	---	NA	AT4G15955.3	'=*'	alpha/beta-Hydrolases superfamily protein | chr4:9043872-9045544 REVERSE LENGTH=304	2e-31	55.77	104	373	304	40	3	alpha/beta-Hydrolases superfamily protein	---	---	---	cellular_component (GO:0005575)
																			NA	AT4G15960.1	'=*'	alpha/beta-Hydrolases superfamily protein | chr4:9045763-9047199 REVERSE LENGTH=375	1e-30	59.78	92	373	375	36	1	alpha/beta-Hydrolases superfamily protein	---	---	epoxide hydrolase activity (GO:0004301)	---
																			membrane	AT4G02340.1	'=*'	alpha/beta-Hydrolases superfamily protein | chr4:1035722-1037403 FORWARD LENGTH=324	3e-30	55.91	93	373	324	37	1	alpha/beta-Hydrolases superfamily protein	---	---	epoxide hydrolase activity (GO:0004301)	peroxisome (GO:0005777)
																			NA	AT2G26750.1	'=*'	alpha/beta-Hydrolases superfamily protein | chr2:11395971-11397085 REVERSE LENGTH=320	2e-29	56	100	373	320	42	2	alpha/beta-Hydrolases superfamily protein	---	---	epoxide hydrolase activity (GO:0004301)	cellular_component (GO:0005575)
																			NA	AT3G05600.1	'=*'	alpha/beta-Hydrolases superfamily protein | chr3:1623485-1624704 REVERSE LENGTH=331	4e-29	52.48	101	373	331	45	2	alpha/beta-Hydrolases superfamily protein	---	---	epoxide hydrolase activity (GO:0004301)	---

## Sheet: --
ZM genes in --: 72
gene_id	gene	water	S1	S3	S1_water log2(fold_change)	S1_water q_value	S3_S1 log2(fold_change)	S3_S1 q_value	c1	c2	c3	c4	Description	Curator Summary	GO Biological Process	GO Functional Category	GO Cellular Component	AraCyc	AGI classification	AGI	Response grouping	AGI protein description	E-value	% identity	Alignment length	Arabidopsis length	Corn length	Mismatches	Gaps	Arabodopsis Description	Arabidopsis Curator Summary	Arabidopsis GO Biological Process	Arabidopsis GO Functional Category	Arabidopsis GO Cellular Component
XLOC_032486	GRMZM2G379780	5.42097	1.96243	0.294252	-1.47565	0.00598218	-2.73751	2.72141e-05					---	---	---	---	---	---	membrane,other	AT4G23190.1	'++'	CRK11, AT-RLK3 cysteine-rich RLK (RECEPTOR-like protein kinase) 11 | chr4:12141197-12143710 REVERSE LENGTH=667	5e-112	34.98	629	636	667	354	13	cysteine-rich RLK (RECEPTOR-like protein kinase) 11	Encodes putative receptor-like protein kinase that is induced by the soil-borne vascular bacteria, Ralstonia solanacearum. Naming convention from Chen et al 2003 (PMID 14756307)	defense response to bacterium, incompatible interaction (GO:0009816) /// defense response to fungus (GO:0050832) /// response to wounding (GO:0009611) /// response to chitin (GO:0010200) /// response to oxidative stress (GO:0006979) /// endoplasmic reticulum unfolded protein response (GO:0030968)	protein kinase activity (GO:0004672) /// kinase activity (GO:0016301)	membrane (GO:0016020)
XLOC_016269	GRMZM2G701564	12.0275	4.29659	0.725649	-1.49481	0.0101455	-2.56585	0.00318099					---	---	---	---	---	---	NA	AT5G63350.1	'++'	unknown protein; BEST Arabidopsis thaliana protein match is: unknown protein (TAIR:AT3G48510.1); Has 103 Blast hits to 102 proteins in 13 species: Archae - 0; Bacteria - 0; Metazoa - 2; Fungi - 0; Plants - 101; Viruses - 0; Other Eukaryotes - 0 (source: NCBI BLink). | chr5:25380216-25381124 REVERSE LENGTH=302	1.6	25.56	90	159	302	43	1	---	---	biological_process (GO:0008150)	protein binding (GO:0005515)	---
XLOC_033371	GRMZM2G159592	6.13528	2.48962	0.287783	-1.31094	0.0192509	-3.11287	1.79212e-05					---	---	---	---	---	---	transcription_factor	AT1G25560.1	'++'	TEM1, EDF1 AP2/B3 transcription factor family protein | chr1:8981891-8982976 REVERSE LENGTH=361	8e-109	53.17	331	375	361	118	7	AP2/B3 transcription factor family protein	Encodes a member of the RAV transcription factor family that contains AP2 and B3 binding domains. Involved in the regulation of flowering under long days. Loss of function results in early flowering. Overexpression causes late flowering and repression of expression of FT. Novel transcriptional regulator involved in ethylene signaling. Promoter bound by EIN3. EDF1 in turn, binds to promoter elemen…	divalent metal ion transport (GO:0070838) /// photoperiodism, flowering (GO:0048573) /// cellular cation homeostasis (GO:0030003)	sequence-specific DNA binding transcription factor activity (GO:0003700)	---
XLOC_032468	GRMZM2G009223	32.7545	14.9902	1.60524	-1.13741	0.00720345	-3.22316	5.73676e-10					glucose-6-phosphate/phosphate translocator 2	NP_001147439	---	---	---	---	chloroplast,membrane	AT1G61800.1	'++'	GPT2, ATGPT2 glucose-6-phosphate/phosphate translocator 2 | chr1:22824527-22826459 FORWARD LENGTH=388	0	82.54	315	391	388	52	2	glucose-6-phosphate/phosphate translocator 2	glucose6-Phosphate/phosphate transporter 2	response to glucose stimulus (GO:0009749) /// response to karrikin (GO:0080167) /// photosynthetic acclimation (GO:0009643) /// regulation of photosynthesis (GO:0010109) /// glucose-6-phosphate transport (GO:0015760) /// photosynthesis (GO:0015979) /// triose phosphate transmembrane transport (GO:0035436) /// response to nematode (GO:0009624) /// phosphoenolpyruvate transport (GO:0015714) /// res…	inorganic phosphate transmembrane transporter activity (GO:0005315) /// phosphoglycerate transmembrane transporter activity (GO:0015120) /// antiporter activity (GO:0015297) /// triose-phosphate transmembrane transporter activity (GO:0071917) /// glucose-6-phosphate transmembrane transporter activity (GO:0015152)	---
XLOC_037247	GRMZM2G107886	48.5395	23.1265	0.90876	-1.07935	0.0123967	-4.6695	0					zinc finger protein CONSTANS-LIKE 16	NP_001149457	---	---	---	---	hormones,other,transcription_factor	AT1G68520.1	'--'	B-box type zinc finger protein with CCT domain | chr1:25709331-25710749 REVERSE LENGTH=406	4e-71	38.46	468	456	406	185	19	B-box type zinc finger protein with CCT domain	---	regulation of plant-type hypersensitive response (GO:0010363) /// regulation of hydrogen peroxide metabolic process (GO:0010310) /// cell differentiation (GO:0030154) /// response to bacterium (GO:0009617) /// protein targeting to membrane (GO:0006612) /// leaf morphogenesis (GO:0009965) /// regulation of transcription, DNA-dependent (GO:0006355) /// positive regulation of transcription, DNA-depe…	sequence-specific DNA binding transcription factor activity (GO:0003700) /// zinc ion binding (GO:0008270)	---
XLOC_033425	GRMZM2G158117	8.18776	2.32333	0.0648435	-1.82701	0.00281936	-5.16309	0.0052979					SANT/MYB protein	NP_001147389	---	---	---	---	abiotic,transcription_factor	AT2G21650.1	'--'	MEE3, ATRL2, RSM1 Homeodomain-like superfamily protein | chr2:9259654-9260419 FORWARD LENGTH=101	2e-17	50	66	87	101	32	1	Homeodomain-like superfamily protein	RSM1 is a member of a small sub-family of single MYB transcription factors. Analysis of overexpressin lines indicate its involvement during early morphogenesis.	gravitropism (GO:0009630) /// response to red light (GO:0010114) /// regulation of transcription, DNA-dependent (GO:0006355) /// embryo development ending in seed dormancy (GO:0009793)	DNA binding (GO:0003677) /// sequence-specific DNA binding transcription factor activity (GO:0003700)	---
																			NA	AT2G18328.1	'--'	ATRL4, RL4 RAD-like 4 | chr2:7964478-7964711 FORWARD LENGTH=77	6e-16	53.23	62	87	77	28	1	RAD-like 4	---	---	---	---
XLOC_027328	GRMZM2G012717	48.7575	22.5138	3.60728	-1.12455	0.00796503	-2.64183	3.54327e-08					hypothetical protein LOC100272654	NP_001140584	---	---	---	---	hormones,other,transcription_factor	AT1G68520.1	'--'	B-box type zinc finger protein with CCT domain | chr1:25709331-25710749 REVERSE LENGTH=406	2e-70	39.39	462	452	406	185	19	B-box type zinc finger protein with CCT domain	---	regulation of plant-type hypersensitive response (GO:0010363) /// regulation of hydrogen peroxide metabolic process (GO:0010310) /// cell differentiation (GO:0030154) /// response to bacterium (GO:0009617) /// protein targeting to membrane (GO:0006612) /// leaf morphogenesis (GO:0009965) /// regulation of transcription, DNA-dependent (GO:0006355) /// positive regulation of transcription, DNA-depe…	sequence-specific DNA binding transcription factor activity (GO:0003700) /// zinc ion binding (GO:0008270)	---
XLOC_031518	GRMZM2G003306	22.8221	11.2048	3.44367	-1.03605	0.0351536	-1.7021	0.00422921					Histone H2A	B6SJU3	---	---	---	---	NA	AT5G59870.1	'--'	HTA6 histone H2A 6 | chr5:24115605-24116144 REVERSE LENGTH=150	4e-73	78.38	148	156	150	29	2	histone H2A 6	Encodes HTA6, a histone H2A protein.	cell proliferation (GO:0008283)	DNA binding (GO:0003677)	---
XLOC_029695	GRMZM2G114503	33.5242	14.4214	1.60853	-1.22672	0.00770592	-3.1644	5.36575e-07					RADIALIS	NP_001147409	---	---	---	---	abiotic,transcription_factor	AT2G21650.1	'--'	MEE3, ATRL2, RSM1 Homeodomain-like superfamily protein | chr2:9259654-9260419 FORWARD LENGTH=101	2e-25	55.84	77	96	101	33	1	Homeodomain-like superfamily protein	RSM1 is a member of a small sub-family of single MYB transcription factors. Analysis of overexpressin lines indicate its involvement during early morphogenesis.	gravitropism (GO:0009630) /// response to red light (GO:0010114) /// regulation of transcription, DNA-dependent (GO:0006355) /// embryo development ending in seed dormancy (GO:0009793)	DNA binding (GO:0003677) /// sequence-specific DNA binding transcription factor activity (GO:0003700)	---
																			NA	AT2G18328.1	'--'	ATRL4, RL4 RAD-like 4 | chr2:7964478-7964711 FORWARD LENGTH=77	4e-20	62.9	62	96	77	22	1	RAD-like 4	---	---	---	---
XLOC_018030	GRMZM2G122324	56.7924	24.2556	7.31215	-1.23712	0.00432842	-1.72995	0.000788407					acyl carrier protein 2	NP_001147417	---	---	---	---	abiotic	AT4G25050.2	'--'	ACP4 acyl carrier protein 4 | chr4:12870178-12871024 FORWARD LENGTH=149	3e-33	52.67	150	141	149	52	5	acyl carrier protein 4	encodes an acyl carrier protein predominantly expressed in leaves. Gene expression is upregulated by light.	cuticle development (GO:0042335) /// isopentenyl diphosphate biosynthetic process, mevalonate-independent pathway (GO:0019288) /// regulation of proton transport (GO:0010155) /// rRNA processing (GO:0006364) /// fatty acid biosynthetic process (GO:0006633) /// response to high light intensity (GO:0009644) /// response to light stimulus (GO:0009416) /// photosystem II assembly (GO:0010207) /// res…	ACP phosphopantetheine attachment site binding involved in fatty acid biosynthetic process (GO:0000036)	---
XLOC_030932	GRMZM2G429396	34.3134	9.64557	3.61845	-1.84057	2.11121e-05	-1.41449	0.0304058					hsp20/alpha crystallin family protein	NP_001147410	---	---	---	---	abiotic	AT1G07400.1	'+-'	HSP20-like chaperones superfamily protein | chr1:2275148-2275621 FORWARD LENGTH=157	8e-17	39.81	108	155	157	56	3	HSP20-like chaperones superfamily protein	---	response to heat (GO:0009408) /// response to oxidative stress (GO:0006979)	---	cytoplasm (GO:0005737)
XLOC_033371	GRMZM2G159592	6.13528	2.48962	0.287783	-1.31094	0.0192509	-3.11287	1.79212e-05					---	---	---	---	---	---	NA	AT3G25730.1	'+-'	EDF3 ethylene response DNA binding factor 3 | chr3:9396505-9397506 FORWARD LENGTH=333	7e-102	52.31	325	375	333	120	8	ethylene response DNA binding factor 3	---	cytokinin biosynthetic process (GO:0009691)	sequence-specific DNA binding transcription factor activity (GO:0003700)	---
XLOC_024121	GRMZM2G180430	32.9315	15.121	4.57175	-1.13265	0.0084734	-1.72573	0.000475605					hypothetical protein LOC100191216	NP_001130122	---	---	---	---	NA	AT2G25620.1	'+-'	AtDBP1, DBP1 DNA-binding protein phosphatase 1 | chr2:10903154-10904978 REVERSE LENGTH=392	1e-120	55.73	323	357	392	136	4	DNA-binding protein phosphatase 1	Encodes DBP1, a member of the DBP factors (DNA-binding protein phosphatases) featuring sequence-specific DNA-binding and protein phosphatase activity. DBP1 is involved in plant-potyvirus interactions. Loss-of-function of DBP1 renders resistance to potyviruses.	regulation of defense response to virus (GO:0050688)	protein serine/threonine phosphatase activity (GO:0004722)	---
XLOC_008476	GRMZM2G123450	4.7909	1.8225	0.19798	-1.40411	0.0265643	-3.20249	6.11835e-05					---	---	---	---	---	---	hormones,other	AT4G10390.1	'+-'	Protein kinase superfamily protein | chr4:6441949-6443161 REVERSE LENGTH=342	0.003	36.73	49	304	342	30	1	Protein kinase superfamily protein	---	response to wounding (GO:0009611) /// response to fungus (GO:0009620) /// response to jasmonic acid stimulus (GO:0009753) /// jasmonic acid biosynthetic process (GO:0009695)	kinase activity (GO:0016301)	cellular_component (GO:0005575)
XLOC_004050	GRMZM2G054304	20.9868	9.1972	1.53605	-1.19995	0.00790121	-2.58197	6.41841e-06					hypothetical protein LOC100193388	NP_001131989	---	---	---	---	NA	AT1G68600.1	'+-'	Aluminium activated malate transporter family protein | chr1:25759947-25762778 FORWARD LENGTH=537	3.1	37.93	29	127	537	17	1	Aluminium activated malate transporter family protein	---	starch biosynthetic process (GO:0019252) /// maltose metabolic process (GO:0000023)	---	cellular_component (GO:0005575)
XLOC_009944	GRMZM2G307553	12.4635	4.91497	1.72658	-1.35218	0.00253829	-1.50927	0.0146641					hypothetical protein LOC100384753	NP_001170685	---	---	---	---	NA	AT4G15200.1	'+-'	AFH3, FH3 formin 3 | chr4:8662993-8665759 REVERSE LENGTH=764	1	37.84	37	151	764	20	1	formin 3	Actin nucleation factor that directs the formation of actin cables in pollen tubes. Involved in cytoplasmic streaming and polarized growth in pollen tubes.	actin nucleation (GO:0045010) /// actin filament bundle assembly (GO:0051017) /// pollen tube growth (GO:0009860) /// cytoplasmic transport (GO:0016482)	actin binding (GO:0003779)	cytoskeleton (GO:0005856)
XLOC_032486	GRMZM2G379780	5.42097	1.96243	0.294252	-1.47565	0.00598218	-2.73751	2.72141e-05					---	---	---	---	---	---	membrane	AT4G23180.1	'-+'	CRK10, RLK4 cysteine-rich RLK (RECEPTOR-like protein kinase) 10 | chr4:12138171-12140780 FORWARD LENGTH=669	3e-118	38.07	612	636	669	329	10	cysteine-rich RLK (RECEPTOR-like protein kinase) 10	Encodes a receptor-like protein kinase. Naming convention from Chen et al 2003 (PMID 14756307)	cellular response to nitrogen starvation (GO:0006995)	kinase activity (GO:0016301)	---
XLOC_023591	GRMZM2G092780	5.0326	2.27507	0.430514	-1.15512	0.0271492	-2.40178	0.000144524					hypothetical protein LOC100382112	NP_001168344	---	---	---	---	chloroplast,membrane	AT3G26570.1	'-+'	PHT2;1, ORF02 phosphate transporter 2;1 | chr3:9756261-9758413 FORWARD LENGTH=613	0	72.48	545	577	613	131	5	phosphate transporter 2;1	low affinity phosphate transporter	callose deposition in cell wall (GO:0052543) /// carotenoid biosynthetic process (GO:0016117) /// phosphate ion transport (GO:0006817) /// cellular membrane fusion (GO:0006944) /// microsporogenesis (GO:0009556)	low affinity phosphate transmembrane transporter activity (GO:0009673)	chloroplast envelope (GO:0009941)
XLOC_001901	GRMZM2G401147	10.61	4.7391	1.41802	-1.17247	0.0303292	-1.74074	0.00891616					Histone H2B	B6SJZ5	---	---	---	---	NA	AT2G28720.1	'-+'	Histone superfamily protein | chr2:12327043-12327498 FORWARD LENGTH=151	9e-69	78.95	152	150	151	29	2	Histone superfamily protein	---	---	DNA binding (GO:0003677)	---
XLOC_033371	GRMZM2G159592	6.13528	2.48962	0.287783	-1.31094	0.0192509	-3.11287	1.79212e-05					---	---	---	---	---	---	membrane	AT1G68840.1	'-+'	RAV2, RAP2.8, TEM2, EDF2, AtRAV2 related to ABI3/VP1 2 | chr1:25880442-25881500 FORWARD LENGTH=352	8e-109	54.44	338	375	352	112	10	related to ABI3/VP1 2	Rav2 is part of a complex that has been named `regulator of the (H+)-ATPase of the vacuolar and endosomal membranes' (RAVE)	negative regulation of transcription, DNA-dependent (GO:0045892) /// response to chitin (GO:0010200) /// response to nitrate (GO:0010167) /// nitrate transport (GO:0015706)	DNA binding (GO:0003677) /// sequence-specific DNA binding transcription factor activity (GO:0003700)	---
XLOC_013939	GRMZM2G339866	11.0011	4.27015	0.0242309	-1.37502	0.0139398	-7.46129	0.0032733					Putative uncharacterized protein	B6T6C0	---	---	---	---	NA	AT3G48660.1	'+='	Protein of unknown function (DUF 3339) | chr3:18029659-18030133 FORWARD LENGTH=89	4e-26	57.14	70	70	89	30	0	Protein of unknown function (DUF 3339)	---	biological_process (GO:0008150)	molecular_function (GO:0003674)	---
																			membrane	AT3G01950.1	'+='	Protein of unknown function (DUF 3339) | chr3:324026-324238 FORWARD LENGTH=70	3e-22	55.38	65	70	70	29	0	Protein of unknown function (DUF 3339)	---	biological_process (GO:0008150)	molecular_function (GO:0003674)	anchored to membrane (GO:0031225)
XLOC_033425	GRMZM2G158117	8.18776	2.32333	0.0648435	-1.82701	0.00281936	-5.16309	0.0052979					SANT/MYB protein	NP_001147389	---	---	---	---	abiotic,transcription_factor	AT5G04760.1	'+='	Duplicated homeodomain-like superfamily protein | chr5:1373752-1374529 REVERSE LENGTH=215	6e-17	51.52	66	87	215	30	1	Duplicated homeodomain-like superfamily protein	---	heat acclimation (GO:0010286) /// regulation of transcription, DNA-dependent (GO:0006355)	DNA binding (GO:0003677) /// sequence-specific DNA binding transcription factor activity (GO:0003700)	---
																			hormones,membrane,transcription_factor	AT3G11280.1	'+='	Duplicated homeodomain-like superfamily protein | chr3:3533477-3534393 REVERSE LENGTH=263	6e-14	50	64	87	263	31	1	Duplicated homeodomain-like superfamily protein	Putative transcription factors interacting with the gene product of VHA-B1 (vacuolar ATPase subunit B1; as shown through yeast two-hybrid assay).	cysteine biosynthetic process (GO:0019344) /// regulation of transcription, DNA-dependent (GO:0006355) /// response to gibberellin stimulus (GO:0009739) /// response to salicylic acid stimulus (GO:0009751)	DNA binding (GO:0003677) /// sequence-specific DNA binding transcription factor activity (GO:0003700)	nucleus (GO:0005634)
XLOC_028473	GRMZM2G096876	18.9535	8.38212	2.75255	-1.18681	0.00739243	-1.60654	0.00524295					---	---	---	---	---	---	NA	AT5G13010.1	'+='	EMB3011 RNA helicase family protein | chr5:4122747-4128660 FORWARD LENGTH=1255	0.48	41.86	43	233	1255	20	1	RNA helicase family protein	---	embryo development ending in seed dormancy (GO:0009793)	RNA helicase activity (GO:0003724)	---
XLOC_024318	GRMZM2G004356	9.38562	4.33607	1.77509	-1.1238	0.0201138	-1.28849	0.0413824					LOC100285681	NP_001152044	---	---	---	---	transcription_factor	AT4G02590.1	'+='	UNE12 basic helix-loop-helix (bHLH) DNA-binding superfamily protein | chr4:1137968-1140306 REVERSE LENGTH=310	7e-76	72.87	188	285	310	48	2	basic helix-loop-helix (bHLH) DNA-binding superfamily protein	---	regulation of transcription, DNA-dependent (GO:0006355) /// double fertilization forming a zygote and endosperm (GO:0009567) /// regulation of defense response (GO:0031347)	DNA binding (GO:0003677) /// sequence-specific DNA binding transcription factor activity (GO:0003700)	---
XLOC_018578	GRMZM2G300916	46.3786	14.6239	2.74271	-1.67486	3.72692e-05	-2.41465	9.69696e-05					---	---	---	---	---	---	NA	AT1G59910.1	'+='	Actin-binding FH2 (formin homology 2) family protein | chr1:22054167-22057052 REVERSE LENGTH=929	0.056	34.88	43	188	929	26	1	Actin-binding FH2 (formin homology 2) family protein	---	---	actin binding (GO:0003779)	---
XLOC_004281	GRMZM2G172450	3.71042	1.49679	0.232928	-1.31945	0.0321252	-2.68392	0.000725459					hypothetical protein LOC100193017	NP_001131657	---	---	---	---	NA	AT1G13880.1	'+='	ELM2 domain-containing protein | chr1:4749603-4750967 FORWARD LENGTH=424	0.95	58.82	17	128	424	7	0	ELM2 domain-containing protein	---	biological_process (GO:0008150)	---	---
XLOC_018319	GRMZM2G357955	20.4731	9.68665	0.934391	-1.0894	0.0495883	-3.3739	2.28892e-07					---	---	---	---	---	---	membrane,other	AT5G49660.1	'+='	Leucine-rich repeat transmembrane protein kinase family protein | chr5:20161401-20164534 REVERSE LENGTH=966	1	33.93	56	210	966	30	3	Leucine-rich repeat transmembrane protein kinase family protein	---	regulation of plant-type hypersensitive response (GO:0010363) /// stamen development (GO:0048443) /// response to molecule of bacterial origin (GO:0002237) /// xylem and phloem pattern formation (GO:0010051) /// protein targeting to membrane (GO:0006612) /// signal transduction (GO:0007165) /// stomatal complex morphogenesis (GO:0010103) /// positive regulation of flavonoid biosynthetic process (…	kinase activity (GO:0016301)	---
XLOC_017160	GRMZM2G563190	10.4981	4.00166	0.582116	-1.40119	0.0016217	-2.78122	1.84223e-06					hypothetical protein LOC100274336	NP_001142169	---	---	---	---	NA	AT4G05020.2	'+='	NDB2 NAD(P)H dehydrogenase B2 | chr4:2572752-2576222 FORWARD LENGTH=619	0	61.77	620	578	619	186	6	NAD(P)H dehydrogenase B2	---	---	disulfide oxidoreductase activity (GO:0015036)	extrinsic to mitochondrial inner membrane (GO:0031314) /// mitochondrion (GO:0005739)
XLOC_029695	GRMZM2G114503	33.5242	14.4214	1.60853	-1.22672	0.00770592	-3.1644	5.36575e-07					RADIALIS	NP_001147409	---	---	---	---	hormones,membrane,transcription_factor	AT3G11280.1	'+='	Duplicated homeodomain-like superfamily protein | chr3:3533477-3534393 REVERSE LENGTH=263	6e-17	51.56	64	96	263	30	1	Duplicated homeodomain-like superfamily protein	Putative transcription factors interacting with the gene product of VHA-B1 (vacuolar ATPase subunit B1; as shown through yeast two-hybrid assay).	cysteine biosynthetic process (GO:0019344) /// regulation of transcription, DNA-dependent (GO:0006355) /// response to gibberellin stimulus (GO:0009739) /// response to salicylic acid stimulus (GO:0009751)	DNA binding (GO:0003677) /// sequence-specific DNA binding transcription factor activity (GO:0003700)	nucleus (GO:0005634)
XLOC_006224	GRMZM2G021706	28.129	11.8064	3.08117	-1.26223	0.00328938	-1.93801	0.000381167					hypothetical protein LOC100273779	NP_001141654	---	---	---	---	membrane	AT5G23660.1	'+='	MTN3, SWEET12, AtSWEET12 homolog of Medicago truncatula MTN3 | chr5:7971936-7973796 REVERSE LENGTH=285	6e-93	59.5	242	301	285	94	3	homolog of Medicago truncatula MTN3	homolog of the Medicago nodulin MTN3	sucrose transport (GO:0015770)	sucrose transmembrane transporter activity (GO:0008515) /// sugar transmembrane transporter activity (GO:0051119)	plasma membrane (GO:0005886) /// membrane (GO:0016020) /// integral to plasma membrane (GO:0005887)
XLOC_028415	GRMZM2G057630	32.3704	7.7771	2.0929	-2.0671	3.11359e-06	-1.89373	0.00369682					Putative uncharacterized protein	B6SR92	---	---	---	---	NA	AT3G48660.1	'+='	Protein of unknown function (DUF 3339) | chr3:18029659-18030133 FORWARD LENGTH=89	3e-25	62.32	69	118	89	26	0	Protein of unknown function (DUF 3339)	---	biological_process (GO:0008150)	molecular_function (GO:0003674)	---
																			membrane	AT3G01950.1	'+='	Protein of unknown function (DUF 3339) | chr3:324026-324238 FORWARD LENGTH=70	1e-17	50	64	118	70	32	0	Protein of unknown function (DUF 3339)	---	biological_process (GO:0008150)	molecular_function (GO:0003674)	anchored to membrane (GO:0031225)
XLOC_031847	GRMZM2G119642	51.4141	23.983	5.33001	-1.10989	0.00959205	-2.1698	1.28004e-05					hypothetical protein LOC100383802	NP_001169907	---	---	---	---	NA	AT5G67620.1	'+='	unknown protein; FUNCTIONS IN: molecular_function unknown; INVOLVED IN: N-terminal protein myristoylation; LOCATED IN: microtubule; BEST Arabidopsis thaliana protein match is: unknown protein (TAIR:AT5G62900.1); Has 1807 Blast hits to 1807 proteins in 277 species: Archae - 0; Bacteria - 0; Metazoa - 736; Fungi - 347; Plants - 385; Viruses - 0; Other Eukaryotes - 339 (source: NCBI BLink). | chr5:2…	0.19	32.14	56	176	182	38	0	---	---	---	molecular_function (GO:0003674)	microtubule (GO:0005874)
XLOC_037247	GRMZM2G107886	48.5395	23.1265	0.90876	-1.07935	0.0123967	-4.6695	0					zinc finger protein CONSTANS-LIKE 16	NP_001149457	---	---	---	---	transcription_factor	AT1G25440.1	'-='	B-box type zinc finger protein with CCT domain | chr1:8933939-8935284 REVERSE LENGTH=417	4e-79	40.26	462	456	417	181	18	B-box type zinc finger protein with CCT domain	---	regulation of transcription, DNA-dependent (GO:0006355)	sequence-specific DNA binding transcription factor activity (GO:0003700) /// zinc ion binding (GO:0008270)	---
XLOC_033425	GRMZM2G158117	8.18776	2.32333	0.0648435	-1.82701	0.00281936	-5.16309	0.0052979					SANT/MYB protein	NP_001147389	---	---	---	---	NA	AT4G36570.1	'-='	ATRL3, RL3 RAD-like 3 | chr4:17254660-17254836 FORWARD LENGTH=58	7e-14	64.44	45	87	58	15	1	RAD-like 3	---	regulation of transcription, DNA-dependent (GO:0006355)	DNA binding (GO:0003677) /// sequence-specific DNA binding transcription factor activity (GO:0003700)	---
XLOC_022928	GRMZM2G062885	8.79981	2.43086	0.492806	-1.86574	2.05631e-05	-2.30237	0.00024609					---	---	---	---	---	---	NA	AT5G57180.2	'-='	CIA2 chloroplast import apparatus 2 | chr5:23168393-23170763 FORWARD LENGTH=435	1e-50	34.47	438	485	435	208	15	chloroplast import apparatus 2	Transcription regulator responsible for specific upregulation of the translocon genes atToc33 and atToc75 in leaves. Involved in protein import into chloroplast.	regulation of transcription, DNA-dependent (GO:0006355) /// protein targeting to chloroplast (GO:0045036) /// positive regulation of transcription, DNA-dependent (GO:0045893)	---	nucleus (GO:0005634)
XLOC_030932	GRMZM2G429396	34.3134	9.64557	3.61845	-1.84057	2.11121e-05	-1.41449	0.0304058					hsp20/alpha crystallin family protein	NP_001147410	---	---	---	---	abiotic	AT4G21870.1	'-='	HSP20-like chaperones superfamily protein | chr4:11603756-11604285 REVERSE LENGTH=134	4e-26	53.76	93	155	134	39	2	HSP20-like chaperones superfamily protein	---	response to high light intensity (GO:0009644) /// response to hydrogen peroxide (GO:0042542) /// response to heat (GO:0009408)	---	cellular_component (GO:0005575)
																			abiotic	AT1G59860.1	'-='	HSP20-like chaperones superfamily protein | chr1:22031474-22031941 FORWARD LENGTH=155	6e-18	41.67	108	155	155	54	3	HSP20-like chaperones superfamily protein	---	response to osmotic stress (GO:0006970) /// protein oligomerization (GO:0051259) /// response to heat (GO:0009408) /// response to salt stress (GO:0009651) /// protein folding (GO:0006457)	---	---
XLOC_003111	GRMZM2G044247	13.6649	6.38055	0.404169	-1.10846	0.0245048	-3.98065	3.3732e-11					LOC100284607	NP_001150974	---	---	---	---	chloroplast,other	AT5G52100.1	'-='	crr1 Dihydrodipicolinate reductase, bacterial/plant | chr5:21170203-21172107 FORWARD LENGTH=298	7e-142	70.33	273	315	298	81	0	Dihydrodipicolinate reductase, bacterial/plant	Is essential for chloroplast NAD(P)H dehydrogenase activity, which is involved in electron transfer between PSII and PSI. Likely functions in biogenesis or stabilization of the NAD(P)H dehydrogenase complex.	photosynthetic electron transport in photosystem I (GO:0009773) /// photosynthesis, light reaction (GO:0019684) /// defense response to bacterium (GO:0042742) /// cell differentiation (GO:0030154) /// lysine biosynthetic process via diaminopimelate (GO:0009089) /// leaf morphogenesis (GO:0009965) /// photosystem II assembly (GO:0010207) /// mRNA modification (GO:0016556) /// positive regulation o…	dihydrodipicolinate reductase activity (GO:0008839)	chloroplast stroma (GO:0009570)
XLOC_027328	GRMZM2G012717	48.7575	22.5138	3.60728	-1.12455	0.00796503	-2.64183	3.54327e-08					hypothetical protein LOC100272654	NP_001140584	---	---	---	---	transcription_factor	AT1G25440.1	'-='	B-box type zinc finger protein with CCT domain | chr1:8933939-8935284 REVERSE LENGTH=417	3e-80	40.74	459	452	417	203	18	B-box type zinc finger protein with CCT domain	---	regulation of transcription, DNA-dependent (GO:0006355)	sequence-specific DNA binding transcription factor activity (GO:0003700) /// zinc ion binding (GO:0008270)	---
XLOC_007412	GRMZM2G129954	30.233	13.9438	5.59925	-1.12624	0.0353584	-1.31631	0.033665					LOC541632	NP_001104857	---	---	---	---	abiotic,hormones	AT3G57040.1	'-='	ARR9, ATRR4 response regulator 9 | chr3:21110059-21111228 FORWARD LENGTH=234	3e-71	65.88	170	262	234	43	4	response regulator 9	response regulator ARR9, A two-component response regulator-like protein with a receiver domain with a conserved aspartate residue and a possible phosphorylation site and at the N-terminal half. Appears to interact with histidine kinase like genes ATHP3 and ATHP2	circadian rhythm (GO:0007623) /// regulation of transcription, DNA-dependent (GO:0006355) /// response to cytokinin stimulus (GO:0009735) /// seed dormancy process (GO:0010162) /// gibberellic acid mediated signaling pathway (GO:0009740) /// cytokinin mediated signaling pathway (GO:0009736) /// two-component signal transduction system (phosphorelay) (GO:0000160)	protein binding (GO:0005515) /// two-component response regulator activity (GO:0000156)	nucleus (GO:0005634)
																			abiotic	AT2G41310.1	'-='	ATRR3, ARR8, RR3 response regulator 3 | chr2:17222280-17223536 FORWARD LENGTH=225	7e-70	64.42	163	262	225	43	2	response regulator 3	Encodes an A- type response Regulator that is primarily expressed in the root and is involved in cytokinin-mediated signalling.	circadian rhythm (GO:0007623) /// regulation of anthocyanin metabolic process (GO:0031537) /// regulation of shoot development (GO:0048831) /// regulation of transcription, DNA-dependent (GO:0006355) /// cytokinin mediated signaling pathway (GO:0009736) /// two-component signal transduction system (phosphorelay) (GO:0000160) /// regulation of seed germination (GO:0010029)	protein binding (GO:0005515) /// two-component response regulator activity (GO:0000156)	nucleus (GO:0005634)
XLOC_029695	GRMZM2G114503	33.5242	14.4214	1.60853	-1.22672	0.00770592	-3.1644	5.36575e-07					RADIALIS	NP_001147409	---	---	---	---	NA	AT4G36570.1	'-='	ATRL3, RL3 RAD-like 3 | chr4:17254660-17254836 FORWARD LENGTH=58	5e-18	73.33	45	96	58	11	1	RAD-like 3	---	regulation of transcription, DNA-dependent (GO:0006355)	DNA binding (GO:0003677) /// sequence-specific DNA binding transcription factor activity (GO:0003700)	---
XLOC_022177	GRMZM2G087435	6.80938	3.00133	0.536575	-1.19166	0.0485991	-2.48375	0.000319258					Putative uncharacterized protein	B6TKN7	---	---	---	---	chloroplast	AT1G05385.1	'-='	LPA19, Psb27-H1 photosystem II 11 kDa protein-related | chr1:1582747-1583648 REVERSE LENGTH=199	2e-54	68.25	126	208	199	39	1	photosystem II 11 kDa protein-related	Encodes a Psb27 homolog involved in photosystem II biogenesis.	photosystem II assembly (GO:0010207) /// pentose-phosphate shunt (GO:0006098)	molecular_function (GO:0003674)	chloroplast thylakoid lumen (GO:0009543)
XLOC_001184	GRMZM2G174819	30.4998	12.1041	3.3379	-1.34304	0.00204805	-1.85848	0.00182332					---	---	---	---	---	---	NA	AT1G08610.1	'-='	Pentatricopeptide repeat (PPR) superfamily protein | chr1:2733788-2735467 REVERSE LENGTH=559	1.3	24.19	62	79	559	44	2	Pentatricopeptide repeat (PPR) superfamily protein	---	biological_process (GO:0008150)	---	cellular_component (GO:0005575)
XLOC_013939	GRMZM2G339866	11.0011	4.27015	0.0242309	-1.37502	0.0139398	-7.46129	0.0032733					Putative uncharacterized protein	B6T6C0	---	---	---	---	NA	AT3G27030.1	'-='	unknown protein; FUNCTIONS IN: molecular_function unknown; INVOLVED IN: biological_process unknown; LOCATED IN: endomembrane system; CONTAINS InterPro DOMAIN/s: Protein of unknown function DUF3339 (InterPro:IPR021775); BEST Arabidopsis thaliana protein match is: Protein of unknown function (DUF 3339) (TAIR:AT5G40970.1); Has 538 Blast hits to 271 proteins in 16 species: Archae - 0; Bacteria - 0; M…	2e-22	53.03	66	70	142	31	0	---	---	biological_process (GO:0008150)	molecular_function (GO:0003674)	---
XLOC_031413	GRMZM2G065040	13.2338	4.39661	1.02512	-1.59949	0.00171555	-2.10059	0.00193915					---	---	---	---	---	---	chloroplast	AT2G29180.1	'-='	unknown protein; FUNCTIONS IN: molecular_function unknown; INVOLVED IN: biological_process unknown; LOCATED IN: chloroplast thylakoid membrane; EXPRESSED IN: 23 plant structures; EXPRESSED DURING: 13 growth stages; Has 34 Blast hits to 33 proteins in 16 species: Archae - 0; Bacteria - 0; Metazoa - 0; Fungi - 0; Plants - 33; Viruses - 0; Other Eukaryotes - 1 (source: NCBI BLink). | chr2:12543081-1…	1e-11	55.81	43	91	169	19	0	---	---	cell differentiation (GO:0030154) /// positive regulation of transcription, DNA-dependent (GO:0045893) /// leaf morphogenesis (GO:0009965) /// biological_process (GO:0008150)	molecular_function (GO:0003674)	chloroplast thylakoid membrane (GO:0009535)
XLOC_002351	GRMZM5G812926	5.2827	2.2458	0.846348	-1.24378	0.0137549	-1.40791	0.0354058					hypothetical protein LOC100382062	NP_001168297	---	---	---	---	abiotic,membrane	AT1G30440.1	'-='	Phototropic-responsive NPH3 family protein | chr1:10759475-10762199 FORWARD LENGTH=665	0	65.26	662	629	665	195	16	Phototropic-responsive NPH3 family protein	---	response to light stimulus (GO:0009416)	signal transducer activity (GO:0004871)	plasma membrane (GO:0005886)
XLOC_006382	GRMZM2G146981	298.348	142.547	45.8396	-1.07529	0.0319729	-1.63678	9.89072e-05					---	---	---	---	---	---	membrane	AT2G46060.1	'-='	transmembrane protein-related | chr2:18941355-18945000 REVERSE LENGTH=807	1	26.53	98	115	807	59	3	transmembrane protein-related	---	biological_process (GO:0008150)	molecular_function (GO:0003674)	membrane (GO:0016020)
XLOC_006488	GRMZM2G103250	70.4602	31.7436	14.8393	-1.16008	0.00684531	-1.09705	0.0166949					---	---	---	---	---	---	NA	AT4G30825.1	'-='	Tetratricopeptide repeat (TPR)-like superfamily protein | chr4:15009605-15012319 FORWARD LENGTH=904	8e-174	55.99	434	442	904	189	2	Tetratricopeptide repeat (TPR)-like superfamily protein	---	mRNA modification (GO:0016556)	molecular_function (GO:0003674)	---
XLOC_001901	GRMZM2G401147	10.61	4.7391	1.41802	-1.17247	0.0303292	-1.74074	0.00891616					Histone H2B	B6SJZ5	---	---	---	---	NA	AT3G45980.1	'-='	H2B, HTB9 Histone superfamily protein | chr3:16897492-16897944 REVERSE LENGTH=150	1e-71	80.13	151	150	150	28	2	Histone superfamily protein	Encodes a histone 2B (H2B) protein. This protein can be ubiquitinated in planta, and this modification depends on the HUB1 and HUB2 E3 ubiquitin ligases as well as the UBC1 and UBC2 E2 ubiquitin conjugating enzymes. Lysine 146 appears to be the site of the ubiquitin addition.	microtubule nucleation (GO:0007020)	DNA binding (GO:0003677)	---
XLOC_029946	GRMZM2G054267	4.43058	1.40933	0.103146	-1.66222	0.004654	-3.77225	0.000157101					hypothetical protein LOC100276382	NP_001143659	---	---	---	---	NA	AT3G23760.1	'-='	FUNCTIONS IN: molecular_function unknown; INVOLVED IN: biological_process unknown; LOCATED IN: vacuole; EXPRESSED IN: 20 plant structures; EXPRESSED DURING: 13 growth stages; BEST Arabidopsis thaliana protein match is: transferases, transferring glycosyl groups (TAIR:AT4G14100.1); Has 108 Blast hits to 104 proteins in 19 species: Archae - 0; Bacteria - 0; Metazoa - 8; Fungi - 0; Plants - 90; Viru…	2e-50	42.86	203	213	194	90	8	---	---	biological_process (GO:0008150)	molecular_function (GO:0003674)	---
																			NA	AT4G14100.1	'-='	transferases, transferring glycosyl groups | chr4:8120749-8122288 FORWARD LENGTH=206	1e-49	40.93	215	213	206	99	8	transferases, transferring glycosyl groups	---	biological_process (GO:0008150)	transferase activity, transferring glycosyl groups (GO:0016757)	---
XLOC_028415	GRMZM2G057630	32.3704	7.7771	2.0929	-2.0671	3.11359e-06	-1.89373	0.00369682					Putative uncharacterized protein	B6SR92	---	---	---	---	NA	AT3G27030.1	'-='	unknown protein; FUNCTIONS IN: molecular_function unknown; INVOLVED IN: biological_process unknown; LOCATED IN: endomembrane system; CONTAINS InterPro DOMAIN/s: Protein of unknown function DUF3339 (InterPro:IPR021775); BEST Arabidopsis thaliana protein match is: Protein of unknown function (DUF 3339) (TAIR:AT5G40970.1); Has 538 Blast hits to 271 proteins in 16 species: Archae - 0; Bacteria - 0; M…	8e-21	51.39	72	118	142	35	0	---	---	biological_process (GO:0008150)	molecular_function (GO:0003674)	---
XLOC_020684	GRMZM2G021256	21.5101	10.2506	1.50707	-1.07904	0.0328282	-2.76589	2.91449e-06					Oxygen evolving enhancer protein 3	B6SUJ9	---	---	---	---	chloroplast	AT1G14150.1	'-='	PQL1, PQL2 PsbQ-like 2 | chr1:4839885-4840632 FORWARD LENGTH=190	7e-58	66.39	122	216	190	41	0	PsbQ-like 2	Encodes a subunit of the NAD(P)H dehydrogenase complex located in the chloroplast thylakoid lumen.	pentose-phosphate shunt (GO:0006098) /// photosynthetic electron transport chain (GO:0009767)	electron transporter, transferring electrons within the cyclic electron transport pathway of photosynthesis activity (GO:0045156)	chloroplast thylakoid lumen (GO:0009543) /// nitrite reductase complex [NAD(P)H] (GO:0009344) /// chloroplast thylakoid (GO:0009534) /// chloroplast thylakoid membrane (GO:0009535) /// chloroplast photosystem II (GO:0030095)
XLOC_016341	GRMZM5G823990	22.6686	10.2157	2.2915	-1.15964	0.0112469	-2.15642	0.000171171					---	---	---	---	---	---	hormones,other	AT1G66880.1	'=*'	Protein kinase superfamily protein | chr1:24946928-24955438 FORWARD LENGTH=1296	1.7	23.16	95	133	1296	57	3	Protein kinase superfamily protein	---	regulation of plant-type hypersensitive response (GO:0010363) /// regulation of hydrogen peroxide metabolic process (GO:0010310) /// defense response to bacterium (GO:0042742) /// detection of biotic stimulus (GO:0009595) /// protein targeting to membrane (GO:0006612) /// regulation of response to biotic stimulus (GO:0002831) /// defense response to fungus (GO:0050832) /// response to insect (GO:…	protein serine/threonine kinase activity (GO:0004674)	---
XLOC_016454	GRMZM2G502560	25.5681	6.48255	2.45861	-1.98945	1.9618e-06	-1.39872	0.038581					Putative uncharacterized protein	C0HIX0	---	---	---	---	NA	AT1G06670.1	'=*'	NIH nuclear DEIH-boxhelicase | chr1:2040567-2047333 FORWARD LENGTH=1576	2.3	32.14	56	67	1576	31	1	nuclear DEIH-boxhelicase	nuclear DEIH-box helicase (NIH) encoding a putative RNA and/or DNA helicase homologous to a group of nucleic acid helicases from the DEAD/H family with nuclear DEIH-box helicase (NIH) distinct N- and C-terminal regions that differ from animal DEIH proteins	DNA metabolic process (GO:0006259)	DNA helicase activity (GO:0003678) /// DNA binding (GO:0003677)	nucleus (GO:0005634)
XLOC_029695	GRMZM2G114503	33.5242	14.4214	1.60853	-1.22672	0.00770592	-3.1644	5.36575e-07					RADIALIS	NP_001147409	---	---	---	---	NA	AT1G75250.1	'=*'	ATRL6, RSM3, RL6 RAD-like 6 | chr1:28245073-28245453 REVERSE LENGTH=126	7e-27	56.76	74	96	126	31	1	RAD-like 6	---	regulation of transcription, DNA-dependent (GO:0006355)	sequence-specific DNA binding transcription factor activity (GO:0003700)	---
																			NA	AT4G39250.1	'=*'	ATRL1, RSM2, RL1 RAD-like 1 | chr4:18271457-18271857 REVERSE LENGTH=100	2e-26	59.42	69	96	100	27	1	RAD-like 1	---	regulation of transcription, DNA-dependent (GO:0006355)	DNA binding (GO:0003677) /// sequence-specific DNA binding transcription factor activity (GO:0003700)	---
																			NA	AT1G19510.1	'=*'	ATRL5, RSM4, RL5 RAD-like 5 | chr1:6756483-6757290 REVERSE LENGTH=100	3e-22	61.29	62	96	100	23	1	RAD-like 5	---	regulation of transcription, DNA-dependent (GO:0006355)	DNA binding (GO:0003677) /// sequence-specific DNA binding transcription factor activity (GO:0003700)	---
																			transcription_factor	AT5G05790.1	'=*'	Duplicated homeodomain-like superfamily protein | chr5:1740724-1741671 REVERSE LENGTH=277	2e-17	51.35	74	96	277	33	2	Duplicated homeodomain-like superfamily protein	---	regulation of transcription, DNA-dependent (GO:0006355)	DNA binding (GO:0003677) /// sequence-specific DNA binding transcription factor activity (GO:0003700)	---
																			NA	AT5G58900.1	'=*'	Homeodomain-like transcriptional regulator | chr5:23783275-23784667 REVERSE LENGTH=288	3e-17	56.06	66	96	288	28	1	Homeodomain-like transcriptional regulator	---	---	DNA binding (GO:0003677) /// sequence-specific DNA binding transcription factor activity (GO:0003700)	---
																			transcription_factor	AT2G38090.1	'=*'	Duplicated homeodomain-like superfamily protein | chr2:15945278-15946775 FORWARD LENGTH=298	3e-17	53.03	66	96	298	30	1	Duplicated homeodomain-like superfamily protein	---	regulation of transcription, DNA-dependent (GO:0006355)	DNA binding (GO:0003677) /// sequence-specific DNA binding transcription factor activity (GO:0003700)	---
XLOC_014136	GRMZM5G862633	42.0401	16.9352	1.20896	-1.32148	0.00503663	-3.80819	4.40363e-09					hypothetical protein LOC100382977	NP_001169132	---	---	---	---	NA	AT1G05400.1	'=*'	unknown protein; BEST Arabidopsis thaliana protein match is: unknown protein (TAIR:AT1G06810.1); Has 31 Blast hits to 31 proteins in 2 species: Archae - 0; Bacteria - 0; Metazoa - 0; Fungi - 0; Plants - 31; Viruses - 0; Other Eukaryotes - 0 (source: NCBI BLink). | chr1:1584746-1585244 FORWARD LENGTH=132	0.48	35	60	130	132	27	2	---	---	biological_process (GO:0008150)	---	cellular_component (GO:0005575)
XLOC_003064	AC204887.4_FG003	11.1286	3.37592	0.363271	-1.73066	0.0032096	-3.21616	0.000461159					hypothetical protein LOC100279648	NP_001146111	---	---	---	---	NA	AT4G20450.1	'=*'	Leucine-rich repeat protein kinase family protein | chr4:11024054-11029008 REVERSE LENGTH=898	0.37	40	40	190	898	23	1	Leucine-rich repeat protein kinase family protein	---	---	kinase activity (GO:0016301)	---
XLOC_025321	GRMZM2G373023	7.56147	3.3866	1.11176	-1.16856	0.0252501	-1.60699	0.0156864					Putative uncharacterized protein	B8A144	---	---	---	---	NA	AT3G18530.1	'=*'	ARM repeat superfamily protein | chr3:6373535-6375050 REVERSE LENGTH=361	0.3	27.59	116	206	361	65	4	ARM repeat superfamily protein	---	biological_process (GO:0008150)	---	cellular_component (GO:0005575)
XLOC_001289	GRMZM5G891425	28.7475	14.0516	2.7536	-1.04244	0.0170272	-2.35134	6.64729e-06					hypothetical protein LOC100381513	NP_001167814	---	---	---	---	membrane	AT3G05370.1	'=*'	AtRLP31, RLP31 receptor like protein 31 | chr3:1536134-1538716 REVERSE LENGTH=860	2.7	43.75	32	135	860	18	0	receptor like protein 31	---	signal transduction (GO:0007165) /// defense response (GO:0006952)	kinase activity (GO:0016301)	---
XLOC_004182	GRMZM2G169812	8.08417	1.74513	0.410718	-2.2215	1.98657e-05	-2.08711	0.00758423					---	---	---	---	---	---	NA	AT1G77320.1	'=*'	MEI1 transcription coactivators | chr1:29056740-29062710 FORWARD LENGTH=972	0.68	35.42	48	97	972	28	1	transcription coactivators	Mutant is defective in meiosis and produces abnormal microspores. Encodes a BRCT-domain-containing protein that could be specific to the meiotic cell cycle and that plays a crucial role in some DNA repair events independent of SPO11 DSB recombination repair.	response to DNA damage stimulus (GO:0006974) /// female meiosis (GO:0007143) /// male meiosis (GO:0007140) /// reciprocal meiotic recombination (GO:0007131)	transcription coactivator activity (GO:0003713)	intracellular (GO:0005622)
XLOC_032468	GRMZM2G009223	32.7545	14.9902	1.60524	-1.13741	0.00720345	-3.22316	5.73676e-10					glucose-6-phosphate/phosphate translocator 2	NP_001147439	---	---	---	---	membrane	AT5G54800.1	'=*'	GPT1, ATGPT1 glucose 6-phosphate/phosphate translocator 1 | chr5:22261408-22263562 FORWARD LENGTH=388	0	69.35	385	391	388	99	4	glucose 6-phosphate/phosphate translocator 1	Encodes glucose6-Phosphate/phosphate transporter 1. Essential for pollen maturation and embryo sac development.	embryo sac development (GO:0009553) /// purine nucleobase transport (GO:0006863) /// vacuole organization (GO:0007033) /// glucose catabolic process (GO:0006007) /// glucose-6-phosphate transport (GO:0015760) /// embryo development (GO:0009790) /// triose phosphate transmembrane transport (GO:0035436) /// response to nematode (GO:0009624) /// phosphoenolpyruvate transport (GO:0015714) /// pollen …	inorganic phosphate transmembrane transporter activity (GO:0005315) /// phosphoglycerate transmembrane transporter activity (GO:0015120) /// antiporter activity (GO:0015297) /// triose-phosphate transmembrane transporter activity (GO:0071917) /// glucose-6-phosphate transmembrane transporter activity (GO:0015152)	plastid (GO:0009536)
XLOC_005486	GRMZM2G133684	91.7849	42.586	11.7854	-1.11761	0.0231162	-1.85338	0.000229442					Putative uncharacterized protein	B4FCL4	---	---	---	---	abiotic,chloroplast,membrane	AT5G62720.1	'=*'	Integral membrane HPP family protein | chr5:25191969-25194845 FORWARD LENGTH=243	2e-69	51.27	236	248	243	104	3	Integral membrane HPP family protein	---	circadian rhythm (GO:0007623) /// biological_process (GO:0008150)	molecular_function (GO:0003674)	chloroplast inner membrane (GO:0009706) /// integral to membrane (GO:0016021)
																			NA	AT3G47980.1	'=*'	Integral membrane HPP family protein | chr3:17710477-17712631 FORWARD LENGTH=252	6e-66	67.32	153	248	252	50	0	Integral membrane HPP family protein	---	biological_process (GO:0008150)	molecular_function (GO:0003674)	integral to membrane (GO:0016021)
XLOC_013939	GRMZM2G339866	11.0011	4.27015	0.0242309	-1.37502	0.0139398	-7.46129	0.0032733					Putative uncharacterized protein	B6T6C0	---	---	---	---	NA	AT5G08391.1	'=*'	Protein of unknown function (DUF 3339) | chr5:2699357-2699566 FORWARD LENGTH=69	7e-28	55.07	69	70	69	31	0	Protein of unknown function (DUF 3339)	---	biological_process (GO:0008150)	molecular_function (GO:0003674)	---
																			membrane	AT5G63500.1	'=*'	Protein of unknown function (DUF 3339) | chr5:25423460-25423669 FORWARD LENGTH=69	3e-26	59.42	69	70	69	28	0	Protein of unknown function (DUF 3339)	---	biological_process (GO:0008150)	molecular_function (GO:0003674)	anchored to membrane (GO:0031225)
																			NA	AT3G27027.1	'=*'	Protein of unknown function (DUF 3339) | chr3:9971921-9972130 FORWARD LENGTH=69	4e-22	53.03	66	70	69	31	0	Protein of unknown function (DUF 3339)	---	biological_process (GO:0008150)	molecular_function (GO:0003674)	---
																			membrane	AT5G14110.1	'=*'	Protein of unknown function (DUF 3339) | chr5:4553964-4554176 REVERSE LENGTH=70	2e-20	46.97	66	70	70	35	0	Protein of unknown function (DUF 3339)	---	biological_process (GO:0008150)	molecular_function (GO:0003674)	anchored to membrane (GO:0031225)
																			membrane	AT5G40980.1	'=*'	Protein of unknown function (DUF 3339) | chr5:16414877-16415086 REVERSE LENGTH=69	4e-20	65.38	52	70	69	18	0	Protein of unknown function (DUF 3339)	---	biological_process (GO:0008150)	molecular_function (GO:0003674)	anchored to membrane (GO:0031225)
																			membrane	AT5G40970.1	'=*'	Protein of unknown function (DUF 3339) | chr5:16414081-16414290 FORWARD LENGTH=69	1e-18	47.83	69	70	69	36	0	Protein of unknown function (DUF 3339)	---	biological_process (GO:0008150)	molecular_function (GO:0003674)	anchored to membrane (GO:0031225)
																			membrane	AT3G01940.1	'=*'	Protein of unknown function (DUF 3339) | chr3:322841-323053 REVERSE LENGTH=70	3e-18	57.58	66	70	70	28	0	Protein of unknown function (DUF 3339)	---	biological_process (GO:0008150)	molecular_function (GO:0003674)	anchored to membrane (GO:0031225)
XLOC_032486	GRMZM2G379780	5.42097	1.96243	0.294252	-1.47565	0.00598218	-2.73751	2.72141e-05					---	---	---	---	---	---	abiotic,membrane	AT4G21410.1	'=*'	CRK29 cysteine-rich RLK (RECEPTOR-like protein kinase) 29 | chr4:11402463-11405025 REVERSE LENGTH=679	1e-111	35.67	670	636	679	333	20	cysteine-rich RLK (RECEPTOR-like protein kinase) 29	Encodes a cysteine-rich receptor-like protein kinase.	response to abscisic acid stimulus (GO:0009737)	kinase activity (GO:0016301)	---
																			membrane	AT4G23140.2	'=*'	CRK6 cysteine-rich RLK (RECEPTOR-like protein kinase) 6 | chr4:12121397-12124037 FORWARD LENGTH=680	7e-111	34.64	664	636	680	347	18	cysteine-rich RLK (RECEPTOR-like protein kinase) 6	Arabidopsis thaliana receptor-like protein kinase. Naming convention from Chen et al 2003 (PMID 14756307)	---	protein binding (GO:0005515) /// kinase activity (GO:0016301)	plasma membrane (GO:0005886)
																			membrane	AT4G23150.1	'=*'	CRK7 cysteine-rich RLK (RECEPTOR-like protein kinase) 7 | chr4:12125731-12128301 FORWARD LENGTH=659	1e-110	36.96	598	636	659	316	16	cysteine-rich RLK (RECEPTOR-like protein kinase) 7	Encodes a cysteine-rich receptor-like protein kinase.	systemic acquired resistance (GO:0009627) /// response to endoplasmic reticulum stress (GO:0034976) /// salicylic acid biosynthetic process (GO:0009697)	kinase activity (GO:0016301)	---
XLOC_014135	GRMZM5G857998	72.4796	33.5446	2.55262	-1.12123	0.0134184	-3.71603	6.7754e-11					---	---	---	---	---	---	NA	AT4G08630.1	'=*'	unknown protein; BEST Arabidopsis thaliana protein match is: unknown protein (TAIR:AT3G48860.2); Has 1487 Blast hits to 747 proteins in 184 species: Archae - 0; Bacteria - 56; Metazoa - 305; Fungi - 197; Plants - 180; Viruses - 3; Other Eukaryotes - 746 (source: NCBI BLink). | chr4:5506998-5511959 REVERSE LENGTH=845	0.37	37.5	40	174	845	23	1	---	---	biological_process (GO:0008150)	molecular_function (GO:0003674)	---
XLOC_037317	GRMZM2G704345	30.4182	9.18609	1.12071	-1.73715	0.00180608	-3.03504	0.000391325					Putative uncharacterized protein	B6SRS9	---	---	---	---	NA	AT3G43190.1	'=*'	SUS4, ATSUS4 sucrose synthase 4 | chr3:15179204-15182577 REVERSE LENGTH=808	1.1	32.69	52	83	808	35	0	sucrose synthase 4	Encodes a protein with sucrose synthase activity (SUS4).	sucrose biosynthetic process (GO:0005986) /// regulation of hydrogen peroxide metabolic process (GO:0010310) /// response to hypoxia (GO:0001666) /// galactolipid biosynthetic process (GO:0019375) /// systemic acquired resistance, salicylic acid mediated signaling pathway (GO:0009862)	sucrose synthase activity (GO:0016157) /// transferase activity, transferring glycosyl groups (GO:0016757) /// UDP-glycosyltransferase activity (GO:0008194)	---
XLOC_020697	GRMZM2G349745	22.0023	6.7572	2.44971	-1.71289	0.000196967	-1.46381	0.0450642					hypothetical protein LOC100275671	NP_001143173	---	---	---	---	NA	AT5G35732.1	'=*'	unknown protein; BEST Arabidopsis thaliana protein match is: unknown protein (TAIR:AT2G04795.1); Has 35333 Blast hits to 34131 proteins in 2444 species: Archae - 798; Bacteria - 22429; Metazoa - 974; Fungi - 991; Plants - 531; Viruses - 0; Other Eukaryotes - 9610 (source: NCBI BLink). | chr5:13897961-13898263 FORWARD LENGTH=100	0.0007	31.13	106	106	100	60	4	---	---	biological_process (GO:0008150)	molecular_function (GO:0003674)	cellular_component (GO:0005575)
																			NA	AT2G04795.1	'=*'	unknown protein; BEST Arabidopsis thaliana protein match is: unknown protein (TAIR:AT5G35732.1); Has 18 Blast hits to 18 proteins in 6 species: Archae - 0; Bacteria - 0; Metazoa - 0; Fungi - 0; Plants - 18; Viruses - 0; Other Eukaryotes - 0 (source: NCBI BLink). | chr2:1683027-1683314 FORWARD LENGTH=95	0.069	30.77	104	106	95	58	5	---	---	response to oxidative stress (GO:0006979)	molecular_function (GO:0003674)	---
XLOC_031518	GRMZM2G003306	22.8221	11.2048	3.44367	-1.03605	0.0351536	-1.7021	0.00422921					Histone H2A	B6SJU3	---	---	---	---	abiotic	AT5G27670.1	'=*'	HTA7 histone H2A 7 | chr5:9792807-9793365 REVERSE LENGTH=150	8e-70	73.72	156	156	150	35	3	histone H2A 7	Encodes HTA7, a histone H2A protein.	Golgi organization (GO:0007030) /// response to salt stress (GO:0009651) /// calcium ion transport (GO:0006816)	DNA binding (GO:0003677)	---
																			NA	AT5G02560.2	'=*'	HTA12 histone H2A 12 | chr5:575437-576456 FORWARD LENGTH=177	4e-69	71.07	159	156	177	19	3	histone H2A 12	Encodes HTA12, a histone H2A protein.	---	DNA binding (GO:0003677)	---
XLOC_023135	GRMZM2G148675	31.4923	12.8604	4.55738	-1.3018	0.00184419	-1.49666	0.00718352					---	---	---	---	---	---	NA	AT5G63920.1	'=*'	TOP3A, AtTOP3alpha topoisomerase 3alpha | chr5:25574533-25581230 FORWARD LENGTH=926	3.1	33.93	56	169	926	30	2	topoisomerase 3alpha	Encodes topoisomerase 3alpha. Suppresses somatic crossovers. Essential for resolution of meiotic recombination intermediates.	regulation of DNA replication (GO:0006275) /// histone H3-K9 methylation (GO:0051567) /// chromosome segregation (GO:0007059) /// meiosis (GO:0007126) /// DNA topological change (GO:0006265) /// gene silencing by RNA (GO:0031047) /// mitosis (GO:0007067) /// chromatin silencing (GO:0006342) /// regulation of cell cycle (GO:0051726) /// DNA methylation (GO:0006306) /// petal formation (GO:0048451)…	DNA topoisomerase activity (GO:0003916) /// DNA binding (GO:0003677)	---
XLOC_008476	GRMZM2G123450	4.7909	1.8225	0.19798	-1.40411	0.0265643	-3.20249	6.11835e-05					---	---	---	---	---	---	NA	AT1G49730.1	'=*'	Protein kinase superfamily protein | chr1:18402618-18405638 REVERSE LENGTH=693	9e-05	29.47	95	304	693	64	3	Protein kinase superfamily protein	---	---	kinase activity (GO:0016301)	---
																			membrane	AT1G34210.1	'=*'	SERK2, ATSERK2 somatic embryogenesis receptor-like kinase 2 | chr1:12459078-12462752 FORWARD LENGTH=628	0.001	27.56	127	304	628	83	3	somatic embryogenesis receptor-like kinase 2	Plasma membrane LRR receptor-like serine threonine kinase expressed during embryogenesis in locules until stage 6 anthers, with higher expression in the tapetal cell layer. SERK1 and SERK2 receptor kinases function redundantly as an important control point for sporophytic development controlling male gametophyte production.	microsporogenesis (GO:0009556) /// pollen maturation (GO:0010152)	kinase activity (GO:0016301) /// receptor serine/threonine kinase binding (GO:0033612)	plasma membrane (GO:0005886)
XLOC_006224	GRMZM2G021706	28.129	11.8064	3.08117	-1.26223	0.00328938	-1.93801	0.000381167					hypothetical protein LOC100273779	NP_001141654	---	---	---	---	abiotic,membrane	AT3G48740.1	'=*'	SWEET11, AtSWEET11 Nodulin MtN3 family protein | chr3:18052814-18054663 REVERSE LENGTH=289	2e-93	59.49	237	301	289	94	1	Nodulin MtN3 family protein	---	divalent metal ion transport (GO:0070838) /// Golgi organization (GO:0007030) /// sucrose transport (GO:0015770) /// response to salt stress (GO:0009651) /// cellular cation homeostasis (GO:0030003) /// calcium ion transport (GO:0006816)	sucrose transmembrane transporter activity (GO:0008515) /// sugar transmembrane transporter activity (GO:0051119)	plasma membrane (GO:0005886) /// membrane (GO:0016020) /// integral to plasma membrane (GO:0005887)
																			membrane	AT5G50800.1	'=*'	SWEET13, AtSWEET13 Nodulin MtN3 family protein | chr5:20665280-20667140 REVERSE LENGTH=294	6e-93	54.64	291	301	294	121	6	Nodulin MtN3 family protein	---	sucrose transport (GO:0015770)	sucrose transmembrane transporter activity (GO:0008515) /// sugar transmembrane transporter activity (GO:0051119)	membrane (GO:0016020) /// integral to plasma membrane (GO:0005887)
																			membrane	AT4G25010.1	'=*'	SWEET14, AtSWEET14 Nodulin MtN3 family protein | chr4:12854630-12856351 REVERSE LENGTH=281	2e-86	57.09	254	301	281	102	4	Nodulin MtN3 family protein	---	sucrose transport (GO:0015770)	sucrose transmembrane transporter activity (GO:0008515) /// sugar transmembrane transporter activity (GO:0051119)	membrane (GO:0016020) /// integral to plasma membrane (GO:0005887)
XLOC_001901	GRMZM2G401147	10.61	4.7391	1.41802	-1.17247	0.0303292	-1.74074	0.00891616					Histone H2B	B6SJZ5	---	---	---	---	NA	AT1G07790.1	'=*'	HTB1 Histone superfamily protein | chr1:2413049-2413495 FORWARD LENGTH=148	2e-68	77.42	155	150	148	23	3	Histone superfamily protein	Encodes a histone 2B (H2B) protein.	---	DNA binding (GO:0003677)	---
																			NA	AT5G59910.1	'=*'	HTB4 Histone superfamily protein | chr5:24127206-24127658 FORWARD LENGTH=150	6e-65	78.57	140	150	150	25	1	Histone superfamily protein	---	fatty acid catabolic process (GO:0009062)	DNA binding (GO:0003677)	---
																			NA	AT2G37470.1	'=*'	Histone superfamily protein | chr2:15736832-15737248 FORWARD LENGTH=138	3e-63	75.33	150	150	138	24	3	Histone superfamily protein	---	---	DNA binding (GO:0003677)	---
																			NA	AT3G46030.1	'=*'	HTB11 Histone superfamily protein | chr3:16913614-16914051 REVERSE LENGTH=145	4e-63	79.26	135	150	145	23	1	Histone superfamily protein	---	---	DNA binding (GO:0003677)	---
																			NA	AT3G53650.1	'=*'	Histone superfamily protein | chr3:19889358-19889774 FORWARD LENGTH=138	2e-62	72.85	151	150	138	27	3	Histone superfamily protein	---	---	DNA binding (GO:0003677)	---
XLOC_028415	GRMZM2G057630	32.3704	7.7771	2.0929	-2.0671	3.11359e-06	-1.89373	0.00369682					Putative uncharacterized protein	B6SR92	---	---	---	---	NA	AT5G08391.1	'=*'	Protein of unknown function (DUF 3339) | chr5:2699357-2699566 FORWARD LENGTH=69	8e-26	57.97	69	118	69	29	0	Protein of unknown function (DUF 3339)	---	biological_process (GO:0008150)	molecular_function (GO:0003674)	---
																			membrane	AT5G63500.1	'=*'	Protein of unknown function (DUF 3339) | chr5:25423460-25423669 FORWARD LENGTH=69	3e-24	60.87	69	118	69	27	0	Protein of unknown function (DUF 3339)	---	biological_process (GO:0008150)	molecular_function (GO:0003674)	anchored to membrane (GO:0031225)
																			membrane	AT5G40970.1	'=*'	Protein of unknown function (DUF 3339) | chr5:16414081-16414290 FORWARD LENGTH=69	9e-23	53.62	69	118	69	32	0	Protein of unknown function (DUF 3339)	---	biological_process (GO:0008150)	molecular_function (GO:0003674)	anchored to membrane (GO:0031225)
																			NA	AT3G27027.1	'=*'	Protein of unknown function (DUF 3339) | chr3:9971921-9972130 FORWARD LENGTH=69	4e-22	56.92	65	118	69	28	0	Protein of unknown function (DUF 3339)	---	biological_process (GO:0008150)	molecular_function (GO:0003674)	---
																			membrane	AT5G40980.1	'=*'	Protein of unknown function (DUF 3339) | chr5:16414877-16415086 REVERSE LENGTH=69	4e-20	60	55	118	69	22	0	Protein of unknown function (DUF 3339)	---	biological_process (GO:0008150)	molecular_function (GO:0003674)	anchored to membrane (GO:0031225)
																			membrane	AT5G14110.1	'=*'	Protein of unknown function (DUF 3339) | chr5:4553964-4554176 REVERSE LENGTH=70	3e-17	48.44	64	118	70	33	0	Protein of unknown function (DUF 3339)	---	biological_process (GO:0008150)	molecular_function (GO:0003674)	anchored to membrane (GO:0031225)
																			membrane	AT3G01940.1	'=*'	Protein of unknown function (DUF 3339) | chr3:322841-323053 REVERSE LENGTH=70	4e-16	58.46	65	118	70	27	0	Protein of unknown function (DUF 3339)	---	biological_process (GO:0008150)	molecular_function (GO:0003674)	anchored to membrane (GO:0031225)
XLOC_024242	GRMZM2G004092	4.28491	2.0168	0.366984	-1.09693	0.0387796	-2.45828	8.33355e-05					Putative uncharacterized protein	B6TA89	---	---	---	---	NA	AT3G58650.1	'=*'	unknown protein; FUNCTIONS IN: molecular_function unknown; INVOLVED IN: biological_process unknown; LOCATED IN: plasma membrane; EXPRESSED IN: 14 plant structures; EXPRESSED DURING: 8 growth stages; BEST Arabidopsis thaliana protein match is: unknown protein (TAIR:AT5G26910.1); Has 2350 Blast hits to 1412 proteins in 248 species: Archae - 0; Bacteria - 487; Metazoa - 577; Fungi - 236; Plants - 18…	7e-47	26.05	956	910	820	513	34	---	---	regulation of DNA replication (GO:0006275) /// regulation of G2/M transition of mitotic cell cycle (GO:0010389) /// anaphase (GO:0051322) /// chromatin silencing by small RNA (GO:0031048) /// histone H3-K9 methylation (GO:0051567) /// cytokinesis by cell plate formation (GO:0000911) /// microtubule cytoskeleton organization (GO:0000226) /// methylation-dependent chromatin silencing (GO:0006346) /…	molecular_function (GO:0003674)	---
XLOC_007631	GRMZM2G006287	77.4838	23.0381	3.70201	-1.75961	1.62744e-05	-2.63764	8.61619e-09					hypothetical protein LOC100192099	NP_001130994	---	---	---	---	NA	AT1G22240.1	'=*'	APUM8, PUM8 pumilio 8 | chr1:7853084-7854963 FORWARD LENGTH=515	1e-108	50.31	322	479	515	157	3	pumilio 8	Encodes a member of the Arabidopsis Pumilio (APUM) proteins containing PUF domain (eight repeats of approximately 36 amino acids each). PUF proteins regulate both mRNA stability and translation through sequence-specific binding to the 3' UTR of target mRNA transcripts.	---	RNA binding (GO:0003723)	cytoplasm (GO:0005737)
																			NA	AT1G78160.1	'=*'	APUM7, PUM7 pumilio 7 | chr1:29407900-29410184 FORWARD LENGTH=650	2e-107	51.08	323	479	650	153	4	pumilio 7	Encodes a member of the Arabidopsis Pumilio (APUM) proteins containing PUF domain (eight repeats of approximately 36 amino acids each). PUF proteins regulate both mRNA stability and translation through sequence-specific binding to the 3' UTR of target mRNA transcripts.	---	RNA binding (GO:0003723) /// mRNA binding (GO:0003729)	cytoplasm (GO:0005737)
XLOC_009711	GRMZM2G151365	45.0501	12.0538	0.730791	-1.91178	8.05243e-07	-4.04388	2.69199e-12					---	---	---	---	---	---	NA	AT2G05185.1	'=*'	unknown protein; FUNCTIONS IN: molecular_function unknown; INVOLVED IN: biological_process unknown; LOCATED IN: chloroplast; BEST Arabidopsis thaliana protein match is: unknown protein (TAIR:AT5G22608.1); Has 35333 Blast hits to 34131 proteins in 2444 species: Archae - 798; Bacteria - 22429; Metazoa - 974; Fungi - 991; Plants - 531; Viruses - 0; Other Eukaryotes - 9610 (source: NCBI BLink). | chr…	4.3	33.33	45	284	88	30	0	---	---	biological_process (GO:0008150)	molecular_function (GO:0003674)	---
XLOC_033425	GRMZM2G158117	8.18776	2.32333	0.0648435	-1.82701	0.00281936	-5.16309	0.0052979					SANT/MYB protein	NP_001147389	---	---	---	---	NA	AT4G39250.1	'=*'	ATRL1, RSM2, RL1 RAD-like 1 | chr4:18271457-18271857 REVERSE LENGTH=100	2e-21	52.05	73	87	100	34	1	RAD-like 1	---	regulation of transcription, DNA-dependent (GO:0006355)	DNA binding (GO:0003677) /// sequence-specific DNA binding transcription factor activity (GO:0003700)	---
																			NA	AT1G75250.1	'=*'	ATRL6, RSM3, RL6 RAD-like 6 | chr1:28245073-28245453 REVERSE LENGTH=126	6e-20	52	75	87	126	35	1	RAD-like 6	---	regulation of transcription, DNA-dependent (GO:0006355)	sequence-specific DNA binding transcription factor activity (GO:0003700)	---
																			NA	AT1G19510.1	'=*'	ATRL5, RSM4, RL5 RAD-like 5 | chr1:6756483-6757290 REVERSE LENGTH=100	2e-17	57.14	63	87	100	26	1	RAD-like 5	---	regulation of transcription, DNA-dependent (GO:0006355)	DNA binding (GO:0003677) /// sequence-specific DNA binding transcription factor activity (GO:0003700)	---
																			NA	AT5G58900.1	'=*'	Homeodomain-like transcriptional regulator | chr5:23783275-23784667 REVERSE LENGTH=288	1e-13	44.12	68	87	288	37	1	Homeodomain-like transcriptional regulator	---	---	DNA binding (GO:0003677) /// sequence-specific DNA binding transcription factor activity (GO:0003700)	---
																			transcription_factor	AT2G38090.1	'=*'	Duplicated homeodomain-like superfamily protein | chr2:15945278-15946775 FORWARD LENGTH=298	2e-13	40.54	74	87	298	43	1	Duplicated homeodomain-like superfamily protein	---	regulation of transcription, DNA-dependent (GO:0006355)	DNA binding (GO:0003677) /// sequence-specific DNA binding transcription factor activity (GO:0003700)	---
																			transcription_factor	AT5G05790.1	'=*'	Duplicated homeodomain-like superfamily protein | chr5:1740724-1741671 REVERSE LENGTH=277	1e-12	44.12	68	87	277	37	1	Duplicated homeodomain-like superfamily protein	---	regulation of transcription, DNA-dependent (GO:0006355)	DNA binding (GO:0003677) /// sequence-specific DNA binding transcription factor activity (GO:0003700)	---
[truncated: 33 more rows]

## Sheet: +-
ZM genes in +-: 533
[truncated: 2,931 more rows]

[truncated: 3 more sheets: -+, +=, -=]
