# Supplementary material for: Dehydration stress memory genes of Zea mays; comparison with Arabidopsis thaliana
Source: BMC Plant Biol. 2014 May 22;14:141. doi: 10.1186/1471-2229-14-141 (PMC4081654; doi:10.1186/1471-2229-14-141)
Supplement: Additional file 6 — Distribution of memory and non-memory genes according to selected GO categories. [file 1471-2229-14-141-S6.xls]

## Sheet: ZM finetune_cats_nonredundant
++	chloroplast	chloro	chloroplast (GO:0009507)	XLOC_032084	GRMZM2G086714	5.97435	26.7454	67.4787	2.1527	6.38325e-09	1.33514	0.0022138					RELA/SPOT HOMOLOG /// RELA/SPOT HOMOLOG 3 /// RELA/SPOT HOMOLOG 2	---	abscisic acid mediated signaling pathway (GO:0009738) /// response to abscisic acid stimulus (GO:0009737) /// response to jasmonic acid stimulus (GO:0009753) /// jasmonic acid biosynthetic process (GO:0009695) /// hyperosmotic salinity response (GO:004253	GTP diphosphokinase activity (GO:0008728)	chloroplast (GO:0009507)
++	chloroplast	chloro	chloroplast (GO:0009507)	XLOC_023441	GRMZM2G172230	13.0077	114.257	308.736	3.1251	0	1.4341	0.0270064					CLP ATPASE /// CLPC HOMOLOGUE 1 /// HEAT SHOCK PROTEIN 101	ENCODES A NUCLEAR ENCODED PROTEIN WITH SIMILARITY TO CLPA REGULATORY SUBUNIT OF CLP PROTEASE COMPLEX. THE PROTEIN IS LOCALIZED TO THE CHLOROPLAST STROMA. MAY FUNCTION REDUNDANTLY WITH TIC COMPLEX IN CHLOROPLAST PROTEIN IMPORT. /// ENCODES A PROTEIN THAT	chloroplast organization (GO:0009658) /// response to heat (GO:0009408) /// protein import into chloroplast stroma (GO:0045037) /// response to high light intensity (GO:0009644) /// response to hydrogen peroxide (GO:0042542)	ATPase activity (GO:0016887) /// ATP binding (GO:0005524) /// protein homodimerization activity (GO:0042803) /// ATP-dependent peptidase activity (GO:0004176) /// protein binding (GO:0005515)	chloroplast (GO:0009507) /// chloroplast stroma (GO:0009570) /// mitochondrion (GO:0005739) /// Tic complex (GO:0031897) /// plastid (GO:0009536)
++	chloroplast	chloro	chloroplast stroma (GO:0009570)	XLOC_024297	AC210013.4_FG018	5.9982	13.7897	59.4719	1.19125	0.0143546	2.10862	1.07799e-06					Chaperonin-like RbcX protein	---	chaperone-mediated protein folding (GO:0061077)	protein binding involved in protein folding (GO:0044183)	chloroplast stroma (GO:0009570)
++	chloroplast	chloro	chloroplast (GO:0009507)	XLOC_003478	GRMZM2G153536	9.988	41.4917	123.546	2.04482	2.15823e-06	1.57416	0.0102339					branched-chain aminotransferase 3	Encodes a chloroplast branched-chain amino acid aminotransferase. Complements the yeast leu/iso-leu/val auxotrophy mutant.	second-messenger-mediated signaling (GO:0019932) /// toxin catabolic process (GO:0009407)	branched-chain-amino-acid transaminase activity (GO:0004084) /// catalytic activity (GO:0003824)	chloroplast (GO:0009507)
++	chloroplast	chloro	chloroplast (GO:0009507)	XLOC_025777	GRMZM2G146380	1.53224	6.3274	52.0756	2.03624	0.00026249	3.04092	6.74113e-11					NAC DOMAIN CONTAINING PROTEIN /// NAC (NO APICAL MERISTEM) DOMAIN TRANSCRIPTIONAL REGULATOR SUPERFAMILY PROTEIN /// NAC 014	ENCODES A NAC-DOMAIN TRANSCRIPTION FACTOR. EXPRESSED IN THE VASCULAR TISSUE. /// ENCODES A /// NAC DOMAIN PROTEIN. SMB, BRN1, AND BRN2 ACT TO REGULATE ROOT CAP MATURATION, IN A PARTIALLY REDUNDANT FASHION.BRN1 AND BRN2, CONTROL THE CELL WALL MATURATION	multicellular organismal development (GO:0007275) /// positive regulation of transcription, DNA-dependent (GO:0045893) /// regulation of transcription, DNA-dependent (GO:0006355) /// response to abscisic acid stimulus (GO:0009737) /// response to jasmonic	sequence-specific DNA binding transcription factor activity (GO:0003700) /// protein binding (GO:0005515) /// protein homodimerization activity (GO:0042803) /// protein histidine kinase binding (GO:0043424) /// sequence-specific DNA binding (GO:0043565)	cellular_component (GO:0005575) /// nucleus (GO:0005634) /// cytoplasm (GO:0005737) /// plasma membrane (GO:0005886) /// chloroplast (GO:0009507)
++	chloroplast	chloro	chloroplast (GO:0009507)	XLOC_022960	GRMZM2G088396	6.19051	19.6089	151.601	1.65364	0.00516253	2.95069	8.03417e-06					phytoene desaturation 1	Mutation of the PDS1 locus disrupts the activity of p-hydroxyphenylpyruvate dioxygenase (HPPDase), the first committed step in the synthesis of both plastoquinone and tocopherols in plants.	plastoquinone biosynthetic process (GO:0010236) /// carotenoid biosynthetic process (GO:0016117) /// vitamin E biosynthetic process (GO:0010189)	4-hydroxyphenylpyruvate dioxygenase activity (GO:0003868) /// identical protein binding (GO:0042802)	mitochondrion (GO:0005739) /// chloroplast (GO:0009507) /// cytosol (GO:0005829)
++	chloroplast	chloro	chloroplast (GO:0009507)	XLOC_032085	GRMZM2G050172	2.89513	13.557	35.0294	2.21761	1.86472e-06	1.36953	0.00390714					RELA/SPOT HOMOLOG /// RELA/SPOT HOMOLOG 3 /// RELA/SPOT HOMOLOG 2	---	abscisic acid mediated signaling pathway (GO:0009738) /// response to abscisic acid stimulus (GO:0009737) /// response to jasmonic acid stimulus (GO:0009753) /// jasmonic acid biosynthetic process (GO:0009695) /// hyperosmotic salinity response (GO:004253	GTP diphosphokinase activity (GO:0008728)	chloroplast (GO:0009507)
++	chloroplast	chloro	chloroplast (GO:0009507)	XLOC_036249	GRMZM2G028535	0.928367	6.54757	24.3262	2.80846	2.52756e-11	1.89348	0.000527296					DELTA 1-PYRROLINE-5-CARBOXYLATE SYNTHASE 2 /// DELTA1-PYRROLINE-5-CARBOXYLATE SYNTHASE 1	ENCODES A DELTA1-PYRROLINE-5-CARBOXYLATE SYNTHASE THAT CATALYZES THE RATE-LIMITING ENZYME IN THE BIOSYNTHESIS OF PROLINE. GENE IS EXPRESSED IN REPRODUCTIVE ORGANS AND TISSUES UNDER NON-STRESS CONDITIONS BUT IN THE WHOLE PLANT UNDER WATER-LIMITING CONDITIO	response to abscisic acid stimulus (GO:0009737) /// hyperosmotic salinity response (GO:0042538) /// proline biosynthetic process (GO:0006561) /// embryo development ending in seed dormancy (GO:0009793) /// response to water deprivation (GO:0009414)	delta1-pyrroline-5-carboxylate synthetase activity (GO:0017084)	chloroplast (GO:0009507) /// cytoplasm (GO:0005737)
++	chloroplast	thylakoid_membrane	chloroplast thylakoid membrane (GO:0009535)	XLOC_024491	GRMZM2G102760	2.23199	8.41603	19.1658	1.90507	2.31698e-06	1.18733	0.0149631					PLAT/LH2 DOMAIN-CONTAINING LIPOXYGENASE FAMILY PROTEIN /// LIPOXYGENASE /// LIPOXYGENASE 2	CHLOROPLAST LIPOXYGENASE REQUIRED FOR WOUND-INDUCED JASMONIC ACID ACCUMULATION IN ARABIDOPSIS.MUTANTS ARE RESISTANT TO STAPHYLOCOCCUS AUREUS AND ACCUMULATE SALICYLIC ACID UPON INFECTION. /// LIPOXYGENASE /// LIPOXYGENASE, A DEFENSE GENE CONFERRING RESISTA	jasmonic acid biosynthetic process (GO:0009695) /// response to wounding (GO:0009611) /// lipid oxidation (GO:0034440) /// response to jasmonic acid stimulus (GO:0009753) /// growth (GO:0040007)	lipoxygenase activity (GO:0016165) /// protein binding (GO:0005515)	chloroplast thylakoid membrane (GO:0009535) /// plasma membrane (GO:0005886) /// chloroplast (GO:0009507) /// cytoplasm (GO:0005737) /// plastid (GO:0009536)
++	chloroplast	thylakoid_membrane	chloroplast thylakoid membrane (GO:0009535)	XLOC_000723	GRMZM2G144997	0.769384	2.28049	50.0289	1.55784	0.0310538	4.45534	0					DNAJ HEAT SHOCK FAMILY PROTEIN /// CHAPERONE DNAJ-DOMAIN SUPERFAMILY PROTEIN /// MOLECULAR CHAPERONE HSP40/DNAJ FAMILY PROTEIN	DNAJ HOMOLOG ATJ1 (ATJ) /// ENCODES A DNAJ-LIKE PROTEIN SIMILAR TO ARG1 AND ARL2 THAT ARE BOTH INVOLVED IN ROOT AND HYPOCOTYL GRAVITROPISM RESPONSE. HOWEVER, NULL MUTATION IN THIS GENE DOES NOT RESULT IN DEFECTS IN GRAVITROPISM. GENE IS EXPRESSED IN ALL T	protein folding (GO:0006457) /// response to stress (GO:0006950) /// response to endoplasmic reticulum stress (GO:0034976) /// response to abscisic acid stimulus (GO:0009737) /// response to high light intensity (GO:0009644)	cytoskeletal protein binding (GO:0008092)	cellular_component (GO:0005575) /// chloroplast thylakoid membrane (GO:0009535) /// nucleus (GO:0005634) /// mitochondrion (GO:0005739) /// plastid (GO:0009536)
++	membrane	bound	endoplasmic reticulum (GO:0005783)	XLOC_003525	GRMZM2G149636	1.44379	11.5831	32.4898	2.99436	2.00937e-13	1.48797	0.000501465					3-KETOACYL-COA SYNTHASE /// 3-KETOACYL-COA SYNTHASE 1 /// 3-KETOACYL-COA SYNTHASE 13	ENCODES KCS /// ENCODES KCS13, A MEMBER OF THE 3-KETOACYL-COA SYNTHASE FAMILY INVOLVED IN THE BIOSYNTHESIS OF VLCFA (VERY LONG CHAIN FATTY ACIDS). /// ENCODES KCS17, A MEMBER OF THE 3-KETOACYL-COA SYNTHASE FAMILY INVOLVED IN THE BIOSYNTHESIS OF VLCFA (VER	very long-chain fatty acid metabolic process (GO:0000038) /// cuticle development (GO:0042335) /// response to cold (GO:0009409) /// response to light stimulus (GO:0009416) /// fatty acid elongation (GO:0030497)	transferase activity, transferring acyl groups (GO:0016746) /// fatty acid elongase activity (GO:0009922)	endoplasmic reticulum (GO:0005783) /// membrane (GO:0016020)
++	membrane	bound	anchored to membrane (GO:0031225)	XLOC_036202	GRMZM5G805609	5.29675	31.2598	82.5451	2.5514	1.82743e-08	1.40087	0.0179296					GLYCOSYL HYDROLASE SUPERFAMILY PROTEIN	---	regulation of plant-type hypersensitive response (GO:0010363) /// salicylic acid mediated signaling pathway (GO:0009863) /// jasmonic acid mediated signaling pathway (GO:0009867) /// protein targeting to membrane (GO:0006612)	hydrolase activity, hydrolyzing O-glycosyl compounds (GO:0004553)	anchored to membrane (GO:0031225) /// cytoplasm (GO:0005737) /// nucleus (GO:0005634)
++	membrane	bound	endoplasmic reticulum (GO:0005783)	XLOC_032092	GRMZM2G154752	0.480973	3.92177	8.5956	3.01774	7.50333e-09	1.13209	0.039396					CYTOCHROME P450, FAMILY 76, SUBFAMILY C, POLYPEPTIDE /// CYTOCHROME P450, FAMILY 76, SUBFAMILY C, POLYPEPTIDE 6 /// CYTOCHROME P450, FAMILY 76, SUBFAMILY C, POLYPEPTIDE 1	MEMBER OF CYP76C /// CYTOCHROME P450 MONOOXYGENASE /// ENCODES A PROTEIN WITH CYTOCHROME P450 DOMAIN	cellular response to phosphate starvation (GO:0016036) /// cellular response to water deprivation (GO:0042631) /// indoleacetic acid biosynthetic process (GO:0009684) /// galactolipid biosynthetic process (GO:0019375) /// tryptophan catabolic process (GO:	oxygen binding (GO:0019825)	endoplasmic reticulum (GO:0005783)
++	membrane	bound	anchored to membrane (GO:0031225)	XLOC_033113	GRMZM2G061932	8.55135	21.6189	44.4815	1.32834	0.00156997	1.04091	0.026021					EMBRYO-SPECIFIC PROTEIN 3, (ATS3)	---	biological_process (GO:0008150) /// jasmonic acid biosynthetic process (GO:0009695) /// response to wounding (GO:0009611)	molecular_function (GO:0003674)	anchored to membrane (GO:0031225)
++	membrane	bound	membrane (GO:0016020)	XLOC_016377	GRMZM2G062531	1.48326	42.1567	232.229	4.81919	0	2.46171	8.46137e-06					STEROL 4-ALPHA METHYL OXIDASE 1-3 /// STEROL-4ALPHA-METHYL OXIDASE 1-1 /// STEROL C4-METHYL OXIDASE 1-2	ENCODES A MEMBER OF THE SMO1 FAMILY OF STEROL 4ALPHA-METHYL OXIDASES. MORE SPECIFICALLY FUNCTIONS AS A 4,4-DIMETHYL-9BETA,19-CYCLOPROPYLSTEROL-4ALPHA- METHYL OXIDASE. /// ENCODES A MEMBER OF THE SMO1 FAMILY OF STEROL 4ALPHA-METHYL OXIDASES.	RNA splicing, via endonucleolytic cleavage and ligation (GO:0000394) /// brassinosteroid biosynthetic process (GO:0016132) /// methionine biosynthetic process (GO:0009086) /// sphingoid biosynthetic process (GO:0046520) /// acetyl-CoA metabolic process (G	4,4-dimethyl-9beta,19-cyclopropylsterol-4alpha-methyl oxidase activity (GO:0080064) /// catalytic activity (GO:0003824) /// C-4 methylsterol oxidase activity (GO:0000254)	membrane (GO:0016020)
++	membrane	bound	endoplasmic reticulum (GO:0005783)	XLOC_015871	GRMZM5G871336	4.78602	15.9755	32.5119	1.72923	1.68012e-05	1.02511	0.0313414					---	---	biological_process (GO:0008150)	molecular_function (GO:0003674)	endoplasmic reticulum (GO:0005783)
++	membrane	bound	plasma membrane (GO:0005886)	XLOC_013460	GRMZM2G053206	9.51701	19.5034	156.57	1.02541	0.0222072	3.00501	1.04259e-09					EUKARYOTIC ASPARTYL PROTEASE FAMILY PROTEIN	---	oligopeptide transport (GO:0006857) /// amino acid transport (GO:0006865)	---	plasma membrane (GO:0005886)
++	membrane	bound	endoplasmic reticulum (GO:0005783)	XLOC_019084	GRMZM2G139293	9.63482	34.0729	101.209	1.81256	1.72692e-05	1.57065	0.000485518					---	---	respiratory burst involved in defense response (GO:0002679) /// abscisic acid mediated signaling pathway (GO:0009738) /// ethylene mediated signaling pathway (GO:0009873) /// intracellular signal transduction (GO:0035556) /// response to ethylene stimulus	molecular_function (GO:0003674)	endoplasmic reticulum (GO:0005783)
++	membrane	bound	plasma membrane (GO:0005886)	XLOC_004001	GRMZM2G162690	2.51472	17.5861	75.1477	2.79623	1.97708e-09	2.0953	2.71987e-05					trehalase 1	Encodes a trehalase, member of Glycoside Hydrolase Family 37.	trehalose catabolic process (GO:0005993)	alpha,alpha-trehalase activity (GO:0004555) /// trehalase activity (GO:0015927)	plasma membrane (GO:0005886)
++	membrane	bound	endoplasmic reticulum (GO:0005783)	XLOC_023946	GRMZM2G151223	3.17411	9.45274	33.6557	1.56465	0.000464221	1.83204	0.000156106					CHASE DOMAIN CONTAINING HISTIDINE KINASE PROTEIN /// HISTIDINE KINASE /// HISTIDINE KINASE 2	HISTIDINE KINASE: CYTOKININ-BINDING RECEPTOR THAT TRANSDUCES CYTOKININ SIGNALS ACROSS THE PLASMA MEMBRANE /// ENCODES A HISTIDINE KINASES, A CYTOKININ RECEPTOR THAT CONTROLS CYTOKININ-MEDIATED LEAF LONGEVITY THROUGH A SPECIFIC PHOSPHORYLATION OF THE RESPO	regulation of anthocyanin metabolic process (GO:0031537) /// cytokinin mediated signaling pathway (GO:0009736) /// regulation of meristem development (GO:0048509) /// regulation of shoot development (GO:0048831) /// regulation of seed germination (GO:0010	protein histidine kinase activity (GO:0004673) /// protein histidine kinase binding (GO:0043424) /// cytokinin receptor activity (GO:0009884) /// osmosensor activity (GO:0005034) /// protein binding (GO:0005515)	endoplasmic reticulum (GO:0005783) /// plasma membrane (GO:0005886)
++	membrane	bound	endoplasmic reticulum (GO:0005783)	XLOC_037661	GRMZM2G104626	2.58256	16.6399	34.1252	2.67804	4.44583e-13	1.03619	0.0273451					3-KETOACYL-COA SYNTHASE /// 3-KETOACYL-COA SYNTHASE 17 /// 3-KETOACYL-COA SYNTHASE 20	ENCODES KCS /// ENCODES KCS17, A MEMBER OF THE 3-KETOACYL-COA SYNTHASE FAMILY INVOLVED IN THE BIOSYNTHESIS OF VLCFA (VERY LONG CHAIN FATTY ACIDS). /// ENCODES KCS20, A MEMBER OF THE 3-KETOACYL-COA SYNTHASE FAMILY INVOLVED IN THE BIOSYNTHESIS OF VLCFA (VER	very long-chain fatty acid metabolic process (GO:0000038) /// response to cold (GO:0009409) /// cuticle development (GO:0042335) /// response to light stimulus (GO:0009416) /// wax biosynthetic process (GO:0010025)	fatty acid elongase activity (GO:0009922) /// transferase activity, transferring acyl groups (GO:0016746)	endoplasmic reticulum (GO:0005783) /// membrane (GO:0016020)
++	membrane	bound	plasma membrane (GO:0005886)	XLOC_024491	GRMZM2G102760	2.23199	8.41603	19.1658	1.90507	2.31698e-06	1.18733	0.0149631					PLAT/LH2 DOMAIN-CONTAINING LIPOXYGENASE FAMILY PROTEIN /// LIPOXYGENASE /// LIPOXYGENASE 2	CHLOROPLAST LIPOXYGENASE REQUIRED FOR WOUND-INDUCED JASMONIC ACID ACCUMULATION IN ARABIDOPSIS.MUTANTS ARE RESISTANT TO STAPHYLOCOCCUS AUREUS AND ACCUMULATE SALICYLIC ACID UPON INFECTION. /// LIPOXYGENASE /// LIPOXYGENASE, A DEFENSE GENE CONFERRING RESISTA	jasmonic acid biosynthetic process (GO:0009695) /// response to wounding (GO:0009611) /// lipid oxidation (GO:0034440) /// response to jasmonic acid stimulus (GO:0009753) /// growth (GO:0040007)	lipoxygenase activity (GO:0016165) /// protein binding (GO:0005515)	chloroplast thylakoid membrane (GO:0009535) /// plasma membrane (GO:0005886) /// chloroplast (GO:0009507) /// cytoplasm (GO:0005737) /// plastid (GO:0009536)
++	membrane	bound	endoplasmic reticulum (GO:0005783)	XLOC_022393	GRMZM5G851862	1.29081	5.5615	20.0014	2.09747	2.31374e-05	1.84656	7.76185e-05					CYTOCHROME P450, FAMILY 76, SUBFAMILY C, POLYPEPTIDE /// CYTOCHROME P450, FAMILY 76, SUBFAMILY C, POLYPEPTIDE 3 /// CYTOCHROME P450, FAMILY 76, SUBFAMILY C, POLYPEPTIDE 6	MEMBER OF CYP76C /// CYTOCHROME P450 MONOOXYGENASE	cellular response to phosphate starvation (GO:0016036) /// cellular response to water deprivation (GO:0042631) /// galactolipid biosynthetic process (GO:0019375)	oxygen binding (GO:0019825)	endoplasmic reticulum (GO:0005783)
++	membrane	bound	membrane (GO:0016020)	XLOC_037249	GRMZM2G361652	2.95388	8.86243	23.8194	1.57536	0.00401709	1.42636	0.0147227					Major facilitator superfamily protein	---	oligopeptide transport (GO:0006857)	transporter activity (GO:0005215)	membrane (GO:0016020)
++	membrane	kinase	protein autophosphorylation (GO:0046777)	XLOC_020038	GRMZM2G079559	0.455976	3.52345	11.7185	2.94023	0.00097257	1.73373	0.00298303					OCTICOSAPEPTIDE/PHOX/BEM1P FAMILY PROTEIN /// OCTICOSAPEPTIDE/PHOX/BEM1P /// OCTICOSAPEPTIDE/PHOX/BEM1P (PB1) DOMAIN-CONTAINING PROTEIN	---	biological_process (GO:0008150) /// ethylene biosynthetic process (GO:0009693) /// protein autophosphorylation (GO:0046777) /// root hair elongation (GO:0048767) /// response to chitin (GO:0010200)	molecular_function (GO:0003674) /// protein serine/threonine kinase activity (GO:0004674)	cellular_component (GO:0005575)
++	membrane	kinase	signal transduction (GO:0007165)	XLOC_022934	GRMZM2G392320	1.03903	3.53585	20.522	1.75708	0.00471181	2.53704	3.43368e-06					RING/U-BOX SUPERFAMILY PROTEIN	---	hormone-mediated signaling pathway (GO:0009755) /// signal transduction (GO:0007165) /// organ senescence (GO:0010260) /// autophagy (GO:0006914)	zinc ion binding (GO:0008270)	---
++	membrane	kinase	transmembrane receptor protein tyrosine kinase signaling pathway (GO:0007169)	XLOC_038597	GRMZM2G342738	0.495717	3.42925	17.7752	2.78057	3.25712e-05	2.3739	8.83616e-06					Leucine-rich repeat protein kinase family protein	---	transmembrane receptor protein tyrosine kinase signaling pathway (GO:0007169) /// brassinosteroid biosynthetic process (GO:0016132) /// acetyl-CoA metabolic process (GO:0006084) /// response to symbiotic fungus (GO:0009610) /// sterol biosynthetic process	protein serine/threonine kinase activity (GO:0004674) /// kinase activity (GO:0016301) /// ATP binding (GO:0005524)	plant-type cell wall (GO:0009505) /// plasma membrane (GO:0005886)
++	membrane	porins	vacuolar	XLOC_036198	GRMZM2G143640	0.0482459	8.15767	17.3832	7.39187	2.90607e-10	1.09147	0.0335484					DUPLICATED HOMEODOMAIN-LIKE SUPERFAMILY PROTEIN /// HOMEODOMAIN-LIKE TRANSCRIPTIONAL REGULATOR /// HOMEODOMAIN-LIKE	PUTATIVE TRANSCRIPTION FACTORS INTERACTING WITH THE GENE PRODUCT OF VHA-B1 (VACUOLAR ATPASE SUBUNIT B1; AS SHOWN THROUGH YEAST TWO-HYBRID ASSAY).	regulation of transcription, DNA-dependent (GO:0006355) /// response to salicylic acid stimulus (GO:0009751) /// response to gibberellin stimulus (GO:0009739) /// cysteine biosynthetic process (GO:0019344) /// heat acclimation (GO:0010286)	sequence-specific DNA binding transcription factor activity (GO:0003700) /// DNA binding (GO:0003677)	nucleus (GO:0005634)
++	membrane	porins	plant-type vacuole membrane (GO:0009705)	XLOC_021283	GRMZM2G146553	28.5055	61.99	160.023	1.11106	0.00892929	1.36817	0.00486837					CA2+REGULATED SERINE-THREONINE PROTEIN KINASE FAMILY PROTEIN /// CBL-INTERACTING PROTEIN KINASE /// PROTEIN KINASE SUPERFAMILY PROTEIN	ENCODES A MEMBER OF THE CBL-INTERACTING PROTEIN KINASE FAMILY, IS A REGULATORY COMPONENT CONTROLLING PLANT POTASSIUM NUTRITION /// ENCODES A /// ENCODES A SERINE-THREONINE PROTEIN KINASE WHOSE EXPRESSION INCREASES IN RESPONSE TO ABSCISIC ACID, COLD, DROU	abscisic acid mediated signaling pathway (GO:0009738) /// response to salt stress (GO:0009651) /// cellular response to potassium ion starvation (GO:0051365) /// cellular response to phosphate starvation (GO:0016036) /// cellular response to water depriva	kinase activity (GO:0016301) /// protein kinase activity (GO:0004672) /// protein serine/threonine kinase activity (GO:0004674) /// protein binding (GO:0005515) /// ATP binding (GO:0005524)	cytoplasm (GO:0005737) /// nucleus (GO:0005634) /// plant-type vacuole membrane (GO:0009705) /// plasma membrane (GO:0005886) /// cytosol (GO:0005829)
++	membrane	porins	stomatal movement (GO:0010118)	XLOC_029537	GRMZM2G001221	1.15371	2.85884	7.2695	1.29942	0.0414841	1.34642	0.0186807					CALCINEURIN B-LIKE PROTEIN 1 /// CALCINEURIN B-LIKE PROTEIN /// CALCINEURIN B-LIKE PROTEIN 9	MEMBER OF ATCBL (CALCINEURIN B-LIKE CALCIUM SENSOR PROTEINS) FAMILY. PROTEIN LEVEL IS INCREASED UPON HIGH SALT, MANNITOL, AND COLD STRESSES. CBL1 INTERACTS WITH CIPK23 AND RECRUITS THE KINASE TO THE PLASMA MEMBRANE WHERE THE SUBSTRATE(S) OF CIPK23 MAY RES	calcium-mediated signaling (GO:0019722) /// stomatal movement (GO:0010118) /// response to water deprivation (GO:0009414) /// potassium ion import (GO:0010107) /// systemic acquired resistance, salicylic acid mediated signaling pathway (GO:0009862)	calcium ion binding (GO:0005509) /// protein binding (GO:0005515) /// calcium-dependent protein serine/threonine phosphatase activity (GO:0004723) /// kinase binding (GO:0019900)	cytoplasm (GO:0005737) /// plasma membrane (GO:0005886) /// protein serine/threonine phosphatase complex (GO:0008287) /// calcineurin complex (GO:0005955) /// membrane (GO:0016020)
++	membrane	porins	water channel activity (GO:0015250)	XLOC_035520	GRMZM2G108273	11.1474	42.0794	443.366	1.90668	8.98995e-06	3.39731	1.77809e-09					tonoplast intrinsic protein 4;1	---	cytokinin mediated signaling pathway (GO:0009736) /// transport (GO:0006810)	water channel activity (GO:0015250)	plant-type vacuole membrane (GO:0009705) /// central vacuole (GO:0042807) /// membrane (GO:0016020)
++	membrane	porins	peroxisome (GO:0005777)	XLOC_024247	GRMZM2G133407	3.04941	16.5877	37.0445	2.43377	6.98213e-07	1.15915	0.049623					ALPHA/BETA-HYDROLASES SUPERFAMILY PROTEIN /// SOLUBLE EPOXIDE HYDROLASE	ENCODES A SOLUBLE EPOXIDE HYDROLASE WHOSE EXPRESSION IS INDUCED BY AUXIN AND WATER STRESS.	response to water deprivation (GO:0009414) /// response to auxin stimulus (GO:0009733)	epoxide hydrolase activity (GO:0004301)	cellular_component (GO:0005575) /// peroxisome (GO:0005777)
++	membrane	porins	water transport (GO:0006833)	XLOC_030436	GRMZM2G055809	1.967	4.80127	18.4496	1.27768	0.0495492	1.9421	0.000235875					---	---	response to fructose stimulus (GO:0009750) /// response to salt stress (GO:0009651) /// water transport (GO:0006833)	molecular_function (GO:0003674)	cellular_component (GO:0005575) /// microtubule (GO:0005874)
++	membrane	porins	vacuolar membrane (GO:0005774)	XLOC_013754	GRMZM5G831408	0.971916	2.82437	27.3141	1.52929	0.0424261	3.27365	9.7237e-10					KINASE INTERACTING (KIP1-LIKE) FAMILY PROTEIN	---	biological_process (GO:0008150) /// positive regulation of flavonoid biosynthetic process (GO:0009963) /// regulation of plant-type hypersensitive response (GO:0010363) /// response to arsenic-containing substance (GO:0046685) /// protein targeting to mem	molecular_function (GO:0003674)	vacuolar membrane (GO:0005774) /// actin filament (GO:0005884)
++	membrane	porins	aquaporin	XLOC_028924	GRMZM2G137108	1.31718	4.72183	10.4621	1.83216	0.000531598	1.14775	0.0478053					NOD26-LIKE INTRINSIC PROTEIN /// NOD26-LIKE INTRINSIC PROTEIN 3;1 /// NOD26-LIKE	AN AQUAPORIN WHOSE EXPRESSION LEVEL IS REDUCED BY ABA, NACL, DARK, AND DESSICATION. IS EXPRESSED AT RELATIVELY LOW LEVELS UNDER NORMAL CONDITIONS. ALSO FUNCTIONS IN ARSENITE TRANSPORT AND TOLERANCE. /// ENCODES A PROTEIN WITH BORON TRANSPORTER ACTIVITY. I	transport (GO:0006810) /// response to arsenic-containing substance (GO:0046685) /// arsenite transport (GO:0015700) /// cellular response to boron-containing substance levels (GO:0080029) /// borate transport (GO:0046713)	water channel activity (GO:0015250) /// arsenite transmembrane transporter activity (GO:0015105) /// borate transmembrane transporter activity (GO:0046715) /// borate uptake transmembrane transporter activity (GO:0080138) /// glycerol transmembrane transp	membrane (GO:0016020) /// plasma membrane (GO:0005886) /// lateral plasma membrane (GO:0016328)
++	membrane	porins	water channel activity (GO:0015250)	XLOC_011528	GRMZM2G174807	35.9516	172.058	487.007	2.24903	8.95301e-10	1.50105	0.0195987					plasma membrane intrinsic protein 1;4	a member of the plasma membrane intrinsic protein subfamily PIP1.	cellular response to iron ion starvation (GO:0010106) /// response to water deprivation (GO:0009414) /// iron ion transport (GO:0006826) /// water transport (GO:0006833) /// transport (GO:0006810)	water channel activity (GO:0015250)	plasma membrane (GO:0005886) /// membrane (GO:0016020)
++	membrane	porins	peroxisome (GO:0005777)	XLOC_024247	GRMZM2G133407	3.04941	16.5877	37.0445	2.43377	6.98213e-07	1.15915	0.049623					ALPHA/BETA-HYDROLASES SUPERFAMILY PROTEIN /// SOLUBLE EPOXIDE HYDROLASE	ENCODES A SOLUBLE EPOXIDE HYDROLASE WHOSE EXPRESSION IS INDUCED BY AUXIN AND WATER STRESS.	response to water deprivation (GO:0009414) /// response to auxin stimulus (GO:0009733)	epoxide hydrolase activity (GO:0004301)	cellular_component (GO:0005575) /// peroxisome (GO:0005777)
++	membrane	tm	ATPase activity, coupled to transmembrane movement of substances (GO:0042626)	XLOC_033175	GRMZM2G467370	1.93813	15.4713	40.1694	2.98712	2.10995e-09	1.3765	0.00693044					ABC-2 TYPE TRANSPORTER FAMILY PROTEIN	---	stomatal complex morphogenesis (GO:0010103) /// biological_process (GO:0008150)	ATPase activity, coupled to transmembrane movement of substances (GO:0042626) /// molecular_function (GO:0003674)	---
++	membrane	tm	sulfate transmembrane transporter activity (GO:0015116)	XLOC_036659	GRMZM2G444801	1.56087	4.18942	20.5399	1.41467	0.00378715	2.29361	1.66968e-07					SULFATE TRANSPORTER /// SULFATE TRANSPORTER 3;1 /// SULFATE TRANSPORTER 3;2	ENCODES A SULFATE TRANSPORTER. /// ENCODES SULFATE TRANSPORTER SULTR3;5. /// ENCODES SULFATE TRANSPORTER SULTR3;4.	sulfate transport (GO:0008272) /// selenate transport (GO:0080160) /// cellular response to sulfate starvation (GO:0009970) /// transition metal ion transport (GO:0000041) /// oligopeptide transport (GO:0006857)	sulfate transmembrane transporter activity (GO:0015116)	plasma membrane (GO:0005886)
++	membrane	tm	amino acid transmembrane transporter activity (GO:0015171)	XLOC_008349	GRMZM2G173597	3.74649	17.0181	57.4041	2.17373	7.97334e-06	1.75408	0.000835161					AMINO ACID PERMEASE /// AMINO ACID PERMEASE 8 /// AMINO ACID PERMEASE 3	ENCODES A HIGH AFFINITY AMINO ACID TRANSPORTER THAT IS PROBABLY RESPONSIBLE FOR IMPORT OF ORGANIC NITROGEN INTO DEVELOPING SEEDS. ONE OF EIGHT GENE FAMILY MEMBERS THAT ENCODE AMINO ACID PERMEASES. MOST CLOSELY RELATED TO AAP1 (75%) IDENTITY. /// AMINO AC	amino acid transport (GO:0006865) /// regulation of plant-type hypersensitive response (GO:0010363) /// protein targeting to membrane (GO:0006612) /// positive regulation of flavonoid biosynthetic process (GO:0009963) /// negative regulation of programmed	amino acid transmembrane transporter activity (GO:0015171) /// neutral amino acid transmembrane transporter activity (GO:0015175) /// acidic amino acid transmembrane transporter activity (GO:0015172) /// primary active transmembrane transporter activity (	membrane (GO:0016020) /// integral to plasma membrane (GO:0005887)
++	membrane	tm	amino acid transmembrane transporter activity (GO:0015171)	XLOC_019063	GRMZM2G101125	2.18791	6.32797	84.8861	1.52246	0.00177931	3.74571	0					Transmembrane amino acid transporter family protein	---	amino acid transport (GO:0006865)	amino acid transmembrane transporter activity (GO:0015171)	membrane (GO:0016020)
++	membrane	tm	carbohydrate transmembrane transporter activity (GO:0015144)	XLOC_010668	GRMZM2G062156	13.5652	41.3442	103.803	1.59804	0.00084238	1.32809	0.00869176					POLYOL/MONOSACCHARIDE TRANSPORTER /// POLYOL/MONOSACCHARIDE TRANSPORTER 2 /// MAJOR FACILITATOR SUPERFAMILY PROTEIN	THIS GENE ENCODES A PLASMA MEMBRANE-LOCALIZED POLYOL/CYCLITOL/MONOSACCHARIDE-H+-SYMPORTER. THE SYMPORTER IS ABLE TO CATALYZE THE ENERGY-DEPENDENT MEMBRANE PASSAGE OF A WIDE RANGE OF LINEAR POLYOLS (THREE TO SIX CARBON BACKBONE), OF CYCLIC POLYOLS (<I>MYO<	negative regulation of defense response (GO:0031348) /// indoleacetic acid biosynthetic process (GO:0009684) /// tryptophan catabolic process (GO:0006569) /// monosaccharide transport (GO:0015749) /// oligopeptide transport (GO:0006857)	carbohydrate transmembrane transporter activity (GO:0015144) /// sugar:hydrogen symporter activity (GO:0005351) /// monosaccharide transmembrane transporter activity (GO:0015145) /// myo-inositol transmembrane transporter activity (GO:0005365) /// galacto	membrane (GO:0016020) /// plasma membrane (GO:0005886) /// pollen tube (GO:0090406)
++	membrane	porins	plant-type vacuole membrane (GO:0009705)	XLOC_028032	GRMZM2G160430	3.58437	9.80131	34.7856	1.44152	0.0253633	1.82744	0.00183369					MAJOR FACILITATOR SUPERFAMILY PROTEIN	---	positive regulation of seed germination (GO:0010030) /// response to jasmonic acid stimulus (GO:0009753) /// jasmonic acid metabolic process (GO:0009694) /// glucose homeostasis (GO:0042593)	carbohydrate transmembrane transporter activity (GO:0015144) /// sugar:hydrogen symporter activity (GO:0005351)	membrane (GO:0016020) /// plant-type vacuole membrane (GO:0009705)
++	membrane	wall	plant-type cell wall (GO:0009505)	XLOC_007134	GRMZM2G077036	4.16216	9.30379	21.7281	1.15075	0.00887203	1.22367	0.00664629					S-ADENOSYL-L-METHIONINE-DEPENDENT METHYLTRANSFERASES SUPERFAMILY PROTEIN	---	isopentenyl diphosphate biosynthetic process, mevalonate-independent pathway (GO:0019288) /// trichoblast differentiation (GO:0010054) /// pollen exine formation (GO:0010584) /// cell wall biogenesis (GO:0042546)	---	trans-Golgi network (GO:0005802) /// Golgi apparatus (GO:0005794) /// endosome (GO:0005768) /// plant-type cell wall (GO:0009505)
++	membrane	wall	xylose	XLOC_030908	GRMZM2G155911	2.72739	6.17529	22.4366	1.16925	0.0187322	1.86127	1.71672e-05					UDP-GLYCOSYLTRANSFERASE SUPERFAMILY PROTEIN /// UDP-GLUCOSYL TRANSFERASE 71 /// UDP-GLUCOSYL TRANSFERASE	THE GLYCOSYLTRANSFERASE (UGT72B1) IS INVOLVED IN METABOLIZING XENOBIOTICA (CHLOROANILINE AND CHLOROPHENOLE). COMPARISON BETWEEN WILD TYPE AND KNOCK-OUT MUTANT DEMONSTRATES THE CENTRAL ROLE OF THIS GENE FOR METABOLIZING CHLOROANILINE BUT SIGNIFICANTLY LESS	response to wounding (GO:0009611) /// positive regulation of flavonoid biosynthetic process (GO:0009963) /// regulation of plant-type hypersensitive response (GO:0010363) /// abscisic acid mediated signaling pathway (GO:0009738) /// ethylene mediated sign	transferase activity, transferring glycosyl groups (GO:0016757) /// UDP-glycosyltransferase activity (GO:0008194) /// quercetin 3-O-glucosyltransferase activity (GO:0080043) /// UDP-glucosyltransferase activity (GO:0035251) /// quercetin 4'-O-glucosyltran	cellular_component (GO:0005575)
++	membrane	wall	cellul[oa]se	XLOC_024419	GRMZM2G110735	4.04118	10.4858	30.462	1.36585	0.00100717	1.53858	0.000496804					GLYCOSYL HYDROLASE 9A1 /// SIX-HAIRPIN GLYCOSIDASES SUPERFAMILY PROTEIN /// GLYCOSYL HYDROLASE 9A3	ENCODES A MEMBRANE-BOUND ENDO-1,4-BETA-D-GLUCANASE, INVOLVED IN CELLULOSE BIOSYNTHESIS. LOSS-OF-FUNCTION MUTANTS HAVE SEVERE CELLULOSE-DEFICIENT PHENOTYPES. DURING CELL ELONGATION, KOR1 IS ASSOCIATED WITH GOLGI APPARATUS AND EARLY ENDOSOME. INHIBITION OF	anthocyanin accumulation in tissues in response to UV light (GO:0043481) /// polysaccharide biosynthetic process (GO:0000271) /// hydrogen peroxide catabolic process (GO:0042744) /// regulation of protein localization (GO:0032880) /// cortical microtubule	hydrolase activity, hydrolyzing O-glycosyl compounds (GO:0004553) /// cellulase activity (GO:0008810)	trans-Golgi network (GO:0005802) /// cellular_component (GO:0005575) /// Golgi apparatus (GO:0005794) /// early endosome (GO:0005769) /// cell plate (GO:0009504)
++	membrane	wall	plant-type cell wall modification (GO:0009827)	XLOC_002363	GRMZM2G066801	6.18985	54.2404	215.002	3.12166	2.58471e-07	1.98691	0.00208078					Major facilitator superfamily protein	---	regulation of plant-type hypersensitive response (GO:0010363) /// endoplasmic reticulum unfolded protein response (GO:0030968) /// salicylic acid mediated signaling pathway (GO:0009863) /// jasmonic acid mediated signaling pathway (GO:0009867) /// plant-t	carbohydrate transmembrane transporter activity (GO:0015144) /// N-methylnicotinate transporter activity (GO:0090417) /// sugar:hydrogen symporter activity (GO:0005351) /// nicotinate transporter activity (GO:0090416)	plasma membrane (GO:0005886) /// membrane (GO:0016020)
++	membrane	wall	plant-type cell wall (GO:0009505)	XLOC_034560	GRMZM2G010468	1.29823	9.59576	50.4314	2.87612	9.52775e-12	2.39385	4.57852e-09					cinnamate-4-hydroxylase	Encodes a cinnamate-4-hydroxylase. Mutations in this gene impact phenylpropanoid metabolism, growth and development.	positive regulation of flavonoid biosynthetic process (GO:0009963) /// phenylpropanoid biosynthetic process (GO:0009699) /// phenylpropanoid metabolic process (GO:0009698) /// coumarin biosynthetic process (GO:0009805) /// response to light stimulus (GO:0	trans-cinnamate 4-monooxygenase activity (GO:0016710)	endoplasmic reticulum (GO:0005783) /// plant-type cell wall (GO:0009505)
++	membrane	wall	xyloglucan	XLOC_012321	GRMZM2G041493	0.415102	11.2906	166.276	4.75578	5.76834e-08	3.88039	0					xyloglucan endotransglucosylase/hydrolase 19	Encodes a xyloglucan endotransglucosylase/hydrolase with only only the endotransglucosylase (XET; EC 2.4.1.207) activity towards xyloglucan and non-detectable endohydrolytic (XEH; EC 3.2.1.151) activity. Expressed throughout both the main and the latera	xyloglucan metabolic process (GO:0010411)	hydrolase activity, acting on glycosyl bonds (GO:0016798) /// xyloglucan endotransglucosylase activity (GO:0080039)	---
++	membrane	wall	plant-type cell wall (GO:0009505)	XLOC_017973	GRMZM2G356545	0.823886	2.16426	16.3167	1.38362	0.0364766	2.9144	1.16175e-09					CALNEXIN 1 /// EMBRYO DEFECTIVE 2170	---	embryo development ending in seed dormancy (GO:0009793) /// response to endoplasmic reticulum stress (GO:0034976) /// response to high light intensity (GO:0009644) /// response to hydrogen peroxide (GO:0042542) /// ethylene biosynthetic process (GO:000969	molecular_function (GO:0003674)	intracellular membrane-bounded organelle (GO:0043231) /// endoplasmic reticulum (GO:0005783) /// plant-type cell wall (GO:0009505) /// cellular_component (GO:0005575) /// mitochondrion (GO:0005739)
++	membrane	wall	cell\s+wall	XLOC_025777	GRMZM2G146380	1.53224	6.3274	52.0756	2.03624	0.00026249	3.04092	6.74113e-11					NAC DOMAIN CONTAINING PROTEIN /// NAC (NO APICAL MERISTEM) DOMAIN TRANSCRIPTIONAL REGULATOR SUPERFAMILY PROTEIN /// NAC 014	ENCODES A NAC-DOMAIN TRANSCRIPTION FACTOR. EXPRESSED IN THE VASCULAR TISSUE. /// ENCODES A /// NAC DOMAIN PROTEIN. SMB, BRN1, AND BRN2 ACT TO REGULATE ROOT CAP MATURATION, IN A PARTIALLY REDUNDANT FASHION.BRN1 AND BRN2, CONTROL THE CELL WALL MATURATION	multicellular organismal development (GO:0007275) /// positive regulation of transcription, DNA-dependent (GO:0045893) /// regulation of transcription, DNA-dependent (GO:0006355) /// response to abscisic acid stimulus (GO:0009737) /// response to jasmonic	sequence-specific DNA binding transcription factor activity (GO:0003700) /// protein binding (GO:0005515) /// protein homodimerization activity (GO:0042803) /// protein histidine kinase binding (GO:0043424) /// sequence-specific DNA binding (GO:0043565)	cellular_component (GO:0005575) /// nucleus (GO:0005634) /// cytoplasm (GO:0005737) /// plasma membrane (GO:0005886) /// chloroplast (GO:0009507)
++	membrane	wall	cell wall (GO:0005618)	XLOC_003118	GRMZM2G013986	0.560364	4.81013	12.5494	3.09191	1.40008e-11	1.38347	0.00997139					SUBTILISIN-LIKE SERINE PROTEASE 2 /// SUBTILASE FAMILY PROTEIN	INITIALLY IDENTIFIED AS A MUTATION AFFECTING STOMATAL DEVELOPMENT AND DISTRIBUTION. ENCODES A PROTEIN SIMILAR TO SERINE PROTEASES. /// SERINE PROTEASE SIMILAR TO SUBTILISIN.	metabolic process (GO:0008152) /// proteolysis (GO:0006508) /// serine family amino acid metabolic process (GO:0009069) /// cellular amino acid biosynthetic process (GO:0008652) /// sulfur amino acid metabolic process (GO:0000096)	serine-type endopeptidase activity (GO:0004252) /// serine-type peptidase activity (GO:0008236)	cell wall (GO:0005618) /// external side of plasma membrane (GO:0009897) /// plant extracellular matrix (GO:0048196)
++	membrane	wall	cell wall (GO:0005618)	XLOC_011932	GRMZM2G131177	0.939283	2.65825	7.29457	1.49111	0.00674956	1.45635	0.0128914					SUBTILASE FAMILY PROTEIN /// SUBTILASE /// SUBTILASE 1.3	ENCODES A SUBTILISIN-LIKE SERINE PROTEASE ESSENTIAL FOR MUCILAGE RELEASE FROM SEED COATS.	proteolysis (GO:0006508) /// metabolic process (GO:0008152) /// mucilage metabolic process involved seed coat development (GO:0048359) /// mucilage extrusion from seed coat (GO:0080001) /// chlorophyll catabolic process (GO:0015996)	serine-type endopeptidase activity (GO:0004252)	extracellular region (GO:0005576) /// cell wall (GO:0005618) /// apoplast (GO:0048046)
++	responses	aba	abscisic acid mediated signaling pathway (GO:0009738)	XLOC_030908	GRMZM2G155911	2.72739	6.17529	22.4366	1.16925	0.0187322	1.86127	1.71672e-05					UDP-GLYCOSYLTRANSFERASE SUPERFAMILY PROTEIN /// UDP-GLUCOSYL TRANSFERASE 71 /// UDP-GLUCOSYL TRANSFERASE	THE GLYCOSYLTRANSFERASE (UGT72B1) IS INVOLVED IN METABOLIZING XENOBIOTICA (CHLOROANILINE AND CHLOROPHENOLE). COMPARISON BETWEEN WILD TYPE AND KNOCK-OUT MUTANT DEMONSTRATES THE CENTRAL ROLE OF THIS GENE FOR METABOLIZING CHLOROANILINE BUT SIGNIFICANTLY LESS	response to wounding (GO:0009611) /// positive regulation of flavonoid biosynthetic process (GO:0009963) /// regulation of plant-type hypersensitive response (GO:0010363) /// abscisic acid mediated signaling pathway (GO:0009738) /// ethylene mediated sign	transferase activity, transferring glycosyl groups (GO:0016757) /// UDP-glycosyltransferase activity (GO:0008194) /// quercetin 3-O-glucosyltransferase activity (GO:0080043) /// UDP-glucosyltransferase activity (GO:0035251) /// quercetin 4'-O-glucosyltran	cellular_component (GO:0005575)
++	responses	aba	response to abscisic acid stimulus (GO:0009737)	XLOC_006756	GRMZM2G159811	0.0397783	11.7587	56.4994	8.19779	0	2.26451	5.55418e-08					HIGHLY ABA-INDUCED PP2C GENE 2 /// PROTEIN PHOSPHATASE 2C FAMILY PROTEIN /// HIGHLY ABA-INDUCED PP2C GENE 3	ENCODES AHG1 (ABA-HYPERSENSITIVE GERMINATION 1), A PUTATIVE PROTEIN PHOSPHATASE 2C (PP2C). EXPRESSED IN SEEDS. AHG1 FUNCTIONS IN SEED DEVELOPMENT AND GERMINATION.	vegetative to reproductive phase transition of meristem (GO:0010228) /// embryo development ending in seed dormancy (GO:0009793) /// abscisic acid mediated signaling pathway (GO:0009738) /// response to abscisic acid stimulus (GO:0009737) /// sugar mediat	protein serine/threonine phosphatase activity (GO:0004722)	---
++	responses	aba	abscisic acid mediated signaling pathway (GO:0009738)	XLOC_031875	GRMZM2G308615	0.0779694	14.627	30.4855	7.54178	0	1.05948	0.0243659					HIGHLY ABA-INDUCED PP2C GENE /// HIGHLY ABA-INDUCED PP2C GENE 3 /// HIGHLY ABA-INDUCED PP2C GENE 2	---	abscisic acid mediated signaling pathway (GO:0009738)	protein serine/threonine phosphatase activity (GO:0004722)	---
++	responses	aba	response to abscisic acid stimulus (GO:0009737)	XLOC_000723	GRMZM2G144997	0.769384	2.28049	50.0289	1.55784	0.0310538	4.45534	0					DNAJ HEAT SHOCK FAMILY PROTEIN /// CHAPERONE DNAJ-DOMAIN SUPERFAMILY PROTEIN /// MOLECULAR CHAPERONE HSP40/DNAJ FAMILY PROTEIN	DNAJ HOMOLOG ATJ1 (ATJ) /// ENCODES A DNAJ-LIKE PROTEIN SIMILAR TO ARG1 AND ARL2 THAT ARE BOTH INVOLVED IN ROOT AND HYPOCOTYL GRAVITROPISM RESPONSE. HOWEVER, NULL MUTATION IN THIS GENE DOES NOT RESULT IN DEFECTS IN GRAVITROPISM. GENE IS EXPRESSED IN ALL T	protein folding (GO:0006457) /// response to stress (GO:0006950) /// response to endoplasmic reticulum stress (GO:0034976) /// response to abscisic acid stimulus (GO:0009737) /// response to high light intensity (GO:0009644)	cytoskeletal protein binding (GO:0008092)	cellular_component (GO:0005575) /// chloroplast thylakoid membrane (GO:0009535) /// nucleus (GO:0005634) /// mitochondrion (GO:0005739) /// plastid (GO:0009536)
++	responses	aba	abscisic acid mediated signaling pathway (GO:0009738)	XLOC_031201	GRMZM2G039757	1.78707	9.31826	21.5133	2.37273	9.49532e-09	1.2071	0.0115312					tolB protein-related	---	methylglyoxal catabolic process to D-lactate (GO:0019243) /// abscisic acid mediated signaling pathway (GO:0009738) /// intracellular signal transduction (GO:0035556) /// response to ethylene stimulus (GO:0009723) /// response to cyclopentenone (GO:001058	molecular_function (GO:0003674)	---
++	responses	aba	response to abscisic acid stimulus (GO:0009737)	XLOC_027378	GRMZM2G117057	0.662805	2.84969	11.6212	2.09442	0.0430972	2.02788	0.00969516					PEBP (phosphatidylethanolamine-binding protein) family protein	Encodes a member of the FT and TFL1 family of phosphatidylethanolamine-binding proteins. It is expressed in seeds and up-regulated in response to ABA. Loss of function mutants show decreased rate of germination in the presence of ABA. ABA dependent regula	response to arsenic-containing substance (GO:0046685) /// positive regulation of seed germination (GO:0010030) /// response to abscisic acid stimulus (GO:0009737)	phosphatidylethanolamine binding (GO:0008429)	nucleus (GO:0005634)
++	responses	aba	response to abscisic acid stimulus (GO:0009737)	XLOC_002672	GRMZM2G058032	0.404005	4.7976	27.1336	3.56013	1.02419e-07	2.49969	1.73369e-06					HEAVY METAL TRANSPORT/DETOXIFICATION SUPERFAMILY PROTEIN	---	para-aminobenzoic acid metabolic process (GO:0046482) /// response to abscisic acid stimulus (GO:0009737) /// response to water deprivation (GO:0009414) /// response to cyclopentenone (GO:0010583) /// defense response to fungus (GO:0050832)	metal ion binding (GO:0046872) /// copper ion binding (GO:0005507)	cellular_component (GO:0005575)
++	responses	aba	response to abscisic acid stimulus (GO:0009737)	XLOC_035229	GRMZM5G818101	2.00397	10.1081	25.0844	2.32485	1.37921e-05	1.31127	0.0238473					PROTEIN PHOSPHATASE 2CA /// HOMOLOGY TO ABI1 /// PROTEIN PHOSPHATASE 2C FAMILY PROTEIN	ENCODES PROTEIN PHOSPHATASE 2C. NEGATIVE REGULATOR OF ABA SIGNALLING. EXPRESSED IN SEEDS DURING GERMINATION. MRNA UP-REGULATED BY DROUGHT AND ABA. /// MUTANT HAS ABA HYPERSENSITIVE INHIBITION OF SEED GERMINATION; PROTEIN PHOSPHATASE 2C; REGULATES THE ACTI	abscisic acid mediated signaling pathway (GO:0009738) /// negative regulation of abscisic acid mediated signaling pathway (GO:0009788) /// response to abscisic acid stimulus (GO:0009737) /// regulation of stomatal movement (GO:0010119) /// regulation of s	protein serine/threonine phosphatase activity (GO:0004722) /// protein binding (GO:0005515) /// phosphoprotein phosphatase activity (GO:0004721) /// protein kinase binding (GO:0019901) /// calcium ion binding (GO:0005509)	protein serine/threonine phosphatase complex (GO:0008287) /// nucleus (GO:0005634)
++	responses	aba	abscisic acid mediated signaling pathway (GO:0009738)	XLOC_019084	GRMZM2G139293	9.63482	34.0729	101.209	1.81256	1.72692e-05	1.57065	0.000485518					---	---	respiratory burst involved in defense response (GO:0002679) /// abscisic acid mediated signaling pathway (GO:0009738) /// ethylene mediated signaling pathway (GO:0009873) /// intracellular signal transduction (GO:0035556) /// response to ethylene stimulus	molecular_function (GO:0003674)	endoplasmic reticulum (GO:0005783)
++	responses	aba	abscisic acid mediated signaling pathway (GO:0009738)	XLOC_037720	AC197717.3_FG002	0.816536	3.68422	11.1076	2.16404	0.000183083	1.59212	0.00341621					ABI FIVE BINDING PROTEIN /// ABI FIVE BINDING PROTEIN 2	ENCODES A MEMBER OF A SMALL PLANT-SPECIFIC GENE FAMILY WHOSE MEMBERS INTERACT WITH ABI5 AND APPEAR TO BE INVOLVED IN MEDIATING STRESS RESPONSES. AFP2 MUTANTS AFFECT A NUMBER OF ABA MEDIATED PROCESSES SUCH AS GERMINATION AND RESPONSE TO OSMOTIC AND SUGAR S	positive regulation of transcription, DNA-dependent (GO:0045893) /// abscisic acid mediated signaling pathway (GO:0009738) /// regulation of plant-type hypersensitive response (GO:0010363) /// negative regulation of programmed cell death (GO:0043069) ///	protein binding (GO:0005515)	nucleus (GO:0005634)
++	responses	salt	response to salt stress (GO:0009651)	XLOC_031499	GRMZM2G328171	6.58486	18.1968	47.1468	1.45672	0.00704078	1.37348	0.0140722					chitinase A	Chitinase A (class III) expressed exclusively under environmental stress conditions.	vegetative to reproductive phase transition of meristem (GO:0010228) /// cellular response to water deprivation (GO:0042631) /// hydrogen peroxide biosynthetic process (GO:0050665) /// response to light intensity (GO:0009642) /// response to salt stress (	hydrolase activity, hydrolyzing O-glycosyl compounds (GO:0004553)	---
++	responses	salt	response to salt stress (GO:0009651)	XLOC_030571	GRMZM2G009045	0.767384	3.58534	13.9964	2.21435	4.4182e-05	1.96488	7.83224e-05					PHOSPHATE TRANSPORTER 3; /// PHOSPHATE TRANSPORTER 3;2 /// PHOSPHATE TRANSPORTER 3;1	---	transport (GO:0006810) /// response to ethylene stimulus (GO:0009723) /// glucose catabolic process (GO:0006007) /// pentose-phosphate shunt (GO:0006098) /// response to salt stress (GO:0009651)	---	mitochondrial inner membrane (GO:0005743) /// mitochondrion (GO:0005739)
++	responses	salt	response to salt stress (GO:0009651)	XLOC_021283	GRMZM2G146553	28.5055	61.99	160.023	1.11106	0.00892929	1.36817	0.00486837					CA2+REGULATED SERINE-THREONINE PROTEIN KINASE FAMILY PROTEIN /// CBL-INTERACTING PROTEIN KINASE /// PROTEIN KINASE SUPERFAMILY PROTEIN	ENCODES A MEMBER OF THE CBL-INTERACTING PROTEIN KINASE FAMILY, IS A REGULATORY COMPONENT CONTROLLING PLANT POTASSIUM NUTRITION /// ENCODES A /// ENCODES A SERINE-THREONINE PROTEIN KINASE WHOSE EXPRESSION INCREASES IN RESPONSE TO ABSCISIC ACID, COLD, DROU	abscisic acid mediated signaling pathway (GO:0009738) /// response to salt stress (GO:0009651) /// cellular response to potassium ion starvation (GO:0051365) /// cellular response to phosphate starvation (GO:0016036) /// cellular response to water depriva	kinase activity (GO:0016301) /// protein kinase activity (GO:0004672) /// protein serine/threonine kinase activity (GO:0004674) /// protein binding (GO:0005515) /// ATP binding (GO:0005524)	cytoplasm (GO:0005737) /// nucleus (GO:0005634) /// plant-type vacuole membrane (GO:0009705) /// plasma membrane (GO:0005886) /// cytosol (GO:0005829)
++	responses	salt	response to salt stress (GO:0009651)	XLOC_036692	GRMZM2G396553	3.37704	12.9885	42.3884	1.93367	1.60718e-07	1.70643	9.83393e-05					ARGININE DECARBOXYLASE /// ARGININE DECARBOXYLASE 2 /// ARGININE DECARBOXYLASE 1	ENCODES A ARGININE DECARBOXYLASE (ADC), A RATE-LIMITING ENZYME THAT CATALYZES THE FIRST STEP OF POLYAMINE (PA) BIOSYNTHESIS VIA ADC PATHWAY IN ARABIDOPSIS THALIANA. ARABIDOPSIS GENOME HAS TWO ADC PARALOGS, ADC1 AND ADC2. /// ENCODES A ARGININE DECARBOXYL	response to oxidative stress (GO:0006979) /// response to salt stress (GO:0009651) /// seed development (GO:0048316) /// response to cold (GO:0009409) /// regulation of plant-type hypersensitive response (GO:0010363)	arginine decarboxylase activity (GO:0008792)	---
++	responses	salt	response to salt stress (GO:0009651)	XLOC_028795	GRMZM2G076370	1.16508	4.82388	10.4412	2.04003	2.25251e-05	1.11403	0.0430218					MAJOR FACILITATOR SUPERFAMILY PROTEIN	---	biological_process (GO:0008150) /// response to salt stress (GO:0009651)	molecular_function (GO:0003674)	---
++	responses	salt	hyperosmotic salinity response (GO:0042538)	XLOC_032085	GRMZM2G050172	2.89513	13.557	35.0294	2.21761	1.86472e-06	1.36953	0.00390714					RELA/SPOT HOMOLOG /// RELA/SPOT HOMOLOG 3 /// RELA/SPOT HOMOLOG 2	---	abscisic acid mediated signaling pathway (GO:0009738) /// response to abscisic acid stimulus (GO:0009737) /// response to jasmonic acid stimulus (GO:0009753) /// jasmonic acid biosynthetic process (GO:0009695) /// hyperosmotic salinity response (GO:004253	GTP diphosphokinase activity (GO:0008728)	chloroplast (GO:0009507)
++	responses	salt	hyperosmotic salinity response (GO:0042538)	XLOC_032084	GRMZM2G086714	5.97435	26.7454	67.4787	2.1527	6.38325e-09	1.33514	0.0022138					RELA/SPOT HOMOLOG /// RELA/SPOT HOMOLOG 3 /// RELA/SPOT HOMOLOG 2	---	abscisic acid mediated signaling pathway (GO:0009738) /// response to abscisic acid stimulus (GO:0009737) /// response to jasmonic acid stimulus (GO:0009753) /// jasmonic acid biosynthetic process (GO:0009695) /// hyperosmotic salinity response (GO:004253	GTP diphosphokinase activity (GO:0008728)	chloroplast (GO:0009507)
++	responses	salt	hyperosmotic salinity response (GO:0042538)	XLOC_015783	GRMZM2G144668	10.2506	22.3825	143.75	1.11693	0.00751532	2.68312	1.19046e-09					2-OXOGLUTARATE (2OG) AND FE(II)-DEPENDENT OXYGENASE SUPERFAMILY PROTEIN	ENCODES A PROTEIN WHOSE SEQUENCE IS SIMILAR TO 2-OXOGLUTARATE-DEPENDENT DIOXYGENASE /// ENCODES A PROTEIN WHOSE SEQUENCE IS SIMILAR TO A 2-OXOGLUTARATE-DEPENDENT DIOXYGENASE /// ENCODES A PROTEIN WHOSE SEQUENCE IS SIMILAR TO	biological_process (GO:0008150) /// transition metal ion transport (GO:0000041) /// jasmonic acid mediated signaling pathway (GO:0009867) /// cytokinin biosynthetic process (GO:0009691) /// hyperosmotic salinity response (GO:0042538)	1-aminocyclopropane-1-carboxylate oxidase activity (GO:0009815) /// oxidoreductase activity, acting on paired donors, with incorporation or reduction of molecular oxygen, 2-oxoglutarate as one donor, and incorporation of one atom each of oxygen into both	cellular_component (GO:0005575)
++	responses	salt	hyperosmotic salinity response (GO:0042538)	XLOC_039076	GRMZM2G078472	0.286434	7.45231	82.6774	4.69168	0	3.47174	4.14907e-10					GLUTAMINE-DEPENDENT ASPARAGINE SYNTHASE 1 /// ASPARAGINE SYNTHETASE /// ASPARAGINE SYNTHETASE 3	ENCODES A GLUTAMINE-DEPENDENT ASPARAGINE SYNTHETASE, THE PREDICTED ASN1 PEPTIDE CONTAINS A PURF-TYPE GLUTAMINE-BINDING DOMAIN, AND IS EXPRESSED PREDOMINANTLY IN SHOOT TISSUES, WHERE LIGHT HAS A NEGATIVE EFFECT ON ITS MRNA ACCUMULATION. EXPRESSION IS INDU	asparagine biosynthetic process (GO:0006529) /// cellular response to sucrose starvation (GO:0043617) /// cellular amino acid catabolic process (GO:0009063) /// hyperosmotic salinity response (GO:0042538) /// ammonium ion metabolic process (GO:0097164)	asparagine synthase (glutamine-hydrolyzing) activity (GO:0004066) /// aspartate-ammonia ligase activity (GO:0004071)	---
++	responses	salt	response to salt stress (GO:0009651)	XLOC_029901	GRMZM2G162359	0.699656	13.7718	42.9576	4.28919	0	1.6412	0.000259492					chitinase A	Chitinase A (class III) expressed exclusively under environmental stress conditions.	vegetative to reproductive phase transition of meristem (GO:0010228) /// cellular response to water deprivation (GO:0042631) /// hydrogen peroxide biosynthetic process (GO:0050665) /// response to light intensity (GO:0009642) /// response to salt stress (	hydrolase activity, hydrolyzing O-glycosyl compounds (GO:0004553)	---
++	responses	salt	response to salt stress (GO:0009651)	XLOC_004784	GRMZM2G092925	2.15546	7.94093	29.6827	1.87158	0.00105985	1.90224	0.000331471					HVA22 HOMOLOGUE /// HVA22 HOMOLOGUE E /// HVA22 HOMOLOGUE D	ENCODES ONE OF FIVE HVA22 HOMOLOGS IN ARABIDOPSIS. HVA22 IS AN ABA- AND STRESS-INDUCIBLE GENE FIRST ISOLATED FROM BARLEY. MEMBERS OF THIS GENE FAMILY HAVE ONLY BEEN FOUND IN EUKARYOTES. ATHVA22E MRNA IS UPREGULATED TO VARYING DEGREES IN RESPONSE TO COLD	response to abscisic acid stimulus (GO:0009737) /// hyperosmotic salinity response (GO:0042538) /// response to water deprivation (GO:0009414) /// response to desiccation (GO:0009269) /// response to salt stress (GO:0009651)	molecular_function (GO:0003674)	cellular_component (GO:0005575)
++	responses	salt	hyperosmotic salinity response (GO:0042538)	XLOC_036249	GRMZM2G028535	0.928367	6.54757	24.3262	2.80846	2.52756e-11	1.89348	0.000527296					DELTA 1-PYRROLINE-5-CARBOXYLATE SYNTHASE 2 /// DELTA1-PYRROLINE-5-CARBOXYLATE SYNTHASE 1	ENCODES A DELTA1-PYRROLINE-5-CARBOXYLATE SYNTHASE THAT CATALYZES THE RATE-LIMITING ENZYME IN THE BIOSYNTHESIS OF PROLINE. GENE IS EXPRESSED IN REPRODUCTIVE ORGANS AND TISSUES UNDER NON-STRESS CONDITIONS BUT IN THE WHOLE PLANT UNDER WATER-LIMITING CONDITIO	response to abscisic acid stimulus (GO:0009737) /// hyperosmotic salinity response (GO:0042538) /// proline biosynthetic process (GO:0006561) /// embryo development ending in seed dormancy (GO:0009793) /// response to water deprivation (GO:0009414)	delta1-pyrroline-5-carboxylate synthetase activity (GO:0017084)	chloroplast (GO:0009507) /// cytoplasm (GO:0005737)
++	responses	salt	hyperosmotic salinity response (GO:0042538)	XLOC_033991	GRMZM2G437575	13.5146	51.507	138.905	1.92051	0.00456813	1.43126	0.033028					PROTEIN PHOSPHATASE 2C FAMILY PROTEIN /// HOMOLOGY TO ABI2 /// HOMOLOGY TO ABI1	PROTEIN PHOSPHATASE 2C /// ENCODES A PROTEIN PHOSPHATASE 2C AND IS INVOLVED IN ABA SIGNAL TRANSDUCTION. BINDS FIBRILLIN PREPROTEIN IN VITRO AND IN VIVO. /// MUTANT HAS ABA HYPERSENSITIVE INHIBITION OF SEED GERMINATION; PROTEIN PHOSPHATASE 2C; REGULATES TH	negative regulation of abscisic acid mediated signaling pathway (GO:0009788) /// response to abscisic acid stimulus (GO:0009737) /// regulation of seed germination (GO:0010029) /// hyperosmotic salinity response (GO:0042538) /// response to water deprivat	protein serine/threonine phosphatase activity (GO:0004722) /// protein binding (GO:0005515) /// protein kinase binding (GO:0019901) /// calcium ion binding (GO:0005509)	protein serine/threonine phosphatase complex (GO:0008287) /// nucleus (GO:0005634)
++	responses	salt	hyperosmotic salinity response (GO:0042538)	XLOC_003665	GRMZM2G053669	4.62655	66.0461	1100.87	3.82573	0	4.05903	6.4758e-09					ASPARAGINE SYNTHETASE 3 /// GLUTAMINE-DEPENDENT ASPARAGINE SYNTHASE 1 /// ASPARAGINE SYNTHETASE 2	ENCODES A /// ENCODES ASPARAGINE SYNTHETASE (ASN3). /// ENCODES A GLUTAMINE-DEPENDENT ASPARAGINE SYNTHETASE, THE PREDICTED ASN1 PEPTIDE CONTAINS A PURF-TYPE GLUTAMINE-BINDING DOMAIN, AND IS EXPRESSED PREDOMINANTLY IN SHOOT TISSUES, WHERE LIGHT HAS A NEGA	asparagine biosynthetic process (GO:0006529) /// cellular response to sucrose starvation (GO:0043617) /// cellular amino acid catabolic process (GO:0009063) /// hyperosmotic salinity response (GO:0042538) /// ammonium ion metabolic process (GO:0097164)	asparagine synthase (glutamine-hydrolyzing) activity (GO:0004066) /// aspartate-ammonia ligase activity (GO:0004071)	---
++	responses	salt	response to salt stress (GO:0009651)	XLOC_030436	GRMZM2G055809	1.967	4.80127	18.4496	1.27768	0.0495492	1.9421	0.000235875					---	---	response to fructose stimulus (GO:0009750) /// response to salt stress (GO:0009651) /// water transport (GO:0006833)	molecular_function (GO:0003674)	cellular_component (GO:0005575) /// microtubule (GO:0005874)
++	responses	temperature	response to cold (GO:0009409)	XLOC_003525	GRMZM2G149636	1.44379	11.5831	32.4898	2.99436	2.00937e-13	1.48797	0.000501465					3-KETOACYL-COA SYNTHASE /// 3-KETOACYL-COA SYNTHASE 1 /// 3-KETOACYL-COA SYNTHASE 13	ENCODES KCS /// ENCODES KCS13, A MEMBER OF THE 3-KETOACYL-COA SYNTHASE FAMILY INVOLVED IN THE BIOSYNTHESIS OF VLCFA (VERY LONG CHAIN FATTY ACIDS). /// ENCODES KCS17, A MEMBER OF THE 3-KETOACYL-COA SYNTHASE FAMILY INVOLVED IN THE BIOSYNTHESIS OF VLCFA (VER	very long-chain fatty acid metabolic process (GO:0000038) /// cuticle development (GO:0042335) /// response to cold (GO:0009409) /// response to light stimulus (GO:0009416) /// fatty acid elongation (GO:0030497)	transferase activity, transferring acyl groups (GO:0016746) /// fatty acid elongase activity (GO:0009922)	endoplasmic reticulum (GO:0005783) /// membrane (GO:0016020)
++	responses	temperature	heat acclimation (GO:0010286)	XLOC_006220	GRMZM2G106622	1.17788	15.4889	59.1656	3.70725	0	1.93352	4.26718e-06					GRAM domain family protein	---	biological_process (GO:0008150) /// heat acclimation (GO:0010286)	molecular_function (GO:0003674)	---
++	responses	temperature	cold acclimation (GO:0009631)	XLOC_029180	GRMZM2G079440	0.553806	14.2678	154.983	4.6775	0	3.44128	0					COLD-REGULATED 47 /// DEHYDRIN /// DEHYDRIN FAMILY PROTEIN	BELONGS TO THE DEHYDRIN PROTEIN FAMILY, WHICH CONTAINS HIGHLY CONSERVED STRETCHES OF 7-17 RESIDUES THAT ARE REPETITIVELY SCATTERED IN THEIR SEQUENCES, THE K-, S-, Y- AND LYSINE RICH SEGMENTS. COLD REGULATED GENE, AMINO ACID SEQUENCE HOMOLOGY WITH GROUP II	response to stress (GO:0006950) /// response to abscisic acid stimulus (GO:0009737) /// response to water deprivation (GO:0009414) /// response to water stimulus (GO:0009415) /// cold acclimation (GO:0009631)	molecular_function (GO:0003674)	cellular_component (GO:0005575)
++	responses	temperature	response to heat (GO:0009408)	XLOC_005621	GRMZM2G049349	0.49598	2.9664	25.2645	2.57062	3.57354e-07	3.09033	5.01075e-11					ethylene-dependent gravitropism-deficient and yellow-green-like 3	S2P-like putative metalloprotease, also contain transmembrane helices near their C-termini and many of them, five of seven, contain a conserved zinc-binding motif HEXXH. Homolog of EGY1. Each of the EGY1 and EGY-like proteins share two additional highly c	response to high light intensity (GO:0009644) /// response to hydrogen peroxide (GO:0042542) /// response to heat (GO:0009408) /// protein folding (GO:0006457)	---	---
++	responses	temperature	response to temperature stimulus (GO:0009266)	XLOC_025482	GRMZM2G069542	4.91531	10.4507	21.4685	1.07851	0.0114334	1.03863	0.0270169					PHOSPHOENOLPYRUVATE CARBOXYLASE /// PHOSPHOENOLPYRUVATE CARBOXYLASE 2 /// PHOSPHOENOLPYRUVATE CARBOXYLASE 3	ENCODES ONE OF FOUR ARABIDOPSIS PHOSPHOENOLPYRUVATE CARBOXYLASE PROTEINS. /// ENCODES A CYTOSOLIC PHOSPHOENOLPYRUVATE CARBOXYLASE (PEPC) THAT HAS ACTIVITY WHEN EXPRESSED IN E.COLI. ITS MRNA IS MOST ABUNDANTLY EXPRESSED IN ROOTS AND SILIQUES. PPC3 BELONGS	tricarboxylic acid cycle (GO:0006099) /// cellular response to phosphate starvation (GO:0016036) /// cellular response to iron ion starvation (GO:0010106) /// galactolipid biosynthetic process (GO:0019375) /// response to temperature stimulus (GO:0009266)	phosphoenolpyruvate carboxylase activity (GO:0008964) /// protein binding (GO:0005515)	cytosol (GO:0005829)
++	responses	temperature	response to heat (GO:0009408)	XLOC_023441	GRMZM2G172230	13.0077	114.257	308.736	3.1251	0	1.4341	0.0270064					CLP ATPASE /// CLPC HOMOLOGUE 1 /// HEAT SHOCK PROTEIN 101	ENCODES A NUCLEAR ENCODED PROTEIN WITH SIMILARITY TO CLPA REGULATORY SUBUNIT OF CLP PROTEASE COMPLEX. THE PROTEIN IS LOCALIZED TO THE CHLOROPLAST STROMA. MAY FUNCTION REDUNDANTLY WITH TIC COMPLEX IN CHLOROPLAST PROTEIN IMPORT. /// ENCODES A PROTEIN THAT	chloroplast organization (GO:0009658) /// response to heat (GO:0009408) /// protein import into chloroplast stroma (GO:0045037) /// response to high light intensity (GO:0009644) /// response to hydrogen peroxide (GO:0042542)	ATPase activity (GO:0016887) /// ATP binding (GO:0005524) /// protein homodimerization activity (GO:0042803) /// ATP-dependent peptidase activity (GO:0004176) /// protein binding (GO:0005515)	chloroplast (GO:0009507) /// chloroplast stroma (GO:0009570) /// mitochondrion (GO:0005739) /// Tic complex (GO:0031897) /// plastid (GO:0009536)
++	responses	temperature	heat acclimation (GO:0010286)	XLOC_028109	GRMZM2G059836	36.7315	136.493	453.852	1.884	2.25898e-07	1.7334	0.000258994					HEAVY METAL TRANSPORT/DETOXIFICATION SUPERFAMILY PROTEIN /// FARNESYLATED PROTEIN 6	PUTATIVE FARNESYLATED PROTEIN (AT4G38580) MRNA, COMPLETE	negative regulation of transcription, DNA-dependent (GO:0045892) /// cellular response to phosphate starvation (GO:0016036) /// galactolipid biosynthetic process (GO:0019375) /// metal ion transport (GO:0030001) /// heat acclimation (GO:0010286)	metal ion binding (GO:0046872) /// protein binding (GO:0005515)	cellular_component (GO:0005575)
++	responses	temperature	response to cold (GO:0009409)	XLOC_037661	GRMZM2G104626	2.58256	16.6399	34.1252	2.67804	4.44583e-13	1.03619	0.0273451					3-KETOACYL-COA SYNTHASE /// 3-KETOACYL-COA SYNTHASE 17 /// 3-KETOACYL-COA SYNTHASE 20	ENCODES KCS /// ENCODES KCS17, A MEMBER OF THE 3-KETOACYL-COA SYNTHASE FAMILY INVOLVED IN THE BIOSYNTHESIS OF VLCFA (VERY LONG CHAIN FATTY ACIDS). /// ENCODES KCS20, A MEMBER OF THE 3-KETOACYL-COA SYNTHASE FAMILY INVOLVED IN THE BIOSYNTHESIS OF VLCFA (VER	very long-chain fatty acid metabolic process (GO:0000038) /// response to cold (GO:0009409) /// cuticle development (GO:0042335) /// response to light stimulus (GO:0009416) /// wax biosynthetic process (GO:0010025)	fatty acid elongase activity (GO:0009922) /// transferase activity, transferring acyl groups (GO:0016746)	endoplasmic reticulum (GO:0005783) /// membrane (GO:0016020)
++	responses	aba	response to abscisic acid stimulus (GO:0009737)	XLOC_032829	GRMZM2G430849	11.3571	120.889	285.47	3.40228	0	1.23966	0.0177947					NAC DOMAIN CONTAINING PROTEIN /// NAC DOMAIN CONTAINING PROTEIN 32 /// NAC (NO APICAL MERISTEM) DOMAIN TRANSCRIPTIONAL REGULATOR SUPERFAMILY PROTEIN	BELONGS TO A LARGE FAMILY OF PUTATIVE TRANSCRIPTIONAL ACTIVATORS WITH NAC DOMAIN. TRANSCRIPT LEVEL INCREASES IN RESPONSE TO WOUNDING AND ABSCISIC ACID. ATAF1 ATTENTUATES ABA SIGNALING AND SYTHESIS. MUTANTS ARE HYPOSENSITIVE TO ABA. /// NOTE OF CAUTION: NO	multicellular organismal development (GO:0007275) /// negative regulation of abscisic acid mediated signaling pathway (GO:0009788) /// response to abscisic acid stimulus (GO:0009737) /// response to jasmonic acid stimulus (GO:0009753) /// jasmonic acid bi	sequence-specific DNA binding transcription factor activity (GO:0003700)	cellular_component (GO:0005575) /// nucleus (GO:0005634)
++	responses	temperature	heat acclimation (GO:0010286)	XLOC_003749	GRMZM2G031001	5.26449	13.1565	29.7655	1.31168	0.00180114	1.17786	0.0153838					NAC DOMAIN CONTAINING PROTEIN 100 /// ARABIDOPSIS NAC DOMAIN CONTAINING PROTEIN 87 /// NAC DOMAIN CONTAINING PROTEIN 46	---	multicellular organismal development (GO:0007275) /// heat acclimation (GO:0010286)	sequence-specific DNA binding transcription factor activity (GO:0003700)	cellular_component (GO:0005575) /// cytoplasm (GO:0005737) /// nucleus (GO:0005634)
++	responses	aba	response to abscisic acid stimulus (GO:0009737)	XLOC_025777	GRMZM2G146380	1.53224	6.3274	52.0756	2.03624	0.00026249	3.04092	6.74113e-11					NAC DOMAIN CONTAINING PROTEIN /// NAC (NO APICAL MERISTEM) DOMAIN TRANSCRIPTIONAL REGULATOR SUPERFAMILY PROTEIN /// NAC 014	ENCODES A NAC-DOMAIN TRANSCRIPTION FACTOR. EXPRESSED IN THE VASCULAR TISSUE. /// ENCODES A /// NAC DOMAIN PROTEIN. SMB, BRN1, AND BRN2 ACT TO REGULATE ROOT CAP MATURATION, IN A PARTIALLY REDUNDANT FASHION.BRN1 AND BRN2, CONTROL THE CELL WALL MATURATION	multicellular organismal development (GO:0007275) /// positive regulation of transcription, DNA-dependent (GO:0045893) /// regulation of transcription, DNA-dependent (GO:0006355) /// response to abscisic acid stimulus (GO:0009737) /// response to jasmonic	sequence-specific DNA binding transcription factor activity (GO:0003700) /// protein binding (GO:0005515) /// protein homodimerization activity (GO:0042803) /// protein histidine kinase binding (GO:0043424) /// sequence-specific DNA binding (GO:0043565)	cellular_component (GO:0005575) /// nucleus (GO:0005634) /// cytoplasm (GO:0005737) /// plasma membrane (GO:0005886) /// chloroplast (GO:0009507)
++	responses	aba	response to abscisic acid stimulus (GO:0009737)	XLOC_027681	GRMZM2G180328	4.03646	10.0232	49.0009	1.30245	0.00650246	2.28946	9.61417e-07					NAC (No Apical Meristem) domain transcriptional regulator superfamily protein	Belongs to a large family of putative transcriptional activators with NAC domain. Transcript level increases in response to wounding and abscisic acid. ATAF1 attentuates ABA signaling and sythesis. Mutants are hyposensitive to ABA.	negative regulation of abscisic acid mediated signaling pathway (GO:0009788) /// multicellular organismal development (GO:0007275) /// response to abscisic acid stimulus (GO:0009737) /// response to jasmonic acid stimulus (GO:0009753) /// jasmonic acid bi	sequence-specific DNA binding transcription factor activity (GO:0003700)	---
++	responses	temperature	heat acclimation (GO:0010286)	XLOC_037526	GRMZM2G159500	11.2504	29.4569	82.0747	1.3789	0.004871	1.47833	0.00755339					NAC DOMAIN CONTAINING PROTEIN 100 /// NAC DOMAIN CONTAINING PROTEIN /// NAC DOMAIN CONTAINING PROTEIN 80	---	multicellular organismal development (GO:0007275) /// heat acclimation (GO:0010286)	sequence-specific DNA binding transcription factor activity (GO:0003700)	cellular_component (GO:0005575) /// cytoplasm (GO:0005737) /// nucleus (GO:0005634)
++	responses	aba	response to abscisic acid stimulus (GO:0009737)	XLOC_031292	GRMZM2G181605	1.06147	3.44084	32.4592	1.68696	0.00276872	3.23779	1.19102e-12					NAC DOMAIN CONTAINING PROTEIN /// NAC DOMAIN CONTAINING PROTEIN 3 /// NAC DOMAIN CONTAINING PROTEIN 6	ENCODES A PROTEIN WITH TRANSCRIPTION FACTOR ACTIVITY. NOTE: THIS PROTEIN (AT3G29035) ON OCCASION HAS ALSO BEEN REFERRED TO AS ATNAC3, NOT TO BE CONFUSED WITH THE ATNAC3 FOUND AT LOCUS AT3G15500. /// ENCODES A NAC-DOMAIN TRANSCRIPTION FACTOR. POSITIVELY RE	multicellular organismal development (GO:0007275) /// leaf senescence (GO:0010150) /// abscisic acid mediated signaling pathway (GO:0009738) /// ethylene mediated signaling pathway (GO:0009873) /// response to abscisic acid stimulus (GO:0009737)	sequence-specific DNA binding transcription factor activity (GO:0003700) /// protein homodimerization activity (GO:0042803)	cellular_component (GO:0005575) /// nucleus (GO:0005634) /// cytoplasm (GO:0005737)
++	responses	aba	abscisic acid mediated signaling pathway (GO:0009738)	XLOC_003751	GRMZM2G011598	5.18728	30.006	185.521	2.52246	3.08643e-11	2.62826	2.31035e-09					NAC DOMAIN CONTAINING PROTEIN /// NAC DOMAIN CONTAINING PROTEIN 3 /// NAC DOMAIN CONTAINING PROTEIN 19	ENCODES AN ATAF-LIKE NAC-DOMAIN TRANSCRIPTION FACTOR THAT DOESN'T CONTAIN C-TERMINAL SEQUENCES SHARED BY CUC1, CUC2 AND NAM. NOTE: THIS PROTEIN (ATNAC3) IS NOT TO BE CONFUSED WITH THE PROTEIN ENCODED BY LOCUS AT3G29035, WHICH, ON OCCASION, HAS ALSO BEEN R	multicellular organismal development (GO:0007275) /// regulation of plant-type hypersensitive response (GO:0010363) /// salicylic acid mediated signaling pathway (GO:0009863) /// abscisic acid mediated signaling pathway (GO:0009738) /// jasmonic acid medi	sequence-specific DNA binding transcription factor activity (GO:0003700) /// protein binding (GO:0005515)	cellular_component (GO:0005575) /// nucleus (GO:0005634)
++	responses	temperature	response to heat (GO:0009408)	XLOC_025524	GRMZM2G105348	0.179816	23.6546	59.8126	7.02973	0	1.33833	0.00227595					HEAT SHOCK TRANSCRIPTION FACTOR /// HEAT SHOCK TRANSCRIPTION FACTOR A7A /// HEAT SHOCK TRANSCRIPTION FACTOR C1	MEMBER OF HEAT STRESS TRANSCRIPTION FACTOR (HSF) FAMILY /// MEMBER OF HEAT STRESS TRANSCRIPTION FACTOR (HSF) FAMILY. INVOLVED IN RESPONSE TO MISFOLDED PROTEIN ACCUMULATION IN THE CYTOSOL. REGULATED BY ALTERNATIVE SPLICING AND NON-SENSE-MEDIATED DECAY.	response to high light intensity (GO:0009644) /// response to hydrogen peroxide (GO:0042542) /// toxin catabolic process (GO:0009407) /// response to heat (GO:0009408) /// protein folding (GO:0006457)	sequence-specific DNA binding transcription factor activity (GO:0003700) /// DNA binding (GO:0003677) /// protein binding (GO:0005515)	nucleus (GO:0005634)
++	responses	temperature	heat acclimation (GO:0010286)	XLOC_036198	GRMZM2G143640	0.0482459	8.15767	17.3832	7.39187	2.90607e-10	1.09147	0.0335484					DUPLICATED HOMEODOMAIN-LIKE SUPERFAMILY PROTEIN /// HOMEODOMAIN-LIKE TRANSCRIPTIONAL REGULATOR /// HOMEODOMAIN-LIKE	PUTATIVE TRANSCRIPTION FACTORS INTERACTING WITH THE GENE PRODUCT OF VHA-B1 (VACUOLAR ATPASE SUBUNIT B1; AS SHOWN THROUGH YEAST TWO-HYBRID ASSAY).	regulation of transcription, DNA-dependent (GO:0006355) /// response to salicylic acid stimulus (GO:0009751) /// response to gibberellin stimulus (GO:0009739) /// cysteine biosynthetic process (GO:0019344) /// heat acclimation (GO:0010286)	sequence-specific DNA binding transcription factor activity (GO:0003700) /// DNA binding (GO:0003677)	nucleus (GO:0005634)
++	responses	aba	response to abscisic acid stimulus (GO:0009737)	XLOC_033140	GRMZM2G049695	0.782894	5.95884	23.4784	2.91841	4.98065e-09	1.97823	1.56106e-05					MYB-LIKE TRANSCRIPTION FACTOR FAMILY PROTEIN	---	regulation of transcription, DNA-dependent (GO:0006355) /// response to salicylic acid stimulus (GO:0009751) /// response to abscisic acid stimulus (GO:0009737) /// response to jasmonic acid stimulus (GO:0009753) /// response to gibberellin stimulus (GO:0	sequence-specific DNA binding transcription factor activity (GO:0003700) /// nucleic acid binding (GO:0003676) /// DNA binding (GO:0003677)	---
++	responses	salt	hyperosmotic salinity response (GO:0042538)	XLOC_005722	GRMZM2G400714	2.15498	14.3715	30.0574	2.72773	4.04553e-11	1.06451	0.0466146					ZINC-FINGER PROTEIN 3 /// C2H2 AND C2HC ZINC FINGERS SUPERFAMILY PROTEIN /// ZINC FINGER OF ARABIDOPSIS THALIANA 6	ENCODES ZINC FINGER PROTEIN. MRNA LEVELS ARE ELEVATED IN RESPONSE TO HIGH SALINITY AND LOW TEMPERATURE. THE PROTEIN IS LOCALIZED TO THE NUCLEUS AND ACTS AS A TRANSCRIPTIONAL REPRESSOR. /// PUTATIVE C2H2 ZINC FINGER TRANSCRIPTION FACTOR MRNA, /// ENCODES	response to chitin (GO:0010200) /// negative regulation of transcription, DNA-dependent (GO:0045892) /// hyperosmotic salinity response (GO:0042538) /// response to cold (GO:0009409) /// respiratory burst involved in defense response (GO:0002679)	sequence-specific DNA binding transcription factor activity (GO:0003700) /// nucleic acid binding (GO:0003676) /// zinc ion binding (GO:0008270) /// sequence-specific DNA binding (GO:0043565) /// DNA binding (GO:0003677)	nucleus (GO:0005634)
++	responses	aba	abscisic acid mediated signaling pathway (GO:0009738)	XLOC_014824	GRMZM5G858197	4.98103	17.219	48.7743	1.77975	0.000206998	1.50212	0.00126281					BASIC-LEUCINE ZIPPER (BZIP) TRANSCRIPTION FACTOR FAMILY PROTEIN /// G-BOX BINDING FACTOR 4	TRANSCRIPTION FACTOR HOMOLOGOUS TO ABI5. REGULATES ATEM1 EXPRESSION BY BINDING DIRECTLY AT THE ATEM1 PROMOTER. LOCATED IN THE NUCLEUS AND EXPRESSED DURING SEED MATURATION IN THE COTYLEDONS AND LATER IN THE WHOLE EMBRYO. /// ENCODES A BASIC LEUCINE ZIPPER	endoplasmic reticulum unfolded protein response (GO:0030968) /// response to xenobiotic stimulus (GO:0009410) /// positive regulation of transcription, DNA-dependent (GO:0045893) /// regulation of transcription, DNA-dependent (GO:0006355) /// abscisic aci	sequence-specific DNA binding transcription factor activity (GO:0003700) /// DNA binding (GO:0003677) /// sequence-specific DNA binding (GO:0043565)	nucleus (GO:0005634)
++	responses	aba	response to abscisic acid stimulus (GO:0009737)	XLOC_015324	GRMZM2G117851	1.29553	8.23719	20.3186	2.65888	4.37126e-09	1.30258	0.00693484					G-BOX BINDING FACTOR /// G-BOX BINDING FACTOR 3 /// G-BOX BINDING FACTOR 2	ENCODES A BZIP G-BOX BINDING PROTEIN WHOSE EXPRESSION IS INDUCED BY ABA. IT HAS BEEN SHOWN TO BIND TO ADH THAT CONTAINS THE G-BOX AND IS INDUCED BY COLD AND WATER DEPRIVATION. GBF3 HAS BEEN SHOWN TO BE EXPRESSED MOSTLY IN THE ROOT AND DARK-GROWN LEAVES. G	endoplasmic reticulum unfolded protein response (GO:0030968) /// response to xenobiotic stimulus (GO:0009410) /// abscisic acid mediated signaling pathway (GO:0009738) /// ethylene mediated signaling pathway (GO:0009873) /// response to abscisic acid stim	sequence-specific DNA binding transcription factor activity (GO:0003700) /// sequence-specific DNA binding (GO:0043565) /// DNA binding (GO:0003677)	cytoplasm (GO:0005737) /// nucleus (GO:0005634) /// cytosol (GO:0005829)
++	responses	aba	response to abscisic acid stimulus (GO:0009737)	XLOC_028040	GRMZM2G011932	15.602	61.4738	162.52	1.9685	9.25135e-06	1.40257	0.0275209					G-BOX BINDING FACTOR /// G-BOX BINDING FACTOR 3 /// G-BOX BINDING FACTOR 2	ENCODES A BZIP G-BOX BINDING PROTEIN WHOSE EXPRESSION IS INDUCED BY ABA. IT HAS BEEN SHOWN TO BIND TO ADH THAT CONTAINS THE G-BOX AND IS INDUCED BY COLD AND WATER DEPRIVATION. GBF3 HAS BEEN SHOWN TO BE EXPRESSED MOSTLY IN THE ROOT AND DARK-GROWN LEAVES. G	endoplasmic reticulum unfolded protein response (GO:0030968) /// response to xenobiotic stimulus (GO:0009410) /// abscisic acid mediated signaling pathway (GO:0009738) /// ethylene mediated signaling pathway (GO:0009873) /// response to abscisic acid stim	sequence-specific DNA binding transcription factor activity (GO:0003700) /// sequence-specific DNA binding (GO:0043565) /// DNA binding (GO:0003677)	cytoplasm (GO:0005737) /// nucleus (GO:0005634) /// cytosol (GO:0005829)
++	responses	light	response to high light intensity (GO:0009644)	XLOC_023441	GRMZM2G172230	13.0077	114.257	308.736	3.1251	0	1.4341	0.0270064					CLP ATPASE /// CLPC HOMOLOGUE 1 /// HEAT SHOCK PROTEIN 101	ENCODES A NUCLEAR ENCODED PROTEIN WITH SIMILARITY TO CLPA REGULATORY SUBUNIT OF CLP PROTEASE COMPLEX. THE PROTEIN IS LOCALIZED TO THE CHLOROPLAST STROMA. MAY FUNCTION REDUNDANTLY WITH TIC COMPLEX IN CHLOROPLAST PROTEIN IMPORT. /// ENCODES A PROTEIN THAT	chloroplast organization (GO:0009658) /// response to heat (GO:0009408) /// protein import into chloroplast stroma (GO:0045037) /// response to high light intensity (GO:0009644) /// response to hydrogen peroxide (GO:0042542)	ATPase activity (GO:0016887) /// ATP binding (GO:0005524) /// protein homodimerization activity (GO:0042803) /// ATP-dependent peptidase activity (GO:0004176) /// protein binding (GO:0005515)	chloroplast (GO:0009507) /// chloroplast stroma (GO:0009570) /// mitochondrion (GO:0005739) /// Tic complex (GO:0031897) /// plastid (GO:0009536)
++	responses	light	response to light stimulus (GO:0009416)	XLOC_003525	GRMZM2G149636	1.44379	11.5831	32.4898	2.99436	2.00937e-13	1.48797	0.000501465					3-KETOACYL-COA SYNTHASE /// 3-KETOACYL-COA SYNTHASE 1 /// 3-KETOACYL-COA SYNTHASE 13	ENCODES KCS /// ENCODES KCS13, A MEMBER OF THE 3-KETOACYL-COA SYNTHASE FAMILY INVOLVED IN THE BIOSYNTHESIS OF VLCFA (VERY LONG CHAIN FATTY ACIDS). /// ENCODES KCS17, A MEMBER OF THE 3-KETOACYL-COA SYNTHASE FAMILY INVOLVED IN THE BIOSYNTHESIS OF VLCFA (VER	very long-chain fatty acid metabolic process (GO:0000038) /// cuticle development (GO:0042335) /// response to cold (GO:0009409) /// response to light stimulus (GO:0009416) /// fatty acid elongation (GO:0030497)	transferase activity, transferring acyl groups (GO:0016746) /// fatty acid elongase activity (GO:0009922)	endoplasmic reticulum (GO:0005783) /// membrane (GO:0016020)
++	responses	light	response to light intensity (GO:0009642)	XLOC_031499	GRMZM2G328171	6.58486	18.1968	47.1468	1.45672	0.00704078	1.37348	0.0140722					chitinase A	Chitinase A (class III) expressed exclusively under environmental stress conditions.	vegetative to reproductive phase transition of meristem (GO:0010228) /// cellular response to water deprivation (GO:0042631) /// hydrogen peroxide biosynthetic process (GO:0050665) /// response to light intensity (GO:0009642) /// response to salt stress (	hydrolase activity, hydrolyzing O-glycosyl compounds (GO:0004553)	---
++	responses	light	response to red or far red light (GO:0009639)	XLOC_018861	GRMZM2G126505	2.94692	9.04014	51.6648	1.6074	0.000265428	2.51476	5.47516e-09					CYTOCHROME P450, FAMILY 707, SUBFAMILY A, POLYPEPTIDE /// CYTOCHROME P450, FAMILY 707, SUBFAMILY A, POLYPEPTIDE 3 /// CYTOCHROME P450, FAMILY 707, SUBFAMILY A, POLYPEPTIDE 1	ENCODES A PROTEIN WITH ABA 8'-HYDROXYLASE ACTIVITY; INVOLVED IN ABA CATABOLISM. MUTANT ANALYSES SHOW THAT DISRUPTION IN THE GENE RESULTS IN MORE DROUGHT TOLERANCE WHEREAS OVEREXPRESSION RESULTS IN INCREASED TRANSPIRATION RATE AND REDUCED DROUGHT TOLERANCE	response to red or far red light (GO:0009639) /// abscisic acid metabolic process (GO:0009687) /// release of seed from dormancy (GO:0048838) /// abscisic acid catabolic process (GO:0046345) /// response to water deprivation (GO:0009414)	(+)-abscisic acid 8'-hydroxylase activity (GO:0010295) /// oxygen binding (GO:0019825)	---
++	responses	light	response to UV-B (GO:0010224)	XLOC_013712	GRMZM2G338465	1.44005	4.00902	16.805	1.46739	0.00724827	2.06757	8.80504e-06					UDP-GLYCOSYLTRANSFERASE SUPERFAMILY PROTEIN /// UDP-GLUCOSYL TRANSFERASE 73C6 /// UDP-GLUCOSYL TRANSFERASE 73C	THE AT2G36790 GENE ENCODES A UDP-GLUCOSE:FLAVONOL-3-O-GLYCOSIDE-7-O-GLUCOSYLTRANSFERASE (UGT73C6)ATTACHING A GLUCOSYL RESIDUE TO THE 7-O-POSITION OF THE FLAVONOLS KAEMPFEROL, QUERCETIN AND THEIR 3-O-GLYCOSIDE DERIVATIVES. /// ENCODES A DON-GLUCOSYLTRANSFE	brassinosteroid metabolic process (GO:0016131) /// flavonol biosynthetic process (GO:0051555) /// response to UV-B (GO:0010224)	transferase activity, transferring glycosyl groups (GO:0016757) /// UDP-glycosyltransferase activity (GO:0008194) /// trans-zeatin O-beta-D-glucosyltransferase activity (GO:0050403) /// transferase activity, transferring hexosyl groups (GO:0016758) /// ci	cellular_component (GO:0005575)
++	responses	light	response to light stimulus (GO:0009416)	XLOC_037661	GRMZM2G104626	2.58256	16.6399	34.1252	2.67804	4.44583e-13	1.03619	0.0273451					3-KETOACYL-COA SYNTHASE /// 3-KETOACYL-COA SYNTHASE 17 /// 3-KETOACYL-COA SYNTHASE 20	ENCODES KCS /// ENCODES KCS17, A MEMBER OF THE 3-KETOACYL-COA SYNTHASE FAMILY INVOLVED IN THE BIOSYNTHESIS OF VLCFA (VERY LONG CHAIN FATTY ACIDS). /// ENCODES KCS20, A MEMBER OF THE 3-KETOACYL-COA SYNTHASE FAMILY INVOLVED IN THE BIOSYNTHESIS OF VLCFA (VER	very long-chain fatty acid metabolic process (GO:0000038) /// response to cold (GO:0009409) /// cuticle development (GO:0042335) /// response to light stimulus (GO:0009416) /// wax biosynthetic process (GO:0010025)	fatty acid elongase activity (GO:0009922) /// transferase activity, transferring acyl groups (GO:0016746)	endoplasmic reticulum (GO:0005783) /// membrane (GO:0016020)
++	responses	light	response to high light intensity (GO:0009644)	XLOC_017973	GRMZM2G356545	0.823886	2.16426	16.3167	1.38362	0.0364766	2.9144	1.16175e-09					CALNEXIN 1 /// EMBRYO DEFECTIVE 2170	---	embryo development ending in seed dormancy (GO:0009793) /// response to endoplasmic reticulum stress (GO:0034976) /// response to high light intensity (GO:0009644) /// response to hydrogen peroxide (GO:0042542) /// ethylene biosynthetic process (GO:000969	molecular_function (GO:0003674)	intracellular membrane-bounded organelle (GO:0043231) /// endoplasmic reticulum (GO:0005783) /// plant-type cell wall (GO:0009505) /// cellular_component (GO:0005575) /// mitochondrion (GO:0005739)
++	responses	light	response to high light intensity (GO:0009644)	XLOC_000723	GRMZM2G144997	0.769384	2.28049	50.0289	1.55784	0.0310538	4.45534	0					DNAJ HEAT SHOCK FAMILY PROTEIN /// CHAPERONE DNAJ-DOMAIN SUPERFAMILY PROTEIN /// MOLECULAR CHAPERONE HSP40/DNAJ FAMILY PROTEIN	DNAJ HOMOLOG ATJ1 (ATJ) /// ENCODES A DNAJ-LIKE PROTEIN SIMILAR TO ARG1 AND ARL2 THAT ARE BOTH INVOLVED IN ROOT AND HYPOCOTYL GRAVITROPISM RESPONSE. HOWEVER, NULL MUTATION IN THIS GENE DOES NOT RESULT IN DEFECTS IN GRAVITROPISM. GENE IS EXPRESSED IN ALL T	protein folding (GO:0006457) /// response to stress (GO:0006950) /// response to endoplasmic reticulum stress (GO:0034976) /// response to abscisic acid stimulus (GO:0009737) /// response to high light intensity (GO:0009644)	cytoskeletal protein binding (GO:0008092)	cellular_component (GO:0005575) /// chloroplast thylakoid membrane (GO:0009535) /// nucleus (GO:0005634) /// mitochondrion (GO:0005739) /// plastid (GO:0009536)
++	responses	light	response to light intensity (GO:0009642)	XLOC_029901	GRMZM2G162359	0.699656	13.7718	42.9576	4.28919	0	1.6412	0.000259492					chitinase A	Chitinase A (class III) expressed exclusively under environmental stress conditions.	vegetative to reproductive phase transition of meristem (GO:0010228) /// cellular response to water deprivation (GO:0042631) /// hydrogen peroxide biosynthetic process (GO:0050665) /// response to light intensity (GO:0009642) /// response to salt stress (	hydrolase activity, hydrolyzing O-glycosyl compounds (GO:0004553)	---
++	responses	light	response to UV-B (GO:0010224)	XLOC_013711	GRMZM2G479038	0.299383	2.50446	8.17299	3.0547	8.09385e-08	1.70636	0.00108227					UDP-GLYCOSYLTRANSFERASE SUPERFAMILY PROTEIN /// UDP-GLUCOSYL TRANSFERASE 73C6 /// UDP-GLUCOSYL TRANSFERASE 73C	THE AT2G36790 GENE ENCODES A UDP-GLUCOSE:FLAVONOL-3-O-GLYCOSIDE-7-O-GLUCOSYLTRANSFERASE (UGT73C6)ATTACHING A GLUCOSYL RESIDUE TO THE 7-O-POSITION OF THE FLAVONOLS KAEMPFEROL, QUERCETIN AND THEIR 3-O-GLYCOSIDE DERIVATIVES. /// ENCODES A DON-GLUCOSYLTRANSFE	brassinosteroid metabolic process (GO:0016131) /// flavonol biosynthetic process (GO:0051555) /// response to UV-B (GO:0010224)	transferase activity, transferring glycosyl groups (GO:0016757) /// UDP-glycosyltransferase activity (GO:0008194) /// trans-zeatin O-beta-D-glucosyltransferase activity (GO:0050403) /// transferase activity, transferring hexosyl groups (GO:0016758) /// ci	cellular_component (GO:0005575)
++	responses	light	response to high light intensity (GO:0009644)	XLOC_025524	GRMZM2G105348	0.179816	23.6546	59.8126	7.02973	0	1.33833	0.00227595					HEAT SHOCK TRANSCRIPTION FACTOR /// HEAT SHOCK TRANSCRIPTION FACTOR A7A /// HEAT SHOCK TRANSCRIPTION FACTOR C1	MEMBER OF HEAT STRESS TRANSCRIPTION FACTOR (HSF) FAMILY /// MEMBER OF HEAT STRESS TRANSCRIPTION FACTOR (HSF) FAMILY. INVOLVED IN RESPONSE TO MISFOLDED PROTEIN ACCUMULATION IN THE CYTOSOL. REGULATED BY ALTERNATIVE SPLICING AND NON-SENSE-MEDIATED DECAY.	response to high light intensity (GO:0009644) /// response to hydrogen peroxide (GO:0042542) /// toxin catabolic process (GO:0009407) /// response to heat (GO:0009408) /// protein folding (GO:0006457)	sequence-specific DNA binding transcription factor activity (GO:0003700) /// DNA binding (GO:0003677) /// protein binding (GO:0005515)	nucleus (GO:0005634)
++	responses	light	response to high light intensity (GO:0009644)	XLOC_005621	GRMZM2G049349	0.49598	2.9664	25.2645	2.57062	3.57354e-07	3.09033	5.01075e-11					ethylene-dependent gravitropism-deficient and yellow-green-like 3	S2P-like putative metalloprotease, also contain transmembrane helices near their C-termini and many of them, five of seven, contain a conserved zinc-binding motif HEXXH. Homolog of EGY1. Each of the EGY1 and EGY-like proteins share two additional highly c	response to high light intensity (GO:0009644) /// response to hydrogen peroxide (GO:0042542) /// response to heat (GO:0009408) /// protein folding (GO:0006457)	---	---
++	responses	light	response to light stimulus (GO:0009416)	XLOC_034560	GRMZM2G010468	1.29823	9.59576	50.4314	2.87612	9.52775e-12	2.39385	4.57852e-09					cinnamate-4-hydroxylase	Encodes a cinnamate-4-hydroxylase. Mutations in this gene impact phenylpropanoid metabolism, growth and development.	positive regulation of flavonoid biosynthetic process (GO:0009963) /// phenylpropanoid biosynthetic process (GO:0009699) /// phenylpropanoid metabolic process (GO:0009698) /// coumarin biosynthetic process (GO:0009805) /// response to light stimulus (GO:0	trans-cinnamate 4-monooxygenase activity (GO:0016710)	endoplasmic reticulum (GO:0005783) /// plant-type cell wall (GO:0009505)
++	responses	oxi_reducto	oxygen binding (GO:0019825)	XLOC_032092	GRMZM2G154752	0.480973	3.92177	8.5956	3.01774	7.50333e-09	1.13209	0.039396					CYTOCHROME P450, FAMILY 76, SUBFAMILY C, POLYPEPTIDE /// CYTOCHROME P450, FAMILY 76, SUBFAMILY C, POLYPEPTIDE 6 /// CYTOCHROME P450, FAMILY 76, SUBFAMILY C, POLYPEPTIDE 1	MEMBER OF CYP76C /// CYTOCHROME P450 MONOOXYGENASE /// ENCODES A PROTEIN WITH CYTOCHROME P450 DOMAIN	cellular response to phosphate starvation (GO:0016036) /// cellular response to water deprivation (GO:0042631) /// indoleacetic acid biosynthetic process (GO:0009684) /// galactolipid biosynthetic process (GO:0019375) /// tryptophan catabolic process (GO:	oxygen binding (GO:0019825)	endoplasmic reticulum (GO:0005783)
++	responses	oxi_reducto	oxygen binding (GO:0019825)	XLOC_018861	GRMZM2G126505	2.94692	9.04014	51.6648	1.6074	0.000265428	2.51476	5.47516e-09					CYTOCHROME P450, FAMILY 707, SUBFAMILY A, POLYPEPTIDE /// CYTOCHROME P450, FAMILY 707, SUBFAMILY A, POLYPEPTIDE 3 /// CYTOCHROME P450, FAMILY 707, SUBFAMILY A, POLYPEPTIDE 1	ENCODES A PROTEIN WITH ABA 8'-HYDROXYLASE ACTIVITY; INVOLVED IN ABA CATABOLISM. MUTANT ANALYSES SHOW THAT DISRUPTION IN THE GENE RESULTS IN MORE DROUGHT TOLERANCE WHEREAS OVEREXPRESSION RESULTS IN INCREASED TRANSPIRATION RATE AND REDUCED DROUGHT TOLERANCE	response to red or far red light (GO:0009639) /// abscisic acid metabolic process (GO:0009687) /// release of seed from dormancy (GO:0048838) /// abscisic acid catabolic process (GO:0046345) /// response to water deprivation (GO:0009414)	(+)-abscisic acid 8'-hydroxylase activity (GO:0010295) /// oxygen binding (GO:0019825)	---
++	responses	oxi_reducto	oxygen binding (GO:0019825)	XLOC_033206	GRMZM5G875732	3.21092	7.82106	18.2441	1.27464	0.0248516	1.222	0.00846118					CYTOCHROME P450, FAMILY 71, SUBFAMILY A, POLYPEPTIDE 2 /// CYTOCHROME P450, FAMILY 71, SUBFAMILY A, POLYPEPTIDE 21 /// CYTOCHROME P450, FAMILY 71, SUBFAMILY A, POLYPEPTIDE 26	PUTATIVE CYTOCHROME P450	---	oxygen binding (GO:0019825)	cellular_component (GO:0005575)
++	responses	oxi_reducto	oxygen binding (GO:0019825)	XLOC_022393	GRMZM5G851862	1.29081	5.5615	20.0014	2.09747	2.31374e-05	1.84656	7.76185e-05					CYTOCHROME P450, FAMILY 76, SUBFAMILY C, POLYPEPTIDE /// CYTOCHROME P450, FAMILY 76, SUBFAMILY C, POLYPEPTIDE 3 /// CYTOCHROME P450, FAMILY 76, SUBFAMILY C, POLYPEPTIDE 6	MEMBER OF CYP76C /// CYTOCHROME P450 MONOOXYGENASE	cellular response to phosphate starvation (GO:0016036) /// cellular response to water deprivation (GO:0042631) /// galactolipid biosynthetic process (GO:0019375)	oxygen binding (GO:0019825)	endoplasmic reticulum (GO:0005783)
++	responses	gibberellin	response to gibberellin stimulus (GO:0009739)	XLOC_036198	GRMZM2G143640	0.0482459	8.15767	17.3832	7.39187	2.90607e-10	1.09147	0.0335484					DUPLICATED HOMEODOMAIN-LIKE SUPERFAMILY PROTEIN /// HOMEODOMAIN-LIKE TRANSCRIPTIONAL REGULATOR /// HOMEODOMAIN-LIKE	PUTATIVE TRANSCRIPTION FACTORS INTERACTING WITH THE GENE PRODUCT OF VHA-B1 (VACUOLAR ATPASE SUBUNIT B1; AS SHOWN THROUGH YEAST TWO-HYBRID ASSAY).	regulation of transcription, DNA-dependent (GO:0006355) /// response to salicylic acid stimulus (GO:0009751) /// response to gibberellin stimulus (GO:0009739) /// cysteine biosynthetic process (GO:0019344) /// heat acclimation (GO:0010286)	sequence-specific DNA binding transcription factor activity (GO:0003700) /// DNA binding (GO:0003677)	nucleus (GO:0005634)
++	responses	gibberellin	response to gibberellin stimulus (GO:0009739)	XLOC_033140	GRMZM2G049695	0.782894	5.95884	23.4784	2.91841	4.98065e-09	1.97823	1.56106e-05					MYB-LIKE TRANSCRIPTION FACTOR FAMILY PROTEIN	---	regulation of transcription, DNA-dependent (GO:0006355) /// response to salicylic acid stimulus (GO:0009751) /// response to abscisic acid stimulus (GO:0009737) /// response to jasmonic acid stimulus (GO:0009753) /// response to gibberellin stimulus (GO:0	sequence-specific DNA binding transcription factor activity (GO:0003700) /// nucleic acid binding (GO:0003676) /// DNA binding (GO:0003677)	---
++	responses	gibberellin	response to gibberellin stimulus (GO:0009739)	XLOC_035674	AC205471.4_FG007	3.55516	22.8615	735.498	2.6752	2.97458e-08	5.00773	0					PROTEIN OF UNKNOWN FUNCTION, DUF584 /// ATS40-3	ENCODES A NUCLEAR-TARGETED PROTEIN ATS40-3 THAT MODULATES SENESCENCE ASSOCIATED GENE EXPRESSION.	biological_process (GO:0008150) /// response to gibberellin stimulus (GO:0009739) /// regulation of gene expression (GO:0010468) /// fatty acid catabolic process (GO:0009062) /// response to chitin (GO:0010200)	molecular_function (GO:0003674)	cellular_component (GO:0005575) /// nucleus (GO:0005634)
++	responses	auxin	response to auxin stimulus (GO:0009733)	XLOC_015750	GRMZM2G104176	1.14536	3.19589	7.24729	1.47069	0.00826942	1.18122	0.0350096					INDOLE-3-ACETIC ACID INDUCIBLE 18 /// PHYTOCHROME-ASSOCIATED PROTEIN 1	PHYTOCHROME-ASSOCIATED PROTEIN 1 (PAP1)	response to auxin stimulus (GO:0009733) /// cellular response to nitrogen starvation (GO:0006995) /// response to brassinosteroid stimulus (GO:0009741) /// response to jasmonic acid stimulus (GO:0009753) /// jasmonic acid metabolic process (GO:0009694)	sequence-specific DNA binding transcription factor activity (GO:0003700) /// protein binding (GO:0005515)	---
++	responses	auxin	response to auxin stimulus (GO:0009733)	XLOC_024247	GRMZM2G133407	3.04941	16.5877	37.0445	2.43377	6.98213e-07	1.15915	0.049623					ALPHA/BETA-HYDROLASES SUPERFAMILY PROTEIN /// SOLUBLE EPOXIDE HYDROLASE	ENCODES A SOLUBLE EPOXIDE HYDROLASE WHOSE EXPRESSION IS INDUCED BY AUXIN AND WATER STRESS.	response to water deprivation (GO:0009414) /// response to auxin stimulus (GO:0009733)	epoxide hydrolase activity (GO:0004301)	cellular_component (GO:0005575) /// peroxisome (GO:0005777)
++	responses	ethylene	ethylene mediated signaling pathway (GO:0009873)	XLOC_028040	GRMZM2G011932	15.602	61.4738	162.52	1.9685	9.25135e-06	1.40257	0.0275209					G-BOX BINDING FACTOR /// G-BOX BINDING FACTOR 3 /// G-BOX BINDING FACTOR 2	ENCODES A BZIP G-BOX BINDING PROTEIN WHOSE EXPRESSION IS INDUCED BY ABA. IT HAS BEEN SHOWN TO BIND TO ADH THAT CONTAINS THE G-BOX AND IS INDUCED BY COLD AND WATER DEPRIVATION. GBF3 HAS BEEN SHOWN TO BE EXPRESSED MOSTLY IN THE ROOT AND DARK-GROWN LEAVES. G	endoplasmic reticulum unfolded protein response (GO:0030968) /// response to xenobiotic stimulus (GO:0009410) /// abscisic acid mediated signaling pathway (GO:0009738) /// ethylene mediated signaling pathway (GO:0009873) /// response to abscisic acid stim	sequence-specific DNA binding transcription factor activity (GO:0003700) /// sequence-specific DNA binding (GO:0043565) /// DNA binding (GO:0003677)	cytoplasm (GO:0005737) /// nucleus (GO:0005634) /// cytosol (GO:0005829)
++	responses	ethylene	response to ethylene stimulus (GO:0009723)	XLOC_030571	GRMZM2G009045	0.767384	3.58534	13.9964	2.21435	4.4182e-05	1.96488	7.83224e-05					PHOSPHATE TRANSPORTER 3; /// PHOSPHATE TRANSPORTER 3;2 /// PHOSPHATE TRANSPORTER 3;1	---	transport (GO:0006810) /// response to ethylene stimulus (GO:0009723) /// glucose catabolic process (GO:0006007) /// pentose-phosphate shunt (GO:0006098) /// response to salt stress (GO:0009651)	---	mitochondrial inner membrane (GO:0005743) /// mitochondrion (GO:0005739)
++	responses	ethylene	response to ethylene stimulus (GO:0009723)	XLOC_031201	GRMZM2G039757	1.78707	9.31826	21.5133	2.37273	9.49532e-09	1.2071	0.0115312					tolB protein-related	---	methylglyoxal catabolic process to D-lactate (GO:0019243) /// abscisic acid mediated signaling pathway (GO:0009738) /// intracellular signal transduction (GO:0035556) /// response to ethylene stimulus (GO:0009723) /// response to cyclopentenone (GO:001058	molecular_function (GO:0003674)	---
++	responses	ethylene	ethylene mediated signaling pathway (GO:0009873)	XLOC_015324	GRMZM2G117851	1.29553	8.23719	20.3186	2.65888	4.37126e-09	1.30258	0.00693484					G-BOX BINDING FACTOR /// G-BOX BINDING FACTOR 3 /// G-BOX BINDING FACTOR 2	ENCODES A BZIP G-BOX BINDING PROTEIN WHOSE EXPRESSION IS INDUCED BY ABA. IT HAS BEEN SHOWN TO BIND TO ADH THAT CONTAINS THE G-BOX AND IS INDUCED BY COLD AND WATER DEPRIVATION. GBF3 HAS BEEN SHOWN TO BE EXPRESSED MOSTLY IN THE ROOT AND DARK-GROWN LEAVES. G	endoplasmic reticulum unfolded protein response (GO:0030968) /// response to xenobiotic stimulus (GO:0009410) /// abscisic acid mediated signaling pathway (GO:0009738) /// ethylene mediated signaling pathway (GO:0009873) /// response to abscisic acid stim	sequence-specific DNA binding transcription factor activity (GO:0003700) /// sequence-specific DNA binding (GO:0043565) /// DNA binding (GO:0003677)	cytoplasm (GO:0005737) /// nucleus (GO:0005634) /// cytosol (GO:0005829)
++	responses	ethylene	ethylene mediated signaling pathway (GO:0009873)	XLOC_031292	GRMZM2G181605	1.06147	3.44084	32.4592	1.68696	0.00276872	3.23779	1.19102e-12					NAC DOMAIN CONTAINING PROTEIN /// NAC DOMAIN CONTAINING PROTEIN 3 /// NAC DOMAIN CONTAINING PROTEIN 6	ENCODES A PROTEIN WITH TRANSCRIPTION FACTOR ACTIVITY. NOTE: THIS PROTEIN (AT3G29035) ON OCCASION HAS ALSO BEEN REFERRED TO AS ATNAC3, NOT TO BE CONFUSED WITH THE ATNAC3 FOUND AT LOCUS AT3G15500. /// ENCODES A NAC-DOMAIN TRANSCRIPTION FACTOR. POSITIVELY RE	multicellular organismal development (GO:0007275) /// leaf senescence (GO:0010150) /// abscisic acid mediated signaling pathway (GO:0009738) /// ethylene mediated signaling pathway (GO:0009873) /// response to abscisic acid stimulus (GO:0009737)	sequence-specific DNA binding transcription factor activity (GO:0003700) /// protein homodimerization activity (GO:0042803)	cellular_component (GO:0005575) /// nucleus (GO:0005634) /// cytoplasm (GO:0005737)
++	responses	ethylene	response to ethylene stimulus (GO:0009723)	XLOC_019084	GRMZM2G139293	9.63482	34.0729	101.209	1.81256	1.72692e-05	1.57065	0.000485518					---	---	respiratory burst involved in defense response (GO:0002679) /// abscisic acid mediated signaling pathway (GO:0009738) /// ethylene mediated signaling pathway (GO:0009873) /// intracellular signal transduction (GO:0035556) /// response to ethylene stimulus	molecular_function (GO:0003674)	endoplasmic reticulum (GO:0005783)
++	responses	ethylene	ethylene mediated signaling pathway (GO:0009873)	XLOC_030908	GRMZM2G155911	2.72739	6.17529	22.4366	1.16925	0.0187322	1.86127	1.71672e-05					UDP-GLYCOSYLTRANSFERASE SUPERFAMILY PROTEIN /// UDP-GLUCOSYL TRANSFERASE 71 /// UDP-GLUCOSYL TRANSFERASE	THE GLYCOSYLTRANSFERASE (UGT72B1) IS INVOLVED IN METABOLIZING XENOBIOTICA (CHLOROANILINE AND CHLOROPHENOLE). COMPARISON BETWEEN WILD TYPE AND KNOCK-OUT MUTANT DEMONSTRATES THE CENTRAL ROLE OF THIS GENE FOR METABOLIZING CHLOROANILINE BUT SIGNIFICANTLY LESS	response to wounding (GO:0009611) /// positive regulation of flavonoid biosynthetic process (GO:0009963) /// regulation of plant-type hypersensitive response (GO:0010363) /// abscisic acid mediated signaling pathway (GO:0009738) /// ethylene mediated sign	transferase activity, transferring glycosyl groups (GO:0016757) /// UDP-glycosyltransferase activity (GO:0008194) /// quercetin 3-O-glucosyltransferase activity (GO:0080043) /// UDP-glucosyltransferase activity (GO:0035251) /// quercetin 4'-O-glucosyltran	cellular_component (GO:0005575)
++	responses	ja	response to jasmonic acid stimulus (GO:0009753)	XLOC_027681	GRMZM2G180328	4.03646	10.0232	49.0009	1.30245	0.00650246	2.28946	9.61417e-07					NAC (No Apical Meristem) domain transcriptional regulator superfamily protein	Belongs to a large family of putative transcriptional activators with NAC domain. Transcript level increases in response to wounding and abscisic acid. ATAF1 attentuates ABA signaling and sythesis. Mutants are hyposensitive to ABA.	negative regulation of abscisic acid mediated signaling pathway (GO:0009788) /// multicellular organismal development (GO:0007275) /// response to abscisic acid stimulus (GO:0009737) /// response to jasmonic acid stimulus (GO:0009753) /// jasmonic acid bi	sequence-specific DNA binding transcription factor activity (GO:0003700)	---
++	responses	ja	response to jasmonic acid stimulus (GO:0009753)	XLOC_028032	GRMZM2G160430	3.58437	9.80131	34.7856	1.44152	0.0253633	1.82744	0.00183369					MAJOR FACILITATOR SUPERFAMILY PROTEIN	---	positive regulation of seed germination (GO:0010030) /// response to jasmonic acid stimulus (GO:0009753) /// jasmonic acid metabolic process (GO:0009694) /// glucose homeostasis (GO:0042593)	carbohydrate transmembrane transporter activity (GO:0015144) /// sugar:hydrogen symporter activity (GO:0005351)	membrane (GO:0016020) /// plant-type vacuole membrane (GO:0009705)
++	responses	ja	response to jasmonic acid stimulus (GO:0009753)	XLOC_000283	GRMZM5G838098	0.516634	8.9791	39.4583	4.10962	0	2.13569	4.3666e-05					JASMONATE-ZIM-DOMAIN PROTEIN 1 /// JASMONATE-ZIM-DOMAIN PROTEIN 6 /// JASMONATE-ZIM-DOMAIN PROTEIN 10	JAZ6 TRANSCRIPT LEVELS RISE IN RESPONSE TO A JASMONATE STIMULUS AND A GFP:JAZ6 FUSION PROTEIN LOCALIZES TO THE NUCLEUS. APPLICATION OF JASMONATE METHYL ESTER TO ARABIDOPSIS ROOTS REDUCES THE LEVELS OF A JAZ6:GUS FUSION PROTEIN, PRESUMABLY BY STIMULATING	jasmonic acid mediated signaling pathway (GO:0009867) /// response to wounding (GO:0009611) /// jasmonic acid biosynthetic process (GO:0009695) /// response to jasmonic acid stimulus (GO:0009753) /// response to fungus (GO:0009620)	protein binding (GO:0005515) /// protein homodimerization activity (GO:0042803)	nucleus (GO:0005634) /// cellular_component (GO:0005575)
++	responses	ja	response to jasmonic acid stimulus (GO:0009753)	XLOC_032085	GRMZM2G050172	2.89513	13.557	35.0294	2.21761	1.86472e-06	1.36953	0.00390714					RELA/SPOT HOMOLOG /// RELA/SPOT HOMOLOG 3 /// RELA/SPOT HOMOLOG 2	---	abscisic acid mediated signaling pathway (GO:0009738) /// response to abscisic acid stimulus (GO:0009737) /// response to jasmonic acid stimulus (GO:0009753) /// jasmonic acid biosynthetic process (GO:0009695) /// hyperosmotic salinity response (GO:004253	GTP diphosphokinase activity (GO:0008728)	chloroplast (GO:0009507)
++	responses	ja	response to jasmonic acid stimulus (GO:0009753)	XLOC_032084	GRMZM2G086714	5.97435	26.7454	67.4787	2.1527	6.38325e-09	1.33514	0.0022138					RELA/SPOT HOMOLOG /// RELA/SPOT HOMOLOG 3 /// RELA/SPOT HOMOLOG 2	---	abscisic acid mediated signaling pathway (GO:0009738) /// response to abscisic acid stimulus (GO:0009737) /// response to jasmonic acid stimulus (GO:0009753) /// jasmonic acid biosynthetic process (GO:0009695) /// hyperosmotic salinity response (GO:004253	GTP diphosphokinase activity (GO:0008728)	chloroplast (GO:0009507)
++	responses	ja	jasmonic acid mediated signaling pathway (GO:0009867)	XLOC_015783	GRMZM2G144668	10.2506	22.3825	143.75	1.11693	0.00751532	2.68312	1.19046e-09					2-OXOGLUTARATE (2OG) AND FE(II)-DEPENDENT OXYGENASE SUPERFAMILY PROTEIN	ENCODES A PROTEIN WHOSE SEQUENCE IS SIMILAR TO 2-OXOGLUTARATE-DEPENDENT DIOXYGENASE /// ENCODES A PROTEIN WHOSE SEQUENCE IS SIMILAR TO A 2-OXOGLUTARATE-DEPENDENT DIOXYGENASE /// ENCODES A PROTEIN WHOSE SEQUENCE IS SIMILAR TO	biological_process (GO:0008150) /// transition metal ion transport (GO:0000041) /// jasmonic acid mediated signaling pathway (GO:0009867) /// cytokinin biosynthetic process (GO:0009691) /// hyperosmotic salinity response (GO:0042538)	1-aminocyclopropane-1-carboxylate oxidase activity (GO:0009815) /// oxidoreductase activity, acting on paired donors, with incorporation or reduction of molecular oxygen, 2-oxoglutarate as one donor, and incorporation of one atom each of oxygen into both	cellular_component (GO:0005575)
++	responses	ja	response to jasmonic acid stimulus (GO:0009753)	XLOC_025777	GRMZM2G146380	1.53224	6.3274	52.0756	2.03624	0.00026249	3.04092	6.74113e-11					NAC DOMAIN CONTAINING PROTEIN /// NAC (NO APICAL MERISTEM) DOMAIN TRANSCRIPTIONAL REGULATOR SUPERFAMILY PROTEIN /// NAC 014	ENCODES A NAC-DOMAIN TRANSCRIPTION FACTOR. EXPRESSED IN THE VASCULAR TISSUE. /// ENCODES A /// NAC DOMAIN PROTEIN. SMB, BRN1, AND BRN2 ACT TO REGULATE ROOT CAP MATURATION, IN A PARTIALLY REDUNDANT FASHION.BRN1 AND BRN2, CONTROL THE CELL WALL MATURATION	multicellular organismal development (GO:0007275) /// positive regulation of transcription, DNA-dependent (GO:0045893) /// regulation of transcription, DNA-dependent (GO:0006355) /// response to abscisic acid stimulus (GO:0009737) /// response to jasmonic	sequence-specific DNA binding transcription factor activity (GO:0003700) /// protein binding (GO:0005515) /// protein homodimerization activity (GO:0042803) /// protein histidine kinase binding (GO:0043424) /// sequence-specific DNA binding (GO:0043565)	cellular_component (GO:0005575) /// nucleus (GO:0005634) /// cytoplasm (GO:0005737) /// plasma membrane (GO:0005886) /// chloroplast (GO:0009507)
++	responses	ja	response to jasmonic acid stimulus (GO:0009753)	XLOC_024491	GRMZM2G102760	2.23199	8.41603	19.1658	1.90507	2.31698e-06	1.18733	0.0149631					PLAT/LH2 DOMAIN-CONTAINING LIPOXYGENASE FAMILY PROTEIN /// LIPOXYGENASE /// LIPOXYGENASE 2	CHLOROPLAST LIPOXYGENASE REQUIRED FOR WOUND-INDUCED JASMONIC ACID ACCUMULATION IN ARABIDOPSIS.MUTANTS ARE RESISTANT TO STAPHYLOCOCCUS AUREUS AND ACCUMULATE SALICYLIC ACID UPON INFECTION. /// LIPOXYGENASE /// LIPOXYGENASE, A DEFENSE GENE CONFERRING RESISTA	jasmonic acid biosynthetic process (GO:0009695) /// response to wounding (GO:0009611) /// lipid oxidation (GO:0034440) /// response to jasmonic acid stimulus (GO:0009753) /// growth (GO:0040007)	lipoxygenase activity (GO:0016165) /// protein binding (GO:0005515)	chloroplast thylakoid membrane (GO:0009535) /// plasma membrane (GO:0005886) /// chloroplast (GO:0009507) /// cytoplasm (GO:0005737) /// plastid (GO:0009536)
++	responses	ja	response to jasmonic acid stimulus (GO:0009753)	XLOC_015750	GRMZM2G104176	1.14536	3.19589	7.24729	1.47069	0.00826942	1.18122	0.0350096					INDOLE-3-ACETIC ACID INDUCIBLE 18 /// PHYTOCHROME-ASSOCIATED PROTEIN 1	PHYTOCHROME-ASSOCIATED PROTEIN 1 (PAP1)	response to auxin stimulus (GO:0009733) /// cellular response to nitrogen starvation (GO:0006995) /// response to brassinosteroid stimulus (GO:0009741) /// response to jasmonic acid stimulus (GO:0009753) /// jasmonic acid metabolic process (GO:0009694)	sequence-specific DNA binding transcription factor activity (GO:0003700) /// protein binding (GO:0005515)	---
++	responses	ja	response to jasmonic acid stimulus (GO:0009753)	XLOC_032829	GRMZM2G430849	11.3571	120.889	285.47	3.40228	0	1.23966	0.0177947					NAC DOMAIN CONTAINING PROTEIN /// NAC DOMAIN CONTAINING PROTEIN 32 /// NAC (NO APICAL MERISTEM) DOMAIN TRANSCRIPTIONAL REGULATOR SUPERFAMILY PROTEIN	BELONGS TO A LARGE FAMILY OF PUTATIVE TRANSCRIPTIONAL ACTIVATORS WITH NAC DOMAIN. TRANSCRIPT LEVEL INCREASES IN RESPONSE TO WOUNDING AND ABSCISIC ACID. ATAF1 ATTENTUATES ABA SIGNALING AND SYTHESIS. MUTANTS ARE HYPOSENSITIVE TO ABA. /// NOTE OF CAUTION: NO	multicellular organismal development (GO:0007275) /// negative regulation of abscisic acid mediated signaling pathway (GO:0009788) /// response to abscisic acid stimulus (GO:0009737) /// response to jasmonic acid stimulus (GO:0009753) /// jasmonic acid bi	sequence-specific DNA binding transcription factor activity (GO:0003700)	cellular_component (GO:0005575) /// nucleus (GO:0005634)
++	responses	sa	response to salicylic acid stimulus (GO:0009751)	XLOC_036198	GRMZM2G143640	0.0482459	8.15767	17.3832	7.39187	2.90607e-10	1.09147	0.0335484					DUPLICATED HOMEODOMAIN-LIKE SUPERFAMILY PROTEIN /// HOMEODOMAIN-LIKE TRANSCRIPTIONAL REGULATOR /// HOMEODOMAIN-LIKE	PUTATIVE TRANSCRIPTION FACTORS INTERACTING WITH THE GENE PRODUCT OF VHA-B1 (VACUOLAR ATPASE SUBUNIT B1; AS SHOWN THROUGH YEAST TWO-HYBRID ASSAY).	regulation of transcription, DNA-dependent (GO:0006355) /// response to salicylic acid stimulus (GO:0009751) /// response to gibberellin stimulus (GO:0009739) /// cysteine biosynthetic process (GO:0019344) /// heat acclimation (GO:0010286)	sequence-specific DNA binding transcription factor activity (GO:0003700) /// DNA binding (GO:0003677)	nucleus (GO:0005634)
++	responses	sa	response to salicylic acid stimulus (GO:0009751)	XLOC_034484	GRMZM2G123394	0.643613	7.35046	19.0466	3.50384	4.29005e-14	1.37363	0.00478788					ORTHOLOG OF SUGAR BEET HS1 PRO-1 2 /// HS1PRO-1 PROTEIN	---	response to chitin (GO:0010200) /// defense response to bacterium, incompatible interaction (GO:0009816) /// respiratory burst involved in defense response (GO:0002679) /// response to salicylic acid stimulus (GO:0009751) /// intracellular signal transduc	protein binding (GO:0005515)	---
++	responses	sa	salicylic acid mediated signaling pathway (GO:0009863)	XLOC_036202	GRMZM5G805609	5.29675	31.2598	82.5451	2.5514	1.82743e-08	1.40087	0.0179296					GLYCOSYL HYDROLASE SUPERFAMILY PROTEIN	---	regulation of plant-type hypersensitive response (GO:0010363) /// salicylic acid mediated signaling pathway (GO:0009863) /// jasmonic acid mediated signaling pathway (GO:0009867) /// protein targeting to membrane (GO:0006612)	hydrolase activity, hydrolyzing O-glycosyl compounds (GO:0004553)	anchored to membrane (GO:0031225) /// cytoplasm (GO:0005737) /// nucleus (GO:0005634)
++	responses	sa	response to salicylic acid stimulus (GO:0009751)	XLOC_033140	GRMZM2G049695	0.782894	5.95884	23.4784	2.91841	4.98065e-09	1.97823	1.56106e-05					MYB-LIKE TRANSCRIPTION FACTOR FAMILY PROTEIN	---	regulation of transcription, DNA-dependent (GO:0006355) /// response to salicylic acid stimulus (GO:0009751) /// response to abscisic acid stimulus (GO:0009737) /// response to jasmonic acid stimulus (GO:0009753) /// response to gibberellin stimulus (GO:0	sequence-specific DNA binding transcription factor activity (GO:0003700) /// nucleic acid binding (GO:0003676) /// DNA binding (GO:0003677)	---
++	responses	sa	salicylic acid mediated signaling pathway (GO:0009863)	XLOC_002363	GRMZM2G066801	6.18985	54.2404	215.002	3.12166	2.58471e-07	1.98691	0.00208078					Major facilitator superfamily protein	---	regulation of plant-type hypersensitive response (GO:0010363) /// endoplasmic reticulum unfolded protein response (GO:0030968) /// salicylic acid mediated signaling pathway (GO:0009863) /// jasmonic acid mediated signaling pathway (GO:0009867) /// plant-t	carbohydrate transmembrane transporter activity (GO:0015144) /// N-methylnicotinate transporter activity (GO:0090417) /// sugar:hydrogen symporter activity (GO:0005351) /// nicotinate transporter activity (GO:0090416)	plasma membrane (GO:0005886) /// membrane (GO:0016020)
++	responses	sa	salicylic acid mediated signaling pathway (GO:0009863)	XLOC_037720	AC197717.3_FG002	0.816536	3.68422	11.1076	2.16404	0.000183083	1.59212	0.00341621					ABI FIVE BINDING PROTEIN /// ABI FIVE BINDING PROTEIN 2	ENCODES A MEMBER OF A SMALL PLANT-SPECIFIC GENE FAMILY WHOSE MEMBERS INTERACT WITH ABI5 AND APPEAR TO BE INVOLVED IN MEDIATING STRESS RESPONSES. AFP2 MUTANTS AFFECT A NUMBER OF ABA MEDIATED PROCESSES SUCH AS GERMINATION AND RESPONSE TO OSMOTIC AND SUGAR S	positive regulation of transcription, DNA-dependent (GO:0045893) /// abscisic acid mediated signaling pathway (GO:0009738) /// regulation of plant-type hypersensitive response (GO:0010363) /// negative regulation of programmed cell death (GO:0043069) ///	protein binding (GO:0005515)	nucleus (GO:0005634)
++	responses	sa	salicylic acid mediated signaling pathway (GO:0009863)	XLOC_003751	GRMZM2G011598	5.18728	30.006	185.521	2.52246	3.08643e-11	2.62826	2.31035e-09					NAC DOMAIN CONTAINING PROTEIN /// NAC DOMAIN CONTAINING PROTEIN 3 /// NAC DOMAIN CONTAINING PROTEIN 19	ENCODES AN ATAF-LIKE NAC-DOMAIN TRANSCRIPTION FACTOR THAT DOESN'T CONTAIN C-TERMINAL SEQUENCES SHARED BY CUC1, CUC2 AND NAM. NOTE: THIS PROTEIN (ATNAC3) IS NOT TO BE CONFUSED WITH THE PROTEIN ENCODED BY LOCUS AT3G29035, WHICH, ON OCCASION, HAS ALSO BEEN R	multicellular organismal development (GO:0007275) /// regulation of plant-type hypersensitive response (GO:0010363) /// salicylic acid mediated signaling pathway (GO:0009863) /// abscisic acid mediated signaling pathway (GO:0009738) /// jasmonic acid medi	sequence-specific DNA binding transcription factor activity (GO:0003700) /// protein binding (GO:0005515)	cellular_component (GO:0005575) /// nucleus (GO:0005634)
++	transcription_factor	CCAAT	CCAAT-binding factor complex (GO:0016602)	XLOC_013123	GRMZM2G040349	1.3826	4.13194	19.1982	1.5697	0.0309222	2.21608	0.000265828					NUCLEAR FACTOR Y, SUBUNIT A /// NUCLEAR FACTOR Y, SUBUNIT A9 /// NUCLEAR FACTOR Y, SUBUNIT A7	ENCODES A /// ENCODES A MEMBER OF THE CCAAT-BINDING TRANSCRIPTION FACTOR (CBF-B/NF-YA) FAMILY. EXPRESSION IS UPREGULATED IN RESPONSE TO ABA AND DROUGHT. THIS REGULATION APPEARS TO BE MEDIATED BY MIR169A WHICH IS DOWNREGULATED IN RESPONSE TO DROUGHT. NFY	regulation of transcription, DNA-dependent (GO:0006355) /// negative regulation of transcription, DNA-dependent (GO:0045892) /// somatic embryogenesis (GO:0010262) /// embryo development (GO:0009790) /// seed development (GO:0048316)	sequence-specific DNA binding transcription factor activity (GO:0003700)	CCAAT-binding factor complex (GO:0016602) /// nucleus (GO:0005634)
++	transcription_factor	HSF	heat\sstress\stranscription	XLOC_025524	GRMZM2G105348	0.179816	23.6546	59.8126	7.02973	0	1.33833	0.00227595					HEAT SHOCK TRANSCRIPTION FACTOR /// HEAT SHOCK TRANSCRIPTION FACTOR A7A /// HEAT SHOCK TRANSCRIPTION FACTOR C1	MEMBER OF HEAT STRESS TRANSCRIPTION FACTOR (HSF) FAMILY /// MEMBER OF HEAT STRESS TRANSCRIPTION FACTOR (HSF) FAMILY. INVOLVED IN RESPONSE TO MISFOLDED PROTEIN ACCUMULATION IN THE CYTOSOL. REGULATED BY ALTERNATIVE SPLICING AND NON-SENSE-MEDIATED DECAY.	response to high light intensity (GO:0009644) /// response to hydrogen peroxide (GO:0042542) /// toxin catabolic process (GO:0009407) /// response to heat (GO:0009408) /// protein folding (GO:0006457)	sequence-specific DNA binding transcription factor activity (GO:0003700) /// DNA binding (GO:0003677) /// protein binding (GO:0005515)	nucleus (GO:0005634)
++	transcription_factor	MYB	MYB[\s\-]*[likerelated\s\-]*transcription\s+factor	XLOC_033140	GRMZM2G049695	0.782894	5.95884	23.4784	2.91841	4.98065e-09	1.97823	1.56106e-05					MYB-LIKE TRANSCRIPTION FACTOR FAMILY PROTEIN	---	regulation of transcription, DNA-dependent (GO:0006355) /// response to salicylic acid stimulus (GO:0009751) /// response to abscisic acid stimulus (GO:0009737) /// response to jasmonic acid stimulus (GO:0009753) /// response to gibberellin stimulus (GO:0	sequence-specific DNA binding transcription factor activity (GO:0003700) /// nucleic acid binding (GO:0003676) /// DNA binding (GO:0003677)	---
++	transcription_factor	NAC	NAC[\s\-]*domain\s+containing\s+protein	XLOC_032987	GRMZM2G109627	7.57267	30.3032	161.823	1.99086	3.5389e-08	2.41688	4.45363e-08					NAC DOMAIN CONTAINING PROTEIN /// NAC DOMAIN CONTAINING PROTEIN 2 /// NAC-LIKE, ACTIVATED BY AP3/PI	NOTE OF CAUTION: NOT TO BE CONFUSED WITH ANOTHER PROTEIN (ATNAC6 LOCUS AT5G39610) WHICH ON OCCASION HAS ALSO BEEN REFERRED TO AS ATNAC2. /// ENCODES A MEMBER OF THE NAC TRANSCRIPTION FACTOR GENE FAMILY. IT IS EXPRESSED IN FLORAL PRIMORDIA AND UPREGULATED	multicellular organismal development (GO:0007275) /// multidimensional cell growth (GO:0009825) /// innate immune response (GO:0045087) /// response to bacterium (GO:0009617) /// amino acid transport (GO:0006865)	sequence-specific DNA binding transcription factor activity (GO:0003700)	cellular_component (GO:0005575) /// nucleus (GO:0005634)
++	transcription_factor	NAC	NAC[\s\-]*domain\s+containing\s+protein	XLOC_037526	GRMZM2G159500	11.2504	29.4569	82.0747	1.3789	0.004871	1.47833	0.00755339					NAC DOMAIN CONTAINING PROTEIN 100 /// NAC DOMAIN CONTAINING PROTEIN /// NAC DOMAIN CONTAINING PROTEIN 80	---	multicellular organismal development (GO:0007275) /// heat acclimation (GO:0010286)	sequence-specific DNA binding transcription factor activity (GO:0003700)	cellular_component (GO:0005575) /// cytoplasm (GO:0005737) /// nucleus (GO:0005634)
++	transcription_factor	NAC	NAC[\s\-]*domain\s+containing\s+protein	XLOC_031292	GRMZM2G181605	1.06147	3.44084	32.4592	1.68696	0.00276872	3.23779	1.19102e-12					NAC DOMAIN CONTAINING PROTEIN /// NAC DOMAIN CONTAINING PROTEIN 3 /// NAC DOMAIN CONTAINING PROTEIN 6	ENCODES A PROTEIN WITH TRANSCRIPTION FACTOR ACTIVITY. NOTE: THIS PROTEIN (AT3G29035) ON OCCASION HAS ALSO BEEN REFERRED TO AS ATNAC3, NOT TO BE CONFUSED WITH THE ATNAC3 FOUND AT LOCUS AT3G15500. /// ENCODES A NAC-DOMAIN TRANSCRIPTION FACTOR. POSITIVELY RE	multicellular organismal development (GO:0007275) /// leaf senescence (GO:0010150) /// abscisic acid mediated signaling pathway (GO:0009738) /// ethylene mediated signaling pathway (GO:0009873) /// response to abscisic acid stimulus (GO:0009737)	sequence-specific DNA binding transcription factor activity (GO:0003700) /// protein homodimerization activity (GO:0042803)	cellular_component (GO:0005575) /// nucleus (GO:0005634) /// cytoplasm (GO:0005737)
++	transcription_factor	NAC	NAC[\s\-]*domain\s+containing\s+protein	XLOC_006221	GRMZM2G083347	11.0509	48.1496	133.092	2.11363	2.09381e-08	1.46683	0.0039932					NAC DOMAIN CONTAINING PROTEIN /// NAC DOMAIN CONTAINING PROTEIN 25 /// NAC DOMAIN CONTAINING PROTEIN 32	ENCODES A MEMBER OF THE NAC TRANSCRIPTION FACTOR GENE FAMILY. IT IS EXPRESSED IN FLORAL PRIMORDIA AND UPREGULATED BY AP3 AND PI. ITS EXPRESSION IS ASSOCIATED WITH LEAF SENESCENCE. /// ENCODES A NAC DOMAIN TRANSCRIPTION FACTOR THAT INTERACTS WITH VND7 AN	multicellular organismal development (GO:0007275) /// leaf senescence (GO:0010150) /// positive regulation of flavonoid biosynthetic process (GO:0009963) /// negative regulation of transcription, DNA-dependent (GO:0045892) /// regulation of plant-type hyp	sequence-specific DNA binding transcription factor activity (GO:0003700) /// protein binding (GO:0005515)	cellular_component (GO:0005575) /// nucleus (GO:0005634)
++	transcription_factor	NAC	NAC[\s\-]*domain\s+containing\s+protein	XLOC_003749	GRMZM2G031001	5.26449	13.1565	29.7655	1.31168	0.00180114	1.17786	0.0153838					NAC DOMAIN CONTAINING PROTEIN 100 /// ARABIDOPSIS NAC DOMAIN CONTAINING PROTEIN 87 /// NAC DOMAIN CONTAINING PROTEIN 46	---	multicellular organismal development (GO:0007275) /// heat acclimation (GO:0010286)	sequence-specific DNA binding transcription factor activity (GO:0003700)	cellular_component (GO:0005575) /// cytoplasm (GO:0005737) /// nucleus (GO:0005634)
++	transcription_factor	NAC	NAC[\s\-]*domain\s+containing\s+protein	XLOC_025777	GRMZM2G146380	1.53224	6.3274	52.0756	2.03624	0.00026249	3.04092	6.74113e-11					NAC DOMAIN CONTAINING PROTEIN /// NAC (NO APICAL MERISTEM) DOMAIN TRANSCRIPTIONAL REGULATOR SUPERFAMILY PROTEIN /// NAC 014	ENCODES A NAC-DOMAIN TRANSCRIPTION FACTOR. EXPRESSED IN THE VASCULAR TISSUE. /// ENCODES A /// NAC DOMAIN PROTEIN. SMB, BRN1, AND BRN2 ACT TO REGULATE ROOT CAP MATURATION, IN A PARTIALLY REDUNDANT FASHION.BRN1 AND BRN2, CONTROL THE CELL WALL MATURATION	multicellular organismal development (GO:0007275) /// positive regulation of transcription, DNA-dependent (GO:0045893) /// regulation of transcription, DNA-dependent (GO:0006355) /// response to abscisic acid stimulus (GO:0009737) /// response to jasmonic	sequence-specific DNA binding transcription factor activity (GO:0003700) /// protein binding (GO:0005515) /// protein homodimerization activity (GO:0042803) /// protein histidine kinase binding (GO:0043424) /// sequence-specific DNA binding (GO:0043565)	cellular_component (GO:0005575) /// nucleus (GO:0005634) /// cytoplasm (GO:0005737) /// plasma membrane (GO:0005886) /// chloroplast (GO:0009507)
++	transcription_factor	NAC	NAC[\s\-]*domain\s+containing\s+protein	XLOC_003751	GRMZM2G011598	5.18728	30.006	185.521	2.52246	3.08643e-11	2.62826	2.31035e-09					NAC DOMAIN CONTAINING PROTEIN /// NAC DOMAIN CONTAINING PROTEIN 3 /// NAC DOMAIN CONTAINING PROTEIN 19	ENCODES AN ATAF-LIKE NAC-DOMAIN TRANSCRIPTION FACTOR THAT DOESN'T CONTAIN C-TERMINAL SEQUENCES SHARED BY CUC1, CUC2 AND NAM. NOTE: THIS PROTEIN (ATNAC3) IS NOT TO BE CONFUSED WITH THE PROTEIN ENCODED BY LOCUS AT3G29035, WHICH, ON OCCASION, HAS ALSO BEEN R	multicellular organismal development (GO:0007275) /// regulation of plant-type hypersensitive response (GO:0010363) /// salicylic acid mediated signaling pathway (GO:0009863) /// abscisic acid mediated signaling pathway (GO:0009738) /// jasmonic acid medi	sequence-specific DNA binding transcription factor activity (GO:0003700) /// protein binding (GO:0005515)	cellular_component (GO:0005575) /// nucleus (GO:0005634)
++	transcription_factor	NAC	NAC[\s\-]*domain\s+containing\s+protein	XLOC_032829	GRMZM2G430849	11.3571	120.889	285.47	3.40228	0	1.23966	0.0177947					NAC DOMAIN CONTAINING PROTEIN /// NAC DOMAIN CONTAINING PROTEIN 32 /// NAC (NO APICAL MERISTEM) DOMAIN TRANSCRIPTIONAL REGULATOR SUPERFAMILY PROTEIN	BELONGS TO A LARGE FAMILY OF PUTATIVE TRANSCRIPTIONAL ACTIVATORS WITH NAC DOMAIN. TRANSCRIPT LEVEL INCREASES IN RESPONSE TO WOUNDING AND ABSCISIC ACID. ATAF1 ATTENTUATES ABA SIGNALING AND SYTHESIS. MUTANTS ARE HYPOSENSITIVE TO ABA. /// NOTE OF CAUTION: NO	multicellular organismal development (GO:0007275) /// negative regulation of abscisic acid mediated signaling pathway (GO:0009788) /// response to abscisic acid stimulus (GO:0009737) /// response to jasmonic acid stimulus (GO:0009753) /// jasmonic acid bi	sequence-specific DNA binding transcription factor activity (GO:0003700)	cellular_component (GO:0005575) /// nucleus (GO:0005634)
++	transcription_factor	WRKY	WRKY[\s\-]*DNA[\s\-]*binding[\s\-]*protein	XLOC_023437	GRMZM2G701979	2.90798	7.79876	18.3521	1.41349	0.0285696	1.23463	0.0448769					WRKY DNA-binding protein 69	member of WRKY Transcription Factor; Group II-e	regulation of transcription, DNA-dependent (GO:0006355) /// brassinosteroid biosynthetic process (GO:0016132)	sequence-specific DNA binding transcription factor activity (GO:0003700)	---
++	transcription_factor	ZF	zinc[\s\-]*finger\s*protein	XLOC_036336	GRMZM2G106344	0.548985	8.10165	231.884	3.87364	0	4.83905	0					PROTEIN KINASE C-LIKE ZINC FINGER PROTEIN /// DC1 DOMAIN-CONTAINING PROTEIN	REDUCE TRANSMISSION THROUGH POLLEN.	negative regulation of transcription, DNA-dependent (GO:0045892) /// cellular response to phosphate starvation (GO:0016036) /// galactolipid biosynthetic process (GO:0019375) /// regulation of pollen tube growth (GO:0080092) /// pollen tube guidance (GO:0	---	cellular_component (GO:0005575)
++	transcription_factor	ZF	zinc[\s\-]*finger\s*protein	XLOC_003418	GRMZM2G171073	1.20194	2.87893	7.74177	1.25043	0.0279595	1.42713	0.00819836					C2H2-LIKE ZINC FINGER PROTEIN /// INDETERMINATE(ID)-DOMAIN 2	ZINC FINGER PROTEIN, SIMILAR TO MAIZE INDETERMINATE1 (ID1)	regulation of transcription, DNA-dependent (GO:0006355) /// systemic acquired resistance, salicylic acid mediated signaling pathway (GO:0009862) /// regulation of gibberellic acid mediated signaling pathway (GO:0009937) /// positive regulation of transcri	sequence-specific DNA binding transcription factor activity (GO:0003700) /// nucleic acid binding (GO:0003676) /// zinc ion binding (GO:0008270) /// protein binding (GO:0005515)	nucleus (GO:0005634)
++	transcription_factor	ZF	zinc[\s\-]*finger\s*transcription	XLOC_005722	GRMZM2G400714	2.15498	14.3715	30.0574	2.72773	4.04553e-11	1.06451	0.0466146					ZINC-FINGER PROTEIN 3 /// C2H2 AND C2HC ZINC FINGERS SUPERFAMILY PROTEIN /// ZINC FINGER OF ARABIDOPSIS THALIANA 6	ENCODES ZINC FINGER PROTEIN. MRNA LEVELS ARE ELEVATED IN RESPONSE TO HIGH SALINITY AND LOW TEMPERATURE. THE PROTEIN IS LOCALIZED TO THE NUCLEUS AND ACTS AS A TRANSCRIPTIONAL REPRESSOR. /// PUTATIVE C2H2 ZINC FINGER TRANSCRIPTION FACTOR MRNA, /// ENCODES	response to chitin (GO:0010200) /// negative regulation of transcription, DNA-dependent (GO:0045892) /// hyperosmotic salinity response (GO:0042538) /// response to cold (GO:0009409) /// respiratory burst involved in defense response (GO:0002679)	sequence-specific DNA binding transcription factor activity (GO:0003700) /// nucleic acid binding (GO:0003676) /// zinc ion binding (GO:0008270) /// sequence-specific DNA binding (GO:0043565) /// DNA binding (GO:0003677)	nucleus (GO:0005634)
++	transcription_factor	bZIP	leucine[\s\-]*zip	XLOC_015324	GRMZM2G117851	1.29553	8.23719	20.3186	2.65888	4.37126e-09	1.30258	0.00693484					G-BOX BINDING FACTOR /// G-BOX BINDING FACTOR 3 /// G-BOX BINDING FACTOR 2	ENCODES A BZIP G-BOX BINDING PROTEIN WHOSE EXPRESSION IS INDUCED BY ABA. IT HAS BEEN SHOWN TO BIND TO ADH THAT CONTAINS THE G-BOX AND IS INDUCED BY COLD AND WATER DEPRIVATION. GBF3 HAS BEEN SHOWN TO BE EXPRESSED MOSTLY IN THE ROOT AND DARK-GROWN LEAVES. G	endoplasmic reticulum unfolded protein response (GO:0030968) /// response to xenobiotic stimulus (GO:0009410) /// abscisic acid mediated signaling pathway (GO:0009738) /// ethylene mediated signaling pathway (GO:0009873) /// response to abscisic acid stim	sequence-specific DNA binding transcription factor activity (GO:0003700) /// sequence-specific DNA binding (GO:0043565) /// DNA binding (GO:0003677)	cytoplasm (GO:0005737) /// nucleus (GO:0005634) /// cytosol (GO:0005829)
++	transcription_factor	bZIP	leucine[\s\-]*zip	XLOC_028040	GRMZM2G011932	15.602	61.4738	162.52	1.9685	9.25135e-06	1.40257	0.0275209					G-BOX BINDING FACTOR /// G-BOX BINDING FACTOR 3 /// G-BOX BINDING FACTOR 2	ENCODES A BZIP G-BOX BINDING PROTEIN WHOSE EXPRESSION IS INDUCED BY ABA. IT HAS BEEN SHOWN TO BIND TO ADH THAT CONTAINS THE G-BOX AND IS INDUCED BY COLD AND WATER DEPRIVATION. GBF3 HAS BEEN SHOWN TO BE EXPRESSED MOSTLY IN THE ROOT AND DARK-GROWN LEAVES. G	endoplasmic reticulum unfolded protein response (GO:0030968) /// response to xenobiotic stimulus (GO:0009410) /// abscisic acid mediated signaling pathway (GO:0009738) /// ethylene mediated signaling pathway (GO:0009873) /// response to abscisic acid stim	sequence-specific DNA binding transcription factor activity (GO:0003700) /// sequence-specific DNA binding (GO:0043565) /// DNA binding (GO:0003677)	cytoplasm (GO:0005737) /// nucleus (GO:0005634) /// cytosol (GO:0005829)
++	transcription_factor	bZIP	leucine[\s\-]*zip	XLOC_014824	GRMZM5G858197	4.98103	17.219	48.7743	1.77975	0.000206998	1.50212	0.00126281					BASIC-LEUCINE ZIPPER (BZIP) TRANSCRIPTION FACTOR FAMILY PROTEIN /// G-BOX BINDING FACTOR 4	TRANSCRIPTION FACTOR HOMOLOGOUS TO ABI5. REGULATES ATEM1 EXPRESSION BY BINDING DIRECTLY AT THE ATEM1 PROMOTER. LOCATED IN THE NUCLEUS AND EXPRESSED DURING SEED MATURATION IN THE COTYLEDONS AND LATER IN THE WHOLE EMBRYO. /// ENCODES A BASIC LEUCINE ZIPPER	endoplasmic reticulum unfolded protein response (GO:0030968) /// response to xenobiotic stimulus (GO:0009410) /// positive regulation of transcription, DNA-dependent (GO:0045893) /// regulation of transcription, DNA-dependent (GO:0006355) /// abscisic aci	sequence-specific DNA binding transcription factor activity (GO:0003700) /// DNA binding (GO:0003677) /// sequence-specific DNA binding (GO:0043565)	nucleus (GO:0005634)
++	transcription_factor	homeo_zip	Homeodomain[\s\-like]*[superfamily]*\s*protein	XLOC_036198	GRMZM2G143640	0.0482459	8.15767	17.3832	7.39187	2.90607e-10	1.09147	0.0335484					DUPLICATED HOMEODOMAIN-LIKE SUPERFAMILY PROTEIN /// HOMEODOMAIN-LIKE TRANSCRIPTIONAL REGULATOR /// HOMEODOMAIN-LIKE	PUTATIVE TRANSCRIPTION FACTORS INTERACTING WITH THE GENE PRODUCT OF VHA-B1 (VACUOLAR ATPASE SUBUNIT B1; AS SHOWN THROUGH YEAST TWO-HYBRID ASSAY).	regulation of transcription, DNA-dependent (GO:0006355) /// response to salicylic acid stimulus (GO:0009751) /// response to gibberellin stimulus (GO:0009739) /// cysteine biosynthetic process (GO:0019344) /// heat acclimation (GO:0010286)	sequence-specific DNA binding transcription factor activity (GO:0003700) /// DNA binding (GO:0003677)	nucleus (GO:0005634)
--'
--	chloroplast	chloro	chloroplast inner membrane (GO:0009706)	XLOC_005486	GRMZM2G133684	91.7849	42.586	11.7854	-1.11761	0.0231162	-1.85338	0.000229442					INTEGRAL MEMBRANE HPP FAMILY PROTEIN	---	biological_process (GO:0008150) /// circadian rhythm (GO:0007623)	molecular_function (GO:0003674)	integral to membrane (GO:0016021) /// chloroplast inner membrane (GO:0009706)
--	chloroplast	chloro	chloroplast thylakoid lumen (GO:0009543)	XLOC_022177	GRMZM2G087435	6.80938	3.00133	0.536575	-1.19166	0.0485991	-2.48375	0.000319258					photosystem II 11 kDa protein-related	Encodes a Psb27 homolog involved in photosystem II biogenesis.	photosystem II assembly (GO:0010207) /// pentose-phosphate shunt (GO:0006098)	molecular_function (GO:0003674)	chloroplast thylakoid lumen (GO:0009543)
--	chloroplast	chloro	chloroplast envelope (GO:0009941)	XLOC_023591	GRMZM2G092780	5.0326	2.27507	0.430514	-1.15512	0.0271492	-2.40178	0.000144524					phosphate transporter 2;1	low affinity phosphate transporter	callose deposition in cell wall (GO:0052543) /// carotenoid biosynthetic process (GO:0016117) /// cellular membrane fusion (GO:0006944) /// phosphate ion transport (GO:0006817) /// microsporogenesis (GO:0009556)	low affinity phosphate transmembrane transporter activity (GO:0009673)	chloroplast envelope (GO:0009941)
--	chloroplast	chloro	chloroplast stroma (GO:0009570)	XLOC_003111	GRMZM2G044247	13.6649	6.38055	0.404169	-1.10846	0.0245048	-3.98065	3.3732e-11					Dihydrodipicolinate reductase, bacterial/plant	Is essential for chloroplast NAD(P)H dehydrogenase activity, which is involved in electron transfer between PSII and PSI. Likely functions in biogenesis or stabilization of the NAD(P)H dehydrogenase complex.	positive regulation of transcription, DNA-dependent (GO:0045893) /// photosynthetic electron transport in photosystem I (GO:0009773) /// lysine biosynthetic process via diaminopimelate (GO:0009089) /// photosynthesis, light reaction (GO:0019684) /// stoma	dihydrodipicolinate reductase activity (GO:0008839)	chloroplast stroma (GO:0009570)
--	chloroplast	thylakoid_membrane	chloroplast thylakoid membrane (GO:0009535)	XLOC_020684	GRMZM2G021256	21.5101	10.2506	1.50707	-1.07904	0.0328282	-2.76589	2.91449e-06					PsbQ-like 2	Encodes a subunit of the NAD(P)H dehydrogenase complex located in the chloroplast thylakoid lumen.	photosynthetic electron transport chain (GO:0009767) /// pentose-phosphate shunt (GO:0006098)	electron transporter, transferring electrons within the cyclic electron transport pathway of photosynthesis activity (GO:0045156)	nitrite reductase complex [NAD(P)H] (GO:0009344) /// chloroplast thylakoid membrane (GO:0009535) /// chloroplast thylakoid lumen (GO:0009543) /// chloroplast photosystem II (GO:0030095) /// chloroplast thylakoid (GO:0009534)
--	chloroplast	thylakoid_membrane	chloroplast thylakoid membrane (GO:0009535)	XLOC_031413	GRMZM2G065040	13.2338	4.39661	1.02512	-1.59949	0.00171555	-2.10059	0.00193915					---	---	positive regulation of transcription, DNA-dependent (GO:0045893) /// cell differentiation (GO:0030154) /// biological_process (GO:0008150) /// leaf morphogenesis (GO:0009965)	molecular_function (GO:0003674)	chloroplast thylakoid membrane (GO:0009535)
--	membrane	bound	plasma membrane (GO:0005886)	XLOC_002351	GRMZM5G812926	5.2827	2.2458	0.846348	-1.24378	0.0137549	-1.40791	0.0354058					PHOTOTROPIC-RESPONSIVE NPH3 FAMILY PROTEIN	---	response to light stimulus (GO:0009416)	signal transducer activity (GO:0004871)	cellular_component (GO:0005575) /// plasma membrane (GO:0005886)
--	membrane	bound	anchored to membrane (GO:0031225)	XLOC_013939	GRMZM2G339866	11.0011	4.27015	0.0242309	-1.37502	0.0139398	-7.46129	0.0032733					PROTEIN OF UNKNOWN FUNCTION (DUF 3339)	---	biological_process (GO:0008150)	molecular_function (GO:0003674)	anchored to membrane (GO:0031225)
--	membrane	bound	membrane (GO:0016020)	XLOC_006382	GRMZM2G146981	298.348	142.547	45.8396	-1.07529	0.0319729	-1.63678	9.89072e-05					TRANSMEMBRANE PROTEIN-RELATED	---	biological_process (GO:0008150)	molecular_function (GO:0003674)	cellular_component (GO:0005575) /// membrane (GO:0016020)
--	membrane	bound	chloroplast inner membrane (GO:0009706)	XLOC_005486	GRMZM2G133684	91.7849	42.586	11.7854	-1.11761	0.0231162	-1.85338	0.000229442					INTEGRAL MEMBRANE HPP FAMILY PROTEIN	---	biological_process (GO:0008150) /// circadian rhythm (GO:0007623)	molecular_function (GO:0003674)	integral to membrane (GO:0016021) /// chloroplast inner membrane (GO:0009706)
--	membrane	bound	anchored to membrane (GO:0031225)	XLOC_028415	GRMZM2G057630	32.3704	7.7771	2.0929	-2.0671	3.11359e-06	-1.89373	0.00369682					PROTEIN OF UNKNOWN FUNCTION (DUF 3339)	---	biological_process (GO:0008150)	molecular_function (GO:0003674)	anchored to membrane (GO:0031225)
--	membrane	kinase	signal transduction (GO:0007165)	XLOC_001289	GRMZM5G891425	28.7475	14.0516	2.7536	-1.04244	0.0170272	-2.35134	6.64729e-06					receptor like protein 31	---	signal transduction (GO:0007165) /// defense response (GO:0006952)	kinase activity (GO:0016301)	---
--	membrane	kinase	receptor.{0,30}kinase	XLOC_032486	GRMZM2G379780	5.42097	1.96243	0.294252	-1.47565	0.00598218	-2.73751	2.72141e-05					CYSTEINE-RICH RLK (RECEPTOR-LIKE PROTEIN KINASE) /// CYSTEINE-RICH RLK (RECEPTOR-LIKE PROTEIN KINASE) 7 /// CYSTEINE-RICH RLK (RECEPTOR-LIKE PROTEIN KINASE) 6	ENCODES A CYSTEINE-RICH RECEPTOR-LIKE PROTEIN KINASE. /// ARABIDOPSIS THALIANA RECEPTOR-LIKE PROTEIN KINASE. NAMING CONVENTION FROM CHEN ET AL 2003 (PMID 14756307) /// ENCODES A	defense response to bacterium, incompatible interaction (GO:0009816) /// endoplasmic reticulum unfolded protein response (GO:0030968) /// response to endoplasmic reticulum stress (GO:0034976) /// cellular response to nitrogen starvation (GO:0006995) /// s	kinase activity (GO:0016301) /// protein kinase activity (GO:0004672) /// protein binding (GO:0005515)	plasma membrane (GO:0005886) /// membrane (GO:0016020)
--	membrane	kinase	protein autophosphorylation (GO:0046777)	XLOC_033210	GRMZM2G700443	36.2508	16.3656	0.915048	-1.15708	0.040146	-4.16068	1.26554e-08					high chlorophyll fluorescence phenotype 173	Encodes HCF173, a protein with weak similarities to the superfamily of the short-chain dehydrogenases/reductases. HCF173 is involved in the initiation of translation of the psbA mRNA. Mutants shows a high chlorophyll fluorescence phenotype (hcf) and are	regulation of proton transport (GO:0010155) /// protein autophosphorylation (GO:0046777) /// translational initiation (GO:0006413) /// photosystem II assembly (GO:0010207)	---	---
--	membrane	kinase	receptor.{0,30}kinase	XLOC_008476	GRMZM2G123450	4.7909	1.8225	0.19798	-1.40411	0.0265643	-3.20249	6.11835e-05					PROTEIN KINASE SUPERFAMILY PROTEIN /// SOMATIC EMBRYOGENESIS RECEPTOR-LIKE KINASE 2	PLASMA MEMBRANE LRR RECEPTOR-LIKE SERINE THREONINE KINASE EXPRESSED DURING EMBRYOGENESIS IN LOCULES UNTIL STAGE 6 ANTHERS, WITH HIGHER EXPRESSION IN THE TAPETAL CELL LAYER. SERK1 AND SERK2 RECEPTOR KINASES FUNCTION REDUNDANTLY AS AN IMPORTANT CONTROL POIN	response to jasmonic acid stimulus (GO:0009753) /// jasmonic acid biosynthetic process (GO:0009695) /// response to wounding (GO:0009611) /// response to fungus (GO:0009620) /// microsporogenesis (GO:0009556)	kinase activity (GO:0016301) /// receptor serine/threonine kinase binding (GO:0033612)	cellular_component (GO:0005575) /// plasma membrane (GO:0005886)
--	membrane	porins	vacuolar	XLOC_029695	GRMZM2G114503	33.5242	14.4214	1.60853	-1.22672	0.00770592	-3.1644	5.36575e-07					DUPLICATED HOMEODOMAIN-LIKE SUPERFAMILY PROTEIN /// RAD-LIKE /// HOMEODOMAIN-LIKE TRANSCRIPTIONAL REGULATOR	PUTATIVE TRANSCRIPTION FACTORS INTERACTING WITH THE GENE PRODUCT OF VHA-B1 (VACUOLAR ATPASE SUBUNIT B1; AS SHOWN THROUGH YEAST TWO-HYBRID ASSAY). /// RSM1 IS A MEMBER OF A SMALL SUB-FAMILY OF SINGLE MYB TRANSCRIPTION FACTORS. ANALYSIS OF OVEREXPRESSIN LIN	regulation of transcription, DNA-dependent (GO:0006355) /// embryo development ending in seed dormancy (GO:0009793) /// response to salicylic acid stimulus (GO:0009751) /// response to gibberellin stimulus (GO:0009739) /// cysteine biosynthetic process (G	sequence-specific DNA binding transcription factor activity (GO:0003700) /// DNA binding (GO:0003677)	nucleus (GO:0005634)
--	membrane	porins	vacuolar	XLOC_033425	GRMZM2G158117	8.18776	2.32333	0.0648435	-1.82701	0.00281936	-5.16309	0.0052979					DUPLICATED HOMEODOMAIN-LIKE SUPERFAMILY PROTEIN /// RAD-LIKE /// HOMEODOMAIN-LIKE TRANSCRIPTIONAL REGULATOR	PUTATIVE TRANSCRIPTION FACTORS INTERACTING WITH THE GENE PRODUCT OF VHA-B1 (VACUOLAR ATPASE SUBUNIT B1; AS SHOWN THROUGH YEAST TWO-HYBRID ASSAY). /// RSM1 IS A MEMBER OF A SMALL SUB-FAMILY OF SINGLE MYB TRANSCRIPTION FACTORS. ANALYSIS OF OVEREXPRESSIN LIN	regulation of transcription, DNA-dependent (GO:0006355) /// embryo development ending in seed dormancy (GO:0009793) /// response to salicylic acid stimulus (GO:0009751) /// response to gibberellin stimulus (GO:0009739) /// cysteine biosynthetic process (G	sequence-specific DNA binding transcription factor activity (GO:0003700) /// DNA binding (GO:0003677)	nucleus (GO:0005634)
--	membrane	porins	vacuolar	XLOC_033371	GRMZM2G159592	6.13528	2.48962	0.287783	-1.31094	0.0192509	-3.11287	1.79212e-05					ETHYLENE RESPONSE DNA BINDING FACTOR 3 /// RELATED TO ABI3/VP1 1 /// AP2/B3 TRANSCRIPTION FACTOR FAMILY PROTEIN	ENCODES AN AP2/B3 DOMAIN TRANSCRIPTION FACTOR WHICH IS UPREGULATED IN RESPONSE TO LOW TEMPERATURE. IT CONTAINS A B3 DNA BINDING DOMAIN. IT HAS CIRCADIAN REGULATION AND MAY FUNCTION AS A NEGATIVE GROWTH REGULATOR. /// ENCODES A MEMBER OF THE RAV TRANSCRIPT	negative regulation of transcription, DNA-dependent (GO:0045892) /// positive regulation of flavonoid biosynthetic process (GO:0009963) /// regulation of plant-type hypersensitive response (GO:0010363) /// regulation of transcription, DNA-dependent (GO:00	sequence-specific DNA binding transcription factor activity (GO:0003700) /// DNA binding (GO:0003677)	nucleus (GO:0005634)
--	membrane	porins	peroxisome (GO:0005777)	XLOC_017160	GRMZM2G563190	10.4981	4.00166	0.582116	-1.40119	0.0016217	-2.78122	1.84223e-06					NAD(P)H DEHYDROGENASE B /// NAD(P)H DEHYDROGENASE B1 /// NAD(P)H DEHYDROGENASE B3	---	---	NADH dehydrogenase activity (GO:0003954) /// disulfide oxidoreductase activity (GO:0015036)	extrinsic to mitochondrial inner membrane (GO:0031314) /// mitochondrion (GO:0005739) /// peroxisome (GO:0005777) /// plastid (GO:0009536)
--	membrane	tm	sugar transmembrane transporter activity (GO:0051119)	XLOC_006224	GRMZM2G021706	28.129	11.8064	3.08117	-1.26223	0.00328938	-1.93801	0.000381167					NODULIN MTN3 FAMILY PROTEIN /// HOMOLOG OF MEDICAGO TRUNCATULA MTN3	HOMOLOG OF THE MEDICAGO NODULIN MTN3	sucrose transport (GO:0015770) /// divalent metal ion transport (GO:0070838) /// cellular cation homeostasis (GO:0030003) /// response to salt stress (GO:0009651) /// calcium ion transport (GO:0006816)	sucrose transmembrane transporter activity (GO:0008515) /// sugar transmembrane transporter activity (GO:0051119)	integral to plasma membrane (GO:0005887) /// membrane (GO:0016020) /// plasma membrane (GO:0005886)
--	membrane	tm	transmembrane transport (GO:0055085)	XLOC_032468	GRMZM2G009223	32.7545	14.9902	1.60524	-1.13741	0.00720345	-3.22316	5.73676e-10					GLUCOSE 6-PHOSPHATE/PHOSPHATE TRANSLOCATOR 1 /// GLUCOSE-6-PHOSPHATE/PHOSPHATE TRANSLOCATOR 2	ENCODES GLUCOSE6-PHOSPHATE/PHOSPHATE TRANSPORTER 1. ESSENTIAL FOR POLLEN MATURATION AND EMBRYO SAC DEVELOPMENT. /// GLUCOSE6-PHOSPHATE/PHOSPHATE TRANSPORTER 2	triose phosphate transmembrane transport (GO:0035436) /// glucose-6-phosphate transport (GO:0015760) /// phosphoenolpyruvate transport (GO:0015714) /// phosphoglycerate transport (GO:0015713) /// transmembrane transport (GO:0055085)	inorganic phosphate transmembrane transporter activity (GO:0005315) /// glucose-6-phosphate transmembrane transporter activity (GO:0015152) /// phosphoglycerate transmembrane transporter activity (GO:0015120) /// triose-phosphate transmembrane transporter	plastid (GO:0009536)
--	membrane	wall	callose deposition in cell wall (GO:0052543)	XLOC_023591	GRMZM2G092780	5.0326	2.27507	0.430514	-1.15512	0.0271492	-2.40178	0.000144524					phosphate transporter 2;1	low affinity phosphate transporter	callose deposition in cell wall (GO:0052543) /// carotenoid biosynthetic process (GO:0016117) /// cellular membrane fusion (GO:0006944) /// phosphate ion transport (GO:0006817) /// microsporogenesis (GO:0009556)	low affinity phosphate transmembrane transporter activity (GO:0009673)	chloroplast envelope (GO:0009941)
--	responses	salt	response to osmotic stress (GO:0006970)	XLOC_030932	GRMZM2G429396	34.3134	9.64557	3.61845	-1.84057	2.11121e-05	-1.41449	0.0304058					HSP20-LIKE CHAPERONES SUPERFAMILY PROTEIN	---	response to heat (GO:0009408) /// response to high light intensity (GO:0009644) /// response to hydrogen peroxide (GO:0042542) /// response to oxidative stress (GO:0006979) /// response to osmotic stress (GO:0006970)	---	cellular_component (GO:0005575) /// cytoplasm (GO:0005737)
--	responses	salt	response to salt stress (GO:0009651)	XLOC_031518	GRMZM2G003306	22.8221	11.2048	3.44367	-1.03605	0.0351536	-1.7021	0.00422921					HISTONE H2A /// HISTONE H2A 12 /// HISTONE H2A 7	ENCODES HTA /// ENCODES HTA12, A HISTONE H2A PROTEIN. /// ENCODES HTA7, A HISTONE H2A PROTEIN.	response to salt stress (GO:0009651) /// calcium ion transport (GO:0006816) /// Golgi organization (GO:0007030) /// cell proliferation (GO:0008283)	DNA binding (GO:0003677)	---
--	responses	salt	response to salt stress (GO:0009651)	XLOC_006224	GRMZM2G021706	28.129	11.8064	3.08117	-1.26223	0.00328938	-1.93801	0.000381167					NODULIN MTN3 FAMILY PROTEIN /// HOMOLOG OF MEDICAGO TRUNCATULA MTN3	HOMOLOG OF THE MEDICAGO NODULIN MTN3	sucrose transport (GO:0015770) /// divalent metal ion transport (GO:0070838) /// cellular cation homeostasis (GO:0030003) /// response to salt stress (GO:0009651) /// calcium ion transport (GO:0006816)	sucrose transmembrane transporter activity (GO:0008515) /// sugar transmembrane transporter activity (GO:0051119)	integral to plasma membrane (GO:0005887) /// membrane (GO:0016020) /// plasma membrane (GO:0005886)
--	responses	light	response to light stimulus (GO:0009416)	XLOC_002351	GRMZM5G812926	5.2827	2.2458	0.846348	-1.24378	0.0137549	-1.40791	0.0354058					PHOTOTROPIC-RESPONSIVE NPH3 FAMILY PROTEIN	---	response to light stimulus (GO:0009416)	signal transducer activity (GO:0004871)	cellular_component (GO:0005575) /// plasma membrane (GO:0005886)
--	responses	light	circadian rhythm (GO:0007623)	XLOC_005486	GRMZM2G133684	91.7849	42.586	11.7854	-1.11761	0.0231162	-1.85338	0.000229442					INTEGRAL MEMBRANE HPP FAMILY PROTEIN	---	biological_process (GO:0008150) /// circadian rhythm (GO:0007623)	molecular_function (GO:0003674)	integral to membrane (GO:0016021) /// chloroplast inner membrane (GO:0009706)
--	responses	light	circadian rhythm (GO:0007623)	XLOC_007412	GRMZM2G129954	30.233	13.9438	5.59925	-1.12624	0.0353584	-1.31631	0.033665					RESPONSE REGULATOR /// RESPONSE REGULATOR 3 /// RESPONSE REGULATOR 9	RESPONSE REGULATOR ARR9, A TWO-COMPONENT RESPONSE REGULATOR-LIKE PROTEIN WITH A RECEIVER DOMAIN WITH A CONSERVED ASPARTATE RESIDUE AND A POSSIBLE PHOSPHORYLATION SITE AND AT THE N-TERMINAL HALF. APPEARS TO INTERACT WITH HISTIDINE KINASE LIKE GENES ATHP3 A	two-component signal transduction system (phosphorelay) (GO:0000160) /// regulation of transcription, DNA-dependent (GO:0006355) /// cytokinin mediated signaling pathway (GO:0009736) /// circadian rhythm (GO:0007623) /// regulation of anthocyanin metaboli	two-component response regulator activity (GO:0000156) /// protein binding (GO:0005515)	nucleus (GO:0005634)
--	responses	light	response to high light intensity (GO:0009644)	XLOC_030932	GRMZM2G429396	34.3134	9.64557	3.61845	-1.84057	2.11121e-05	-1.41449	0.0304058					HSP20-LIKE CHAPERONES SUPERFAMILY PROTEIN	---	response to heat (GO:0009408) /// response to high light intensity (GO:0009644) /// response to hydrogen peroxide (GO:0042542) /// response to oxidative stress (GO:0006979) /// response to osmotic stress (GO:0006970)	---	cellular_component (GO:0005575) /// cytoplasm (GO:0005737)
--	responses	gibberellin	response to gibberellin stimulus (GO:0009739)	XLOC_029695	GRMZM2G114503	33.5242	14.4214	1.60853	-1.22672	0.00770592	-3.1644	5.36575e-07					DUPLICATED HOMEODOMAIN-LIKE SUPERFAMILY PROTEIN /// RAD-LIKE /// HOMEODOMAIN-LIKE TRANSCRIPTIONAL REGULATOR	PUTATIVE TRANSCRIPTION FACTORS INTERACTING WITH THE GENE PRODUCT OF VHA-B1 (VACUOLAR ATPASE SUBUNIT B1; AS SHOWN THROUGH YEAST TWO-HYBRID ASSAY). /// RSM1 IS A MEMBER OF A SMALL SUB-FAMILY OF SINGLE MYB TRANSCRIPTION FACTORS. ANALYSIS OF OVEREXPRESSIN LIN	regulation of transcription, DNA-dependent (GO:0006355) /// embryo development ending in seed dormancy (GO:0009793) /// response to salicylic acid stimulus (GO:0009751) /// response to gibberellin stimulus (GO:0009739) /// cysteine biosynthetic process (G	sequence-specific DNA binding transcription factor activity (GO:0003700) /// DNA binding (GO:0003677)	nucleus (GO:0005634)
--	responses	gibberellin	response to gibberellin stimulus (GO:0009739)	XLOC_033425	GRMZM2G158117	8.18776	2.32333	0.0648435	-1.82701	0.00281936	-5.16309	0.0052979					DUPLICATED HOMEODOMAIN-LIKE SUPERFAMILY PROTEIN /// RAD-LIKE /// HOMEODOMAIN-LIKE TRANSCRIPTIONAL REGULATOR	PUTATIVE TRANSCRIPTION FACTORS INTERACTING WITH THE GENE PRODUCT OF VHA-B1 (VACUOLAR ATPASE SUBUNIT B1; AS SHOWN THROUGH YEAST TWO-HYBRID ASSAY). /// RSM1 IS A MEMBER OF A SMALL SUB-FAMILY OF SINGLE MYB TRANSCRIPTION FACTORS. ANALYSIS OF OVEREXPRESSIN LIN	regulation of transcription, DNA-dependent (GO:0006355) /// embryo development ending in seed dormancy (GO:0009793) /// response to salicylic acid stimulus (GO:0009751) /// response to gibberellin stimulus (GO:0009739) /// cysteine biosynthetic process (G	sequence-specific DNA binding transcription factor activity (GO:0003700) /// DNA binding (GO:0003677)	nucleus (GO:0005634)
--	responses	ja	response to jasmonic acid stimulus (GO:0009753)	XLOC_008476	GRMZM2G123450	4.7909	1.8225	0.19798	-1.40411	0.0265643	-3.20249	6.11835e-05					PROTEIN KINASE SUPERFAMILY PROTEIN /// SOMATIC EMBRYOGENESIS RECEPTOR-LIKE KINASE 2	PLASMA MEMBRANE LRR RECEPTOR-LIKE SERINE THREONINE KINASE EXPRESSED DURING EMBRYOGENESIS IN LOCULES UNTIL STAGE 6 ANTHERS, WITH HIGHER EXPRESSION IN THE TAPETAL CELL LAYER. SERK1 AND SERK2 RECEPTOR KINASES FUNCTION REDUNDANTLY AS AN IMPORTANT CONTROL POIN	response to jasmonic acid stimulus (GO:0009753) /// jasmonic acid biosynthetic process (GO:0009695) /// response to wounding (GO:0009611) /// response to fungus (GO:0009620) /// microsporogenesis (GO:0009556)	kinase activity (GO:0016301) /// receptor serine/threonine kinase binding (GO:0033612)	cellular_component (GO:0005575) /// plasma membrane (GO:0005886)
--	responses	sa	response to salicylic acid stimulus (GO:0009751)	XLOC_029695	GRMZM2G114503	33.5242	14.4214	1.60853	-1.22672	0.00770592	-3.1644	5.36575e-07					DUPLICATED HOMEODOMAIN-LIKE SUPERFAMILY PROTEIN /// RAD-LIKE /// HOMEODOMAIN-LIKE TRANSCRIPTIONAL REGULATOR	PUTATIVE TRANSCRIPTION FACTORS INTERACTING WITH THE GENE PRODUCT OF VHA-B1 (VACUOLAR ATPASE SUBUNIT B1; AS SHOWN THROUGH YEAST TWO-HYBRID ASSAY). /// RSM1 IS A MEMBER OF A SMALL SUB-FAMILY OF SINGLE MYB TRANSCRIPTION FACTORS. ANALYSIS OF OVEREXPRESSIN LIN	regulation of transcription, DNA-dependent (GO:0006355) /// embryo development ending in seed dormancy (GO:0009793) /// response to salicylic acid stimulus (GO:0009751) /// response to gibberellin stimulus (GO:0009739) /// cysteine biosynthetic process (G	sequence-specific DNA binding transcription factor activity (GO:0003700) /// DNA binding (GO:0003677)	nucleus (GO:0005634)
--	responses	sa	response to salicylic acid stimulus (GO:0009751)	XLOC_033425	GRMZM2G158117	8.18776	2.32333	0.0648435	-1.82701	0.00281936	-5.16309	0.0052979					DUPLICATED HOMEODOMAIN-LIKE SUPERFAMILY PROTEIN /// RAD-LIKE /// HOMEODOMAIN-LIKE TRANSCRIPTIONAL REGULATOR	PUTATIVE TRANSCRIPTION FACTORS INTERACTING WITH THE GENE PRODUCT OF VHA-B1 (VACUOLAR ATPASE SUBUNIT B1; AS SHOWN THROUGH YEAST TWO-HYBRID ASSAY). /// RSM1 IS A MEMBER OF A SMALL SUB-FAMILY OF SINGLE MYB TRANSCRIPTION FACTORS. ANALYSIS OF OVEREXPRESSIN LIN	regulation of transcription, DNA-dependent (GO:0006355) /// embryo development ending in seed dormancy (GO:0009793) /// response to salicylic acid stimulus (GO:0009751) /// response to gibberellin stimulus (GO:0009739) /// cysteine biosynthetic process (G	sequence-specific DNA binding transcription factor activity (GO:0003700) /// DNA binding (GO:0003677)	nucleus (GO:0005634)
--	transcription_factor	AP2	AP2.{1,20}transcription[al\s]*factor	XLOC_033371	GRMZM2G159592	6.13528	2.48962	0.287783	-1.31094	0.0192509	-3.11287	1.79212e-05					ETHYLENE RESPONSE DNA BINDING FACTOR 3 /// RELATED TO ABI3/VP1 1 /// AP2/B3 TRANSCRIPTION FACTOR FAMILY PROTEIN	ENCODES AN AP2/B3 DOMAIN TRANSCRIPTION FACTOR WHICH IS UPREGULATED IN RESPONSE TO LOW TEMPERATURE. IT CONTAINS A B3 DNA BINDING DOMAIN. IT HAS CIRCADIAN REGULATION AND MAY FUNCTION AS A NEGATIVE GROWTH REGULATOR. /// ENCODES A MEMBER OF THE RAV TRANSCRIPT	negative regulation of transcription, DNA-dependent (GO:0045892) /// positive regulation of flavonoid biosynthetic process (GO:0009963) /// regulation of plant-type hypersensitive response (GO:0010363) /// regulation of transcription, DNA-dependent (GO:00	sequence-specific DNA binding transcription factor activity (GO:0003700) /// DNA binding (GO:0003677)	nucleus (GO:0005634)
--	transcription_factor	ZF	zinc[\s\-]*finger\s*protein	XLOC_037247	GRMZM2G107886	48.5395	23.1265	0.90876	-1.07935	0.0123967	-4.6695	0					B-BOX TYPE ZINC FINGER PROTEIN WITH CCT DOMAIN	---	regulation of transcription, DNA-dependent (GO:0006355) /// systemic acquired resistance, salicylic acid mediated signaling pathway (GO:0009862) /// positive regulation of transcription, DNA-dependent (GO:0045893) /// regulation of hydrogen peroxide metab	sequence-specific DNA binding transcription factor activity (GO:0003700) /// zinc ion binding (GO:0008270)	---
--	transcription_factor	ZF	zinc[\s\-]*finger\s*protein	XLOC_027328	GRMZM2G012717	48.7575	22.5138	3.60728	-1.12455	0.00796503	-2.64183	3.54327e-08					B-BOX TYPE ZINC FINGER PROTEIN WITH CCT DOMAIN	---	regulation of transcription, DNA-dependent (GO:0006355) /// systemic acquired resistance, salicylic acid mediated signaling pathway (GO:0009862) /// positive regulation of transcription, DNA-dependent (GO:0045893) /// regulation of hydrogen peroxide metab	sequence-specific DNA binding transcription factor activity (GO:0003700) /// zinc ion binding (GO:0008270)	---
--	transcription_factor	ZF	B[\s\-]*box[\s\-]*zinc	XLOC_023702	GRMZM2G110541	4.52465	1.75211	0.502739	-1.37845	0.0321843	-1.80121	0.0243331					B-BOX ZINC FINGER FAMILY PROTEIN /// SALT TOLERANCE HOMOLOG2	---	regulation of transcription, DNA-dependent (GO:0006355) /// response to karrikin (GO:0080167) /// response to chitin (GO:0010200) /// shade avoidance (GO:0009641)	sequence-specific DNA binding transcription factor activity (GO:0003700) /// zinc ion binding (GO:0008270) /// protein binding (GO:0005515)	---
--	transcription_factor	bLHL	bhlh	XLOC_024318	GRMZM2G004356	9.38562	4.33607	1.77509	-1.1238	0.0201138	-1.28849	0.0413824					BASIC HELIX-LOOP-HELIX (BHLH) DNA-BINDING SUPERFAMILY PROTEIN	---	double fertilization forming a zygote and endosperm (GO:0009567) /// regulation of transcription, DNA-dependent (GO:0006355) /// regulation of defense response (GO:0031347)	sequence-specific DNA binding transcription factor activity (GO:0003700) /// DNA binding (GO:0003677)	---
--	transcription_factor	homeo_zip	Homeodomain[\s\-like]*[superfamily]*\s*protein	XLOC_029695	GRMZM2G114503	33.5242	14.4214	1.60853	-1.22672	0.00770592	-3.1644	5.36575e-07					DUPLICATED HOMEODOMAIN-LIKE SUPERFAMILY PROTEIN /// RAD-LIKE /// HOMEODOMAIN-LIKE TRANSCRIPTIONAL REGULATOR	PUTATIVE TRANSCRIPTION FACTORS INTERACTING WITH THE GENE PRODUCT OF VHA-B1 (VACUOLAR ATPASE SUBUNIT B1; AS SHOWN THROUGH YEAST TWO-HYBRID ASSAY). /// RSM1 IS A MEMBER OF A SMALL SUB-FAMILY OF SINGLE MYB TRANSCRIPTION FACTORS. ANALYSIS OF OVEREXPRESSIN LIN	regulation of transcription, DNA-dependent (GO:0006355) /// embryo development ending in seed dormancy (GO:0009793) /// response to salicylic acid stimulus (GO:0009751) /// response to gibberellin stimulus (GO:0009739) /// cysteine biosynthetic process (G	sequence-specific DNA binding transcription factor activity (GO:0003700) /// DNA binding (GO:0003677)	nucleus (GO:0005634)
--	transcription_factor	homeo_zip	Homeodomain[\s\-like]*[superfamily]*\s*protein	XLOC_033425	GRMZM2G158117	8.18776	2.32333	0.0648435	-1.82701	0.00281936	-5.16309	0.0052979					DUPLICATED HOMEODOMAIN-LIKE SUPERFAMILY PROTEIN /// RAD-LIKE /// HOMEODOMAIN-LIKE TRANSCRIPTIONAL REGULATOR	PUTATIVE TRANSCRIPTION FACTORS INTERACTING WITH THE GENE PRODUCT OF VHA-B1 (VACUOLAR ATPASE SUBUNIT B1; AS SHOWN THROUGH YEAST TWO-HYBRID ASSAY). /// RSM1 IS A MEMBER OF A SMALL SUB-FAMILY OF SINGLE MYB TRANSCRIPTION FACTORS. ANALYSIS OF OVEREXPRESSIN LIN	regulation of transcription, DNA-dependent (GO:0006355) /// embryo development ending in seed dormancy (GO:0009793) /// response to salicylic acid stimulus (GO:0009751) /// response to gibberellin stimulus (GO:0009739) /// cysteine biosynthetic process (G	sequence-specific DNA binding transcription factor activity (GO:0003700) /// DNA binding (GO:0003677)	nucleus (GO:0005634)
+-'
+-	metabolic	prot_degr	protein ubiquitination (GO:0016567)	XLOC_009128	GRMZM2G050216	2.24284	12.9903	3.91444	2.5243	6.32625e-07	-1.73055	0.00546969					RING/U-BOX SUPERFAMILY PROTEIN /// ZINC FINGER, C3HC4 TYPE (RING FINGER) FAMILY PROTEIN /// ZINC FINGER (C3HC4-TYPE RING FINGER) FAMILY PROTEIN	ENCODES A /// ENCODES RING-FINGER TYPE UBIQUITIN LIGASES. /// SUBUNIT OF THE ANAPHASE PROMOTING COMPLEX, A UBIQUITIN LIGASE COMPLEX THAT REGULATES PROGRESSION THROUGH THE CELL CYCLE.	response to chitin (GO:0010200) /// biological_process (GO:0008150) /// protein ubiquitination (GO:0016567) /// respiratory burst involved in defense response (GO:0002679) /// regulation of plant-type hypersensitive response (GO:0010363)	zinc ion binding (GO:0008270) /// ubiquitin-protein ligase activity (GO:0004842) /// peptidase activity (GO:0008233) /// protein binding (GO:0005515) /// sequence-specific DNA binding transcription factor activity (GO:0003700)	cellular_component (GO:0005575) /// plasma membrane (GO:0005886) /// membrane (GO:0016020) /// intracellular membrane-bounded organelle (GO:0043231) /// extrinsic to vacuolar membrane (GO:0000306)
+-	metabolic	prot_degr	ubiquitin-protein ligase activity (GO:0004842)	XLOC_019264	GRMZM2G067830	0.0547559	10.2468	0.498723	7.53821	2.35641e-11	-4.3608	4.03768e-10					SBP (S-RIBONUCLEASE BINDING PROTEIN) FAMILY PROTEIN /// S-RIBONUCLEASE BINDING PROTEIN 1 /// ZINC ION BINDING	---	biological_process (GO:0008150) /// regulation of programmed cell death (GO:0043067) /// negative regulation of cysteine-type endopeptidase activity (GO:2000117) /// negative regulation of programmed cell death (GO:0043069) /// hormone-mediated signaling	ubiquitin-protein ligase activity (GO:0004842) /// molecular_function (GO:0003674)	cellular_component (GO:0005575) /// nucleus (GO:0005634)
+-	metabolic	prot_degr	protein ubiquitination (GO:0016567)	XLOC_005458	GRMZM2G176605	0.425338	5.81029	0.965022	3.76219	2.25943e-14	-2.58998	5.13331e-06					ANKYRIN REPEAT FAMILY PROTEIN /// INTEGRIN-LINKED PROTEIN KINASE FAMILY /// ANKYRIN REPEAT	ENCODES A /// BELONGS TO 15-MEMBER SMALL GTPASE GENE FAMILY, ARF-GAP DOMAIN PROTEINS (AGD); CORRESPONDS TO AGD3, AND IS ONE OF FOUR PROTEINS BELONGING TO CLASS 1, TOGETHER WITH AGD1, AGD2 AND AGD4. THE PROTEIN CONTAINS FOUR DOMAINS: BAR DOMAIN, PH DOMAIN,	biological_process (GO:0008150) /// response to abscisic acid stimulus (GO:0009737) /// response to salt stress (GO:0009651) /// plant-type cell wall modification (GO:0009827) /// protein ubiquitination (GO:0016567)	protein binding (GO:0005515) /// cyclic nucleotide binding (GO:0030551) /// protein serine/threonine/tyrosine kinase activity (GO:0004712) /// inward rectifier potassium channel activity (GO:0005242) /// ubiquitin-protein ligase activity (GO:0004842)	cellular_component (GO:0005575) /// plasma membrane (GO:0005886) /// endoplasmic reticulum (GO:0005783) /// nucleus (GO:0005634) /// trans-Golgi network (GO:0005802)
+-	metabolic	prot_degr	protein ubiquitination (GO:0016567)	XLOC_019391	GRMZM2G095873	0.924823	5.54908	1.25037	2.57526	1.19362e-05	-2.14989	0.000816311					RING/U-BOX SUPERFAMILY PROTEIN /// ZINC FINGER, C3HC4 TYPE (RING FINGER) FAMILY PROTEIN /// RING-FINGER PROTEIN FOR EMBRYOGENESIS	ENCODES A /// ENCODES A RING-H2 ZINC FINGER PROTEIN ESSENTIAL FOR SEED DEVELOPMENT. /// ENCODES CNI1 (CARBON/NITROGEN INSENSITIVE1) (ALSO NAMED AS ATL31), A RING TYPE UBIQUITIN LIGASE THAT FUNCTIONS IN THE CARBON/NITROGEN RESPONSE FOR GROWTH PHASE TRANSI	biological_process (GO:0008150) /// response to chitin (GO:0010200) /// protein ubiquitination (GO:0016567) /// response to abscisic acid stimulus (GO:0009737) /// respiratory burst involved in defense response (GO:0002679)	zinc ion binding (GO:0008270) /// ubiquitin-protein ligase activity (GO:0004842) /// transferase activity, transferring glycosyl groups (GO:0016757) /// protein binding (GO:0005515) /// sequence-specific DNA binding transcription factor activity (GO:00037	cellular_component (GO:0005575) /// cytoplasm (GO:0005737) /// nucleus (GO:0005634) /// intracellular membrane-bounded organelle (GO:0043231) /// plasma membrane (GO:0005886)
+-	metabolic	prot_degr	protein ubiquitination (GO:0016567)	XLOC_020885	GRMZM2G134023	0.112616	4.02556	0.301942	5.14998	3.55547e-09	-3.73685	9.78059e-08					RING/U-BOX SUPERFAMILY PROTEIN /// ZINC FINGER, C3HC4 TYPE (RING FINGER) FAMILY PROTEIN /// PROTEASE-ASSOCIATED (PA) RING/U-BOX ZINC FINGER FAMILY PROTEIN	ENCODES A /// /// ENCODES A PUTATIVE RING-H2 ZINC FINGER PROTEIN ATL6 (ATL6).	response to chitin (GO:0010200) /// protein ubiquitination (GO:0016567) /// biological_process (GO:0008150) /// respiratory burst involved in defense response (GO:0002679) /// intracellular signal transduction (GO:0035556)	zinc ion binding (GO:0008270) /// ubiquitin-protein ligase activity (GO:0004842) /// peptidase activity (GO:0008233) /// protein binding (GO:0005515) /// transferase activity, transferring glycosyl groups (GO:0016757)	cellular_component (GO:0005575) /// membrane (GO:0016020) /// chloroplast thylakoid membrane (GO:0009535) /// integral to plastid membrane (GO:0031351) /// anchored to membrane (GO:0031225)
+-	metabolic	prot_degr	ubiquitin-protein ligase activity (GO:0004842)	XLOC_000155	GRMZM2G355846	0.325874	3.801	1.04338	3.53426	3.78283e-11	-1.86511	0.00217355					ZINC FINGER (C3HC4-TYPE RING FINGER) FAMILY PROTEIN	---	cytokinin metabolic process (GO:0009690)	ubiquitin-protein ligase activity (GO:0004842) /// zinc ion binding (GO:0008270)	---
+-	metabolic	prot_degr	ubiquitin-protein ligase activity (GO:0004842)	XLOC_016064	GRMZM2G132913	2.52098	5.60505	0.65318	1.14301	0.0363414	-3.10117	6.31274e-08					F-BOX/RNI-LIKE SUPERFAMILY PROTEIN /// F-BOX/RNI-LIKE/FBD-LIKE DOMAINS-CONTAINING PROTEIN /// FBD, F-BOX AND LEUCINE RICH REPEAT DOMAINS CONTAINING PROTEIN	---	biological_process (GO:0008150) /// ubiquitin-dependent protein catabolic process (GO:0006511) /// embryo sac egg cell differentiation (GO:0009560)	molecular_function (GO:0003674) /// ubiquitin-protein ligase activity (GO:0004842)	cellular_component (GO:0005575)
+-	metabolic	prot_degr	protein ubiquitination (GO:0016567)	XLOC_018444	GRMZM2G475702	0.013829	18.7066	7.26341	10.3919	3.37831e-10	-1.36483	0.00329166					ARM REPEAT SUPERFAMILY PROTEIN /// PLANT U-BOX 18	ENCODES A PROTEIN CONTAINING A UND, A U-BOX, AND AN ARM DOMAIN. THIS PROTEIN HAS E3 UBIQUITIN LIGASE ACTIVITY BASED ON IN VITRO ASSAYS.	regulation of seed germination (GO:0010029) /// protein ubiquitination (GO:0016567)	ubiquitin-protein ligase activity (GO:0004842)	---
+-	metabolic	prot_degr	protein ubiquitination (GO:0016567)	XLOC_033252	GRMZM2G004519	1.3131	4.19677	0.183725	1.66657	0.0091636	-4.51366	9.01013e-08					RING/U-BOX SUPERFAMILY PROTEIN /// CARBON/NITROGEN INSENSITIVE 1 /// ATL5	E3 LIGASE-LIKE PROTEIN INDUCED BY CHITIN OLIGOMERS. /// ENCODES A RING FINGER DOMAIN PROTEIN WITH E3 LIGASE ACTIVITY THAT IS LOCALIZED TO THE LIPID RAFTS OF THE PLASMA MEMBRANE. EXPRESSION IS INCREASED IN RESPONSE TO FUNGAL PATHOGEN. MAY BE INVOLVED IN RE	response to chitin (GO:0010200) /// protein ubiquitination (GO:0016567) /// respiratory burst involved in defense response (GO:0002679) /// intracellular signal transduction (GO:0035556) /// defense response, incompatible interaction (GO:0009814)	zinc ion binding (GO:0008270) /// ubiquitin-protein ligase activity (GO:0004842)	membrane (GO:0016020) /// plasma membrane (GO:0005886)
+-	metabolic	prot_degr	ubiquitin-protein ligase activity (GO:0004842)	XLOC_036392	GRMZM2G428179	4.24595	92.269	43.4946	4.43195	0	-1.08501	0.021581					RING/U-BOX SUPERFAMILY PROTEIN /// TOXICOS EN LEVADURA 2	RING-H2 PROTEIN INDUCED AFTER EXPOSURE TO CHITIN OR INACTIVATED CRUDE CELLULASE PREPARATIONS.	respiratory burst involved in defense response (GO:0002679) /// response to chitin (GO:0010200) /// systemic acquired resistance, salicylic acid mediated signaling pathway (GO:0009862) /// regulation of hydrogen peroxide metabolic process (GO:0010310) ///	zinc ion binding (GO:0008270) /// ubiquitin-protein ligase activity (GO:0004842)	---
+-	metabolic	prot_degr	ubiquitin-protein ligase activity (GO:0004842)	XLOC_029414	GRMZM2G075782	0.690107	2.12387	0.668554	1.61207	0.0219295	-1.66758	0.0267861					RING/U-BOX SUPERFAMILY PROTEIN	---	response to brassinosteroid stimulus (GO:0009741) /// glucuronoxylan metabolic process (GO:0010413) /// response to L-ascorbic acid (GO:0033591) /// xylan biosynthetic process (GO:0045492) /// response to light stimulus (GO:0009416)	zinc ion binding (GO:0008270) /// ubiquitin-protein ligase activity (GO:0004842)	---
+-	metabolic	prot_synth	ribosom	XLOC_003768	GRMZM2G056355	54.0111	146.196	58.9131	1.42684	0.000159879	-1.31124	0.00220477					SERINE/THREONINE PROTEIN KINASE 2 /// PROTEIN-SERINE KINASE 1	ENCODES A /// ENCODES A PROTEIN-SERINE KINASE THAT PHOSPHORYLATES RIBOSOMAL PROTEIN IN VITRO. ACTIVATION OF ATS6K IS REGULATED BY 1-NAPHTHYLACETIC ACID AND KINETIN, AT LEAST IN PART, VIA A LIPID KINASE-DEPENDENT PATHWAY. INVOLVED IN TRANSLATIONAL UP-REGU	positive regulation of translation (GO:0045727) /// protein phosphorylation (GO:0006468) /// response to salt stress (GO:0009651) /// response to cold (GO:0009409) /// regulation of plant-type hypersensitive response (GO:0010363)	protein kinase activity (GO:0004672) /// kinase activity (GO:0016301) /// protein serine/threonine kinase activity (GO:0004674) /// protein binding (GO:0005515)	cytoplasm (GO:0005737) /// nucleus (GO:0005634)
+-	metabolic	prot_synth	ribosom	XLOC_017835	GRMZM2G039630	14.684	32.8707	7.86071	1.15282	0.0217956	-2.06407	0.000167541					RIBOSOME ASSOCIATED MEMBRANE PROTEIN RAMP4	---	response to oxidative stress (GO:0006979) /// biological_process (GO:0008150)	molecular_function (GO:0003674)	cellular_component (GO:0005575)
+-	chloroplast	chloro	chloroplast (GO:0009507)	XLOC_005838	GRMZM2G015892	0.0928655	5.95328	1.2804	5.99266	4.29005e-14	-2.21709	0.000803337					ALDOLASE-TYPE TIM BARREL FAMILY PROTEIN /// TRYPTOPHAN SYNTHASE ALPHA CHAIN	CATALYZES THE CONVERSION OF INDOLE-3-GLYCEROLPHOSPHATE TO INDOLE, THE PENULTIMATE REACTION IN THE BIOSYNTHESIS OF TRYPTOPHAN. FUNCTIONS AS A HETEROCOMPLEX WITH TRYPTOPHAN SYNTHASE BETA SUBUNIT (TSA2).	tryptophan biosynthetic process (GO:0000162) /// systemic acquired resistance, salicylic acid mediated signaling pathway (GO:0009862) /// RNA splicing, via endonucleolytic cleavage and ligation (GO:0000394) /// defense response by callose deposition in ce	tryptophan synthase activity (GO:0004834)	chloroplast (GO:0009507)
+-	chloroplast	chloro	chloroplast (GO:0009507)	XLOC_005953	GRMZM2G138382	0.178362	3.68936	1.13175	4.36076	2.43292e-12	-1.70481	0.00787749					anthranilate synthase 2	Encode a functional anthranilate synthase protein. Expressed at a constitutive basal level. Expression was not induced by wounding nor bacterial pathogen infiltration. Involved in aromatic amino acid biosynthesis.	aromatic amino acid family biosynthetic process (GO:0009073) /// tryptophan biosynthetic process (GO:0000162) /// threonine catabolic process (GO:0006567)	anthranilate synthase activity (GO:0004049)	anthranilate synthase complex (GO:0005950) /// chloroplast (GO:0009507)
+-	chloroplast	chloro	chloroplast (GO:0009507)	XLOC_004943	GRMZM2G161245	0.46405	4.64475	0.682235	3.31351	5.63627e-09	-2.76726	0.000605807					malate dehydrogenase	Encodes a protein with NAD-dependent malate dehydrogenase activity, located in chloroplasts.	response to cold (GO:0009409)	L-malate dehydrogenase activity (GO:0030060) /// malate dehydrogenase activity (GO:0016615)	mitochondrion (GO:0005739) /// chloroplast (GO:0009507) /// stromule (GO:0010319) /// plastid (GO:0009536)
+-	chloroplast	chloro	chloroplast (GO:0009507)	XLOC_034565	GRMZM2G068973	6.88422	19.4814	5.27743	1.491	0.00846433	-1.88419	0.00708358					NAC DOMAIN CONTAINING PROTEIN /// NAC DOMAIN CONTAINING PROTEIN 19 /// NAC DOMAIN CONTAINING PROTEIN 3	ENCODES A NAC TRANSCRIPTION FACTOR WHOSE EXPRESSION IS INDUCED BY DROUGHT, HIGH SALT, AND ABSCISIC ACID. THIS GENE BINDS TO ERD1 PROMOTER IN VITRO. /// ENCODES AN ATAF-LIKE NAC-DOMAIN TRANSCRIPTION FACTOR THAT DOESN'T CONTAIN C-TERMINAL SEQUENCES SHARED B	multicellular organismal development (GO:0007275) /// response to jasmonic acid stimulus (GO:0009753) /// response to wounding (GO:0009611) /// response to abscisic acid stimulus (GO:0009737) /// hyperosmotic salinity response (GO:0042538)	sequence-specific DNA binding transcription factor activity (GO:0003700) /// protein binding (GO:0005515) /// protein histidine kinase binding (GO:0043424)	nucleus (GO:0005634) /// chloroplast (GO:0009507)
+-	chloroplast	chloro	chloroplast (GO:0009507)	XLOC_038261	GRMZM2G426678	2.01506	22.5406	5.99717	3.47389	0	-1.91017	0.000234999					zinc finger (Ran-binding) family protein	Encodes a 85.9 kDa protein containing novel repeats and zinc fingers described as protein interaction domains. VAR3 is a part of a protein complex required for normal chloroplast and palisade cell development. Mutants display a variegated phenotype due	chloroplast organization (GO:0009658)	protein binding (GO:0005515)	chloroplast stroma (GO:0009570) /// chloroplast (GO:0009507)
+-	chloroplast	chloro	chloroplast (GO:0009507)	XLOC_018404	AC217947.4_FG002	1.42783	7.50472	3.22983	2.38424	9.14737e-09	-1.21634	0.0204575					P450 REDUCTASE /// P450 REDUCTASE 1 /// P450 REDUCTASE 2	ENCODES NADPH-CYTOCHROME P450 REDUCTASE THAT CATALYZES THE FIRST OXIDATIVE STEP OF THE PHENYLPROPANOID GENERAL PATHWAY. /// ENCODES A CYP450 REDUCTASE LIKELY TO BE INVOLVED IN PHENYLPROPANOID METABOLISM.	phenylpropanoid metabolic process (GO:0009698) /// ER to Golgi vesicle-mediated transport (GO:0006888) /// response to abscisic acid stimulus (GO:0009737) /// response to oxidative stress (GO:0006979)	NADPH-hemoprotein reductase activity (GO:0003958)	endoplasmic reticulum (GO:0005783) /// chloroplast (GO:0009507)
+-	chloroplast	chloro	chloroplast (GO:0009507)	XLOC_017087	GRMZM2G456114	2.76443	7.58278	2.90432	1.44601	0.000591318	-1.38452	0.00620032					TETRATRICOPEPTIDE REPEAT (TPR)-LIKE SUPERFAMILY PROTEIN /// PENTATRICOPEPTIDE REPEAT (PPR) SUPERFAMILY PROTEIN	PENTATRICOPEPTIDE REPEAT PROTEIN CONTAINING THE DYW MOTIF. REQUIRED FOR EDITING OF MULTIPLE PLASTID TRANSCRIPTS. ENDONUCLEASE ACTIVITY. /// ENCODES LPA66, A CHLOROPLAST PROTEIN OF THE PENTATRICOPEPTIDE REPEAT FAMILY. IN LPA66 MUTANTS, EDITING OF PSBF THAT	biological_process (GO:0008150) /// mRNA modification (GO:0016556) /// chloroplast RNA processing (GO:0031425) /// microtubule nucleation (GO:0007020) /// RNA modification (GO:0009451)	molecular_function (GO:0003674) /// endonuclease activity (GO:0004519)	chloroplast (GO:0009507) /// cellular_component (GO:0005575)
+-	chloroplast	chloro	chloroplast (GO:0009507)	XLOC_026174	GRMZM2G059496	1.11755	13.1479	2.21315	3.54669	0	-2.57066	1.83917e-06					formate dehydrogenase	Encodes a NAD-dependent formate dehydrogenase.	response to wounding (GO:0009611)	---	mitochondrion (GO:0005739) /// chloroplast (GO:0009507)
+-	chloroplast	chloro	chloroplast organization (GO:0009658)	XLOC_005079	GRMZM2G009735	2.85197	15.729	2.80104	2.45366	8.94011e-08	-2.48939	1.02089e-05					MITOCHONDRIAL TRANSCRIPTION TERMINATION FACTOR FAMILY PROTEIN /// CYSTATHIONINE BETA-SYNTHASE (CBS) FAMILY PROTEIN /// CBS DOMAIN-CONTAINING PROTEIN	---	response to abscisic acid stimulus (GO:0009737) /// response to jasmonic acid stimulus (GO:0009753) /// jasmonic acid biosynthetic process (GO:0009695) /// response to osmotic stress (GO:0006970) /// chloroplast organization (GO:0009658)	molecular_function (GO:0003674)	---
+-	chloroplast	chloro	chloroplast (GO:0009507)	XLOC_013145	GRMZM2G365160	2.20186	76.4244	11.9651	5.10751	0	-2.67521	3.06005e-07					3-DEOXY-D-ARABINO-HEPTULOSONATE 7-PHOSPHATE SYNTHASE /// CLASS-II DAHP SYNTHETASE FAMILY PROTEIN /// 3-DEOXY-D-ARABINO-HEPTULOSONATE 7-PHOSPHATE SYNTHASE 1	ENCODES A 2-DEOXY-D-ARABINO-HEPTULOSONATE 7-PHOSPHATE (DAHP) SYNTHASE, WHICH CATALYZES THE FIRST COMMITTED STEP IN AROMATIC AMINO ACID BIOSYNTHESIS. GENE EXPRESSION IS INDUCED BY WOUNDING AND PATHOGENIC BACTERIA PSEUDOMONAS SYRINGAE. /// ENZYME CATALYZING	aromatic amino acid family biosynthetic process (GO:0009073) /// chorismate biosynthetic process (GO:0009423) /// response to wounding (GO:0009611) /// response to endoplasmic reticulum stress (GO:0034976) /// response to jasmonic acid stimulus (GO:000975	3-deoxy-7-phosphoheptulonate synthase activity (GO:0003849) /// protein binding (GO:0005515)	chloroplast (GO:0009507) /// mitochondrion (GO:0005739) /// plastid (GO:0009536)
+-	chloroplast	chloro	chloroplast (GO:0009507)	XLOC_012997	GRMZM2G087254	1.05948	17.5512	1.67543	4.04041	0	-3.38896	5.1259e-10					5'ADENYLYLPHOSPHOSULFATE REDUCTASE 2 /// APS REDUCTASE /// APS REDUCTASE 3	ENCODES A PROTEIN DISULFIDE ISOMERASE-LIKE (PDIL) PROTEIN, A MEMBER OF A MULTIGENE FAMILY WITHIN THE THIOREDOXIN (TRX) SUPERFAMILY. THIS PROTEIN ALSO BELONGS TO THE ADENOSINE 5'-PHOSPHOSULFATE REDUCTASE-LIKE (APRL) GROUP. /// ENCODES A ADENOSINE 5'-PHOSP	sulfate assimilation (GO:0000103) /// sulfate assimilation, phosphoadenylyl sulfate reduction by phosphoadenylyl-sulfate reductase (thioredoxin) (GO:0019379) /// indoleacetic acid biosynthetic process (GO:0009684) /// glucosinolate biosynthetic process (G	adenylyl-sulfate reductase activity (GO:0009973) /// phosphoadenylyl-sulfate reductase (thioredoxin) activity (GO:0004604)	chloroplast (GO:0009507) /// plastid (GO:0009536)
+-	chloroplast	chloro	chloroplast organization (GO:0009658)	XLOC_014751	GRMZM2G035092	1.21396	7.60516	2.81544	2.63753	5.96934e-07	-1.43362	0.0277134					AGAMOUS-LIKE 23 /// AGAMOUS-LIKE /// AGAMOUS-LIKE 61	ENCODES AGL23, A TYPE I MADS-BOX GENE THAT CONTROLS FEMALE GAMETOPHYTE DEVELOPMENT AND THE BIOGENESIS OF ORGANELLES DURING EMBRYO DEVELOPMENT. /// ENCODES A MEMBER OF THE AGAMOUS-LIKE FAMILY OF TRANSCRIPTION FACTORS. LOCALIZED TO THE NUCLEUS IN THE CENTRA	embryo sac central cell differentiation (GO:0009559) /// response to mechanical stimulus (GO:0009612) /// calcium-mediated signaling (GO:0019722) /// chloroplast organization (GO:0009658) /// embryo sac development (GO:0009553)	sequence-specific DNA binding transcription factor activity (GO:0003700) /// DNA binding (GO:0003677) /// protein binding (GO:0005515)	polar nucleus (GO:0043078) /// nucleus (GO:0005634)
+-	chloroplast	chloro	chloroplast stroma (GO:0009570)	XLOC_029350	GRMZM2G106190	3.73132	12.4698	0.95486	1.73094	0.000105914	-3.707	1.66661e-11					2FE-2S FERREDOXIN-LIKE SUPERFAMILY PROTEIN /// FERREDOXIN 3	ENCODES A MAJOR LEAF FERREDOXIN	photosynthetic electron transport in photosystem I (GO:0009773) /// photosynthetic electron transport chain (GO:0009767) /// abscisic acid biosynthetic process (GO:0009688) /// response to high light intensity (GO:0009644) /// regulation of proton transpo	electron carrier activity (GO:0009055)	chloroplast stroma (GO:0009570) /// plastid (GO:0009536)
+-	chloroplast	chloro	chloroplast (GO:0009507)	XLOC_020622	GRMZM2G170842	11.8829	34.7599	11.9938	1.5388	0.00108299	-1.53514	0.00448249					PLANT NEUTRAL INVERTASE FAMILY PROTEIN /// INVERTASE H /// ALKALINE/NEUTRAL INVERTASE	ENCODES A PUTATIVE PLASTID-TARGETED ALKALINE/NEUTRAL INVERTASE. /// ENCODES A CHLOROPLAST-TARGETED ALKALINE/NEUTRAL INVERTASE THAT IS IMPLICATED IN THE DEVELOPMENT OF THE PHOTOSYNTHETIC APPARATUS AND NITROGEN ASSIMILATION IN SEEDLINGS TO CONTROL THE SUCRO	sucrose catabolic process (GO:0005987) /// root development (GO:0048364) /// response to hydrogen peroxide (GO:0042542) /// cellular amino acid metabolic process (GO:0006520) /// carbohydrate metabolic process (GO:0005975)	beta-fructofuranosidase activity (GO:0004564) /// sucrose alpha-glucosidase activity (GO:0004575) /// protein binding (GO:0005515)	cytosol (GO:0005829) /// cellular_component (GO:0005575) /// mitochondrion (GO:0005739) /// chloroplast (GO:0009507) /// membrane (GO:0016020)
+-	chloroplast	chloro	chloroplast (GO:0009507)	XLOC_020208	GRMZM2G169593	0.655923	2.65159	0.603606	2.00552	0.0182673	-2.13518	0.0137794					PYRIDOXAL-5'-PHOSPHATE-DEPENDENT ENZYME FAMILY PROTEIN /// TRYPTOPHAN SYNTHASE BETA-SUBUNIT /// TRYPTOPHAN SYNTHASE BETA-SUBUNIT 1	TRYPTOPHAN SYNTHASE BETA. EXPRESSED AT LOW LEVELS IN ALL TISSUES. /// A.THALIANA TRYPTOPHAN SYNTHASE BETA SUBUNIT (TRPB)	tryptophan biosynthetic process (GO:0000162) /// indoleacetic acid biosynthetic process (GO:0009684) /// response to oxidative stress (GO:0006979)	tryptophan synthase activity (GO:0004834)	chloroplast (GO:0009507) /// plasma membrane (GO:0005886)
+-	chloroplast	chloro	chloroplast stroma (GO:0009570)	XLOC_037315	GRMZM2G035749	126.716	316.351	63.75	1.31019	0.0114342	-2.31103	1.21053e-07					CHLOROPLAST BETA-AMYLASE /// BETA-AMYLASE 1	ENCODES A /// ENCODES A BETA-AMYLASE TARGETED TO THE CHLOROPLAST. TRANSGENIC BMY8 RNAI LINES FAIL TO ACCUMULATE MALTOSE DURING COLD SHOCK SUGGESTING THAT MALTOSE ACCUMULATION COINCIDES WITH BMY8 EXPRESSION. APART FROM MALTOSE, THE SUGAR CONTENT OF THE RN	starch catabolic process (GO:0005983) /// response to water deprivation (GO:0009414) /// maltose biosynthetic process (GO:0000024) /// response to cold (GO:0009409)	beta-amylase activity (GO:0016161)	chloroplast stroma (GO:0009570) /// nucleus (GO:0005634) /// cytosol (GO:0005829)
+-	chloroplast	chloro	chloroplast stroma (GO:0009570)	XLOC_000151	GRMZM2G450125	4.42949	149.131	33.8679	5.06356	0	-2.13859	1.45449e-05					CHLOROPLAST BETA-AMYLASE /// BETA-AMYLASE 1	ENCODES A /// ENCODES A BETA-AMYLASE TARGETED TO THE CHLOROPLAST. TRANSGENIC BMY8 RNAI LINES FAIL TO ACCUMULATE MALTOSE DURING COLD SHOCK SUGGESTING THAT MALTOSE ACCUMULATION COINCIDES WITH BMY8 EXPRESSION. APART FROM MALTOSE, THE SUGAR CONTENT OF THE RN	starch catabolic process (GO:0005983) /// response to water deprivation (GO:0009414) /// maltose biosynthetic process (GO:0000024) /// response to cold (GO:0009409)	beta-amylase activity (GO:0016161)	chloroplast stroma (GO:0009570) /// nucleus (GO:0005634) /// cytosol (GO:0005829)
+-	chloroplast	chloro	chloroplast (GO:0009507)	XLOC_032688	GRMZM2G117707	1.23158	14.5006	1.26129	3.54781	0	-3.52314	1.37125e-12					3-DEOXY-D-ARABINO-HEPTULOSONATE 7-PHOSPHATE SYNTHASE /// CLASS-II DAHP SYNTHETASE FAMILY PROTEIN /// 3-DEOXY-D-ARABINO-HEPTULOSONATE 7-PHOSPHATE SYNTHASE 1	ENCODES A 2-DEOXY-D-ARABINO-HEPTULOSONATE 7-PHOSPHATE (DAHP) SYNTHASE, WHICH CATALYZES THE FIRST COMMITTED STEP IN AROMATIC AMINO ACID BIOSYNTHESIS. GENE EXPRESSION IS INDUCED BY WOUNDING AND PATHOGENIC BACTERIA PSEUDOMONAS SYRINGAE. /// ENZYME CATALYZING	aromatic amino acid family biosynthetic process (GO:0009073) /// chorismate biosynthetic process (GO:0009423) /// response to wounding (GO:0009611) /// response to endoplasmic reticulum stress (GO:0034976) /// response to jasmonic acid stimulus (GO:000975	3-deoxy-7-phosphoheptulonate synthase activity (GO:0003849) /// protein binding (GO:0005515)	chloroplast (GO:0009507) /// mitochondrion (GO:0005739) /// plastid (GO:0009536)
+-	chloroplast	chloro	chloroplast (GO:0009507)	XLOC_004840	GRMZM2G103197	0.100863	3.04533	0.0472831	4.9064	0.00453362	-6.00913	0.000885949					CHLOROPHYLLASE /// CHLOROPHYLLASE 2 /// CHLOROPHYLLASE 1	CHLOROPHYLLASE IS THE FIRST ENZYME INVOLVED IN CHLOROPHYLL DEGRADATION. IT CATALYZES THE HYDROLYSIS OF THE ESTER BOND TO YIELD CHLOROPHYLLIDE AND PHYTOL. ATCLH1 LACKS A TYPICAL SIGNAL SEQUENCE FOR THE CHLOROPLAST. ITS EXPRESSION IS INDUCED RAPIDLY BY MET	chlorophyll catabolic process (GO:0015996) /// systemic acquired resistance, salicylic acid mediated signaling pathway (GO:0009862) /// regulation of hydrogen peroxide metabolic process (GO:0010310) /// regulation of plant-type hypersensitive response (GO	chlorophyllase activity (GO:0047746)	chloroplast (GO:0009507)
+-	chloroplast	chloro	chloroplast (GO:0009507)	XLOC_014123	GRMZM2G084694	17.3121	148.488	25.9848	3.09076	0	-2.51461	4.18509e-10					PLANT NEUTRAL INVERTASE FAMILY PROTEIN /// CYTOSOLIC INVERTASE 1 /// CYTOSOLIC INVERTASE 2	ENCODES A PROTEIN WITH CYTOSOLIC (ALKALINE/NEUTRAL) INVERTASE ACTIVITY. THE PROTEIN WAS SHOWN TO INTERACT WITH PIP5K9. /// CINV2 APPEARS TO FUNCTION AS A NEUTRAL INVERTASE BASED ON THE PHENOTYPE OF A CINV1(AT1G35580)/CINV2 DOUBLE MUTANT. IT IS PREDICTED	sucrose catabolic process (GO:0005987) /// root development (GO:0048364) /// response to hydrogen peroxide (GO:0042542) /// cellular amino acid metabolic process (GO:0006520) /// carbohydrate metabolic process (GO:0005975)	beta-fructofuranosidase activity (GO:0004564) /// sucrose alpha-glucosidase activity (GO:0004575) /// protein binding (GO:0005515)	cytosol (GO:0005829) /// cellular_component (GO:0005575) /// mitochondrion (GO:0005739) /// chloroplast (GO:0009507) /// membrane (GO:0016020)
+-	chloroplast	chloro	chloroplast (GO:0009507)	XLOC_031293	GRMZM2G181607	44.4772	100.257	45.957	1.16283	0.00399862	-1.12534	0.0118437					atypical CYS HIS rich thioredoxin 4	Encodes a member of the thioredoxin family protein. Located in the chloroplast. Shows high activity towards the chloroplast 2-Cys peroxiredoxin A, and poor activity towards the chloroplast NADP-malate dehydrogenase.	---	oxidoreductase activity, acting on a sulfur group of donors, disulfide as acceptor (GO:0016671)	chloroplast membrane (GO:0031969) /// chloroplast stroma (GO:0009570) /// chloroplast (GO:0009507)
+-	chloroplast	chloro	chloroplast (GO:0009507)	XLOC_005841	GRMZM2G046163	1.29016	12.5864	3.31287	3.27651	6.40804e-14	-1.92572	0.000629281					Aldolase-type TIM barrel family protein	---	RNA splicing, via endonucleolytic cleavage and ligation (GO:0000394) /// tryptophan biosynthetic process (GO:0000162) /// methionine biosynthetic process (GO:0009086) /// one-carbon metabolic process (GO:0006730)	tryptophan synthase activity (GO:0004834)	chloroplast (GO:0009507)
+-	chloroplast	chloro	chloroplast (GO:0009507)	XLOC_015616	GRMZM2G152781	1.05099	3.68274	0.649953	1.7993	0.00728457	-2.50237	0.000346666					LATE EMBRYOGENESIS ABUNDANT (LEA) HYDROXYPROLINE-RICH GLYCOPROTEIN FAMILY /// NDR1/HIN1-LIKE 1 /// NDR1/HIN1-LIKE	ENCODES A PROTEIN WHOSE SEQUENCE IS SIMILAR TO TOBACCO HAIRPIN-INDUCED GENE (HIN1) AND ARABIDOPSIS NON-RACE SPECIFIC DISEASE RESISTANCE GENE (NDR1). EXPRESSION OF THIS GENE IS INDUCED BY CUCUMBER MOSAIC VIRUS /// ENCODES A PROTEIN WHOSE SEQUENCE IS SIMILA	defense response to virus (GO:0051607) /// biological_process (GO:0008150) /// defense response to bacterium (GO:0042742) /// systemic acquired resistance, salicylic acid mediated signaling pathway (GO:0009862) /// regulation of hydrogen peroxide metaboli	molecular_function (GO:0003674)	cellular_component (GO:0005575) /// chloroplast (GO:0009507) /// plasma membrane (GO:0005886)
+-	chloroplast	thylakoid_membrane	chloroplast thylakoid membrane (GO:0009535)	XLOC_016307	GRMZM5G858784	0.268117	6.34176	0.48254	4.55421	0	-3.71616	2.71481e-10					NINE-CIS-EPOXYCAROTENOID DIOXYGENASE /// NINE-CIS-EPOXYCAROTENOID DIOXYGENASE 2 /// NINE-CIS-EPOXYCAROTENOID DIOXYGENASE 5	ENCODES 9-CIS-EPOXYCAROTENOID DIOXYGENASE, A KEY ENZYME IN THE BIOSYNTHESIS OF ABSCISIC ACID. THE EXPRESSION OF THIS GENE INCREASES DURING THE FIRST 6H OF IMBIBITION. /// ENCODES 9-<I>CIS</I>-EPOXYCAROTENOID DIOXYGENASE, A KEY ENZYME IN THE BIOSYNTHESIS O	abscisic acid biosynthetic process (GO:0009688) /// response to water deprivation (GO:0009414) /// seed dormancy process (GO:0010162) /// response to abscisic acid stimulus (GO:0009737) /// hyperosmotic salinity response (GO:0042538)	9-cis-epoxycarotenoid dioxygenase activity (GO:0045549)	chloroplast stroma (GO:0009570) /// chloroplast thylakoid membrane (GO:0009535) /// thylakoid (GO:0009579)
+-	chloroplast	thylakoid_membrane	chloroplast thylakoid membrane (GO:0009535)	XLOC_020885	GRMZM2G134023	0.112616	4.02556	0.301942	5.14998	3.55547e-09	-3.73685	9.78059e-08					RING/U-BOX SUPERFAMILY PROTEIN /// ZINC FINGER, C3HC4 TYPE (RING FINGER) FAMILY PROTEIN /// PROTEASE-ASSOCIATED (PA) RING/U-BOX ZINC FINGER FAMILY PROTEIN	ENCODES A /// /// ENCODES A PUTATIVE RING-H2 ZINC FINGER PROTEIN ATL6 (ATL6).	response to chitin (GO:0010200) /// protein ubiquitination (GO:0016567) /// biological_process (GO:0008150) /// respiratory burst involved in defense response (GO:0002679) /// intracellular signal transduction (GO:0035556)	zinc ion binding (GO:0008270) /// ubiquitin-protein ligase activity (GO:0004842) /// peptidase activity (GO:0008233) /// protein binding (GO:0005515) /// transferase activity, transferring glycosyl groups (GO:0016757)	cellular_component (GO:0005575) /// membrane (GO:0016020) /// chloroplast thylakoid membrane (GO:0009535) /// integral to plastid membrane (GO:0031351) /// anchored to membrane (GO:0031225)
+-	chloroplast	thylakoid_membrane	chloroplast thylakoid membrane (GO:0009535)	XLOC_026847	GRMZM2G329434	0.0761225	2.71296	0.373816	5.14567	4.50052e-07	-2.85947	3.95269e-05					NAD(P)-BINDING ROSSMANN-FOLD SUPERFAMILY PROTEIN /// ECA1-LIKE GAMETOGENESIS RELATED FAMILY PROTEIN	ENCODES A ECA1 GAMETOGENESIS RELATED FAMILY PROTEIN	photosynthesis, light reaction (GO:0019684) /// stomatal complex morphogenesis (GO:0010103) /// mRNA modification (GO:0016556)	---	chloroplast thylakoid membrane (GO:0009535)
+-	chloroplast	thylakoid_membrane	chloroplast thylakoid membrane (GO:0009535)	XLOC_025963	GRMZM2G135385	3.80527	23.7622	5.84547	2.63287	6.64916e-09	-2.02328	0.000272143					CYTOCHROME B5 ISOFORM /// CYTOCHROME B5 ISOFORM B /// CYTOCHROME B5 ISOFORM D	MEMBER OF CYTOCHROMES B5 /// ENCODES A CYTOCHROME B5 ISOFORM THAT /// ENCODES A CYTOCHROME B5 ISOFORM THAT LOCALIZES TO THE ER. THE C-TERMINAL PORTION OF THE PROTEIN APPEARS TO BE CAPABLE OF INSERTING INTO A PLANT MICROSOMAL MEMBRANE IN VITRO AND THE PRO	pentacyclic triterpenoid biosynthetic process (GO:0019745) /// sterol biosynthetic process (GO:0016126)	heme binding (GO:0020037) /// protein binding (GO:0005515)	endoplasmic reticulum (GO:0005783) /// endoplasmic reticulum membrane (GO:0005789) /// chloroplast thylakoid membrane (GO:0009535) /// cellular_component (GO:0005575)
+-	chloroplast	thylakoid_membrane	chloroplast thylakoid membrane (GO:0009535)	XLOC_004880	GRMZM2G303149	4.78012	42.3966	11.9965	3.13909	0	-1.82133	0.000110382					MOLECULAR CHAPERONE HSP40/DNAJ FAMILY PROTEIN /// CHAPERONE DNAJ-DOMAIN SUPERFAMILY PROTEIN /// DNAJ HEAT SHOCK N-TERMINAL DOMAIN-CONTAINING PROTEIN	---	protein folding (GO:0006457) /// thylakoid membrane organization (GO:0010027) /// carotenoid biosynthetic process (GO:0016117) /// response to fructose stimulus (GO:0009750) /// response to sucrose stimulus (GO:0009744)	---	chloroplast thylakoid membrane (GO:0009535) /// nucleus (GO:0005634) /// plastid (GO:0009536)
+-	chloroplast	thylakoid_membrane	chloroplast thylakoid membrane (GO:0009535)	XLOC_022141	GRMZM2G033098	0.357958	5.96789	0.521585	4.04962	0	-3.51625	5.73499e-10					allene oxide synthase	Encodes a member of the cytochrome p450 CYP74 gene family that functions as an allene oxide synthase. This enzyme catalyzes dehydration of the hydroperoxide to an unstable allene oxide in the JA biosynthetic pathway. It shows a dual catalytic activity, t	isopentenyl diphosphate biosynthetic process, mevalonate-independent pathway (GO:0019288) /// systemic acquired resistance, salicylic acid mediated signaling pathway (GO:0009862) /// regulation of hydrogen peroxide metabolic process (GO:0010310) /// regul	allene oxide synthase activity (GO:0009978) /// hydro-lyase activity (GO:0016836) /// oxygen binding (GO:0019825)	chloroplast thylakoid membrane (GO:0009535) /// plastoglobule (GO:0010287) /// mitochondrion (GO:0005739) /// chloroplast (GO:0009507)
+-	chloroplast	thylakoid_membrane	chloroplast thylakoid membrane (GO:0009535)	XLOC_037224	GRMZM2G086841	45.8828	384.408	89.8863	3.05688	1.42916e-13	-2.09647	2.83105e-05					CHAPERONE DNAJ-DOMAIN SUPERFAMILY PROTEIN /// DNAJ HEAT SHOCK FAMILY PROTEIN /// MOLECULAR CHAPERONE HSP40/DNAJ FAMILY PROTEIN	DNAJ-LIKE PROTEIN WITH HOMOLOGY TO COILED COILS FOUND IN CYTOSKELETON-INTERACTING PROTEINS. /// J DOMAIN PROTEIN LOCALIZED IN ER LUMEN. CAN PARTIALLY COMPENSATE FOR THE GROWTH DEFECT IN JEM1 SCJ1 MUTANT YEAST. /// ENCODES A MITOCHONDRIALLY TARGETED DNAJ P	protein folding (GO:0006457) /// response to high light intensity (GO:0009644) /// response to hydrogen peroxide (GO:0042542) /// response to heat (GO:0009408) /// response to endoplasmic reticulum stress (GO:0034976)	cytoskeletal protein binding (GO:0008092) /// oxidoreductase activity (GO:0016491)	cellular_component (GO:0005575) /// endoplasmic reticulum (GO:0005783) /// chloroplast thylakoid membrane (GO:0009535) /// endoplasmic reticulum lumen (GO:0005788) /// mitochondrion (GO:0005739)
+-	chloroplast	thylakoid_membrane	chloroplast thylakoid membrane (GO:0009535)	XLOC_020553	GRMZM2G068239	0.98381	8.72525	2.79204	3.13901	2.47653e-10	-1.64388	0.00591504					RING/U-BOX SUPERFAMILY PROTEIN /// NEP-INTERACTING PROTEIN 2	INTRINSIC THYLAKOID MEMBRANE PROTEIN THAT FIXES RPOTMP ON THE STROMAL SIDE OF THE THYLAKOID MEMBRANE.	respiratory burst involved in defense response (GO:0002679) /// intracellular signal transduction (GO:0035556) /// response to light stimulus (GO:0009416) /// mRNA transcription (GO:0009299) /// response to chitin (GO:0010200)	zinc ion binding (GO:0008270) /// protein binding (GO:0005515)	chloroplast thylakoid membrane (GO:0009535) /// integral to plastid membrane (GO:0031351)
+-	chloroplast	thylakoid_membrane	chloroplast thylakoid membrane (GO:0009535)	XLOC_002521	GRMZM2G109056	3.35409	19.7991	1.17518	2.55171	9.28917e-12	-4.07449	0					PLAT/LH2 DOMAIN-CONTAINING LIPOXYGENASE FAMILY PROTEIN /// LIPOXYGENASE /// LIPOXYGENASE 2	CHLOROPLAST LIPOXYGENASE REQUIRED FOR WOUND-INDUCED JASMONIC ACID ACCUMULATION IN ARABIDOPSIS.MUTANTS ARE RESISTANT TO STAPHYLOCOCCUS AUREUS AND ACCUMULATE SALICYLIC ACID UPON INFECTION. /// LIPOXYGENASE /// LIPOXYGENASE, A DEFENSE GENE CONFERRING RESISTA	jasmonic acid biosynthetic process (GO:0009695) /// response to wounding (GO:0009611) /// lipid oxidation (GO:0034440) /// response to jasmonic acid stimulus (GO:0009753) /// growth (GO:0040007)	lipoxygenase activity (GO:0016165) /// protein binding (GO:0005515)	chloroplast thylakoid membrane (GO:0009535) /// plasma membrane (GO:0005886) /// chloroplast (GO:0009507) /// cytoplasm (GO:0005737) /// plastid (GO:0009536)
+-	chloroplast	thylakoid_membrane	chloroplast thylakoid membrane (GO:0009535)	XLOC_001650	GRMZM5G822593	1.84159	4.85893	0.50778	1.38995	0.00681302	-3.25836	8.08926e-07					PLAT/LH2 DOMAIN-CONTAINING LIPOXYGENASE FAMILY PROTEIN /// LIPOXYGENASE 2 /// LIPOXYGENASE	CHLOROPLAST LIPOXYGENASE REQUIRED FOR WOUND-INDUCED JASMONIC ACID ACCUMULATION IN ARABIDOPSIS.MUTANTS ARE RESISTANT TO STAPHYLOCOCCUS AUREUS AND ACCUMULATE SALICYLIC ACID UPON INFECTION. /// LIPOXYGENASE, A DEFENSE GENE CONFERRING RESISTANCE XANTHOMONAS C	jasmonic acid biosynthetic process (GO:0009695) /// response to wounding (GO:0009611) /// lipid oxidation (GO:0034440) /// response to jasmonic acid stimulus (GO:0009753) /// growth (GO:0040007)	lipoxygenase activity (GO:0016165) /// protein binding (GO:0005515)	chloroplast thylakoid membrane (GO:0009535) /// plasma membrane (GO:0005886) /// chloroplast (GO:0009507) /// cytoplasm (GO:0005737) /// plastid (GO:0009536)
+-	membrane	bound	membrane (GO:0016020)	XLOC_009128	GRMZM2G050216	2.24284	12.9903	3.91444	2.5243	6.32625e-07	-1.73055	0.00546969					RING/U-BOX SUPERFAMILY PROTEIN /// ZINC FINGER, C3HC4 TYPE (RING FINGER) FAMILY PROTEIN /// ZINC FINGER (C3HC4-TYPE RING FINGER) FAMILY PROTEIN	ENCODES A /// ENCODES RING-FINGER TYPE UBIQUITIN LIGASES. /// SUBUNIT OF THE ANAPHASE PROMOTING COMPLEX, A UBIQUITIN LIGASE COMPLEX THAT REGULATES PROGRESSION THROUGH THE CELL CYCLE.	response to chitin (GO:0010200) /// biological_process (GO:0008150) /// protein ubiquitination (GO:0016567) /// respiratory burst involved in defense response (GO:0002679) /// regulation of plant-type hypersensitive response (GO:0010363)	zinc ion binding (GO:0008270) /// ubiquitin-protein ligase activity (GO:0004842) /// peptidase activity (GO:0008233) /// protein binding (GO:0005515) /// sequence-specific DNA binding transcription factor activity (GO:0003700)	cellular_component (GO:0005575) /// plasma membrane (GO:0005886) /// membrane (GO:0016020) /// intracellular membrane-bounded organelle (GO:0043231) /// extrinsic to vacuolar membrane (GO:0000306)
+-	membrane	bound	plasma membrane (GO:0005886)	XLOC_020687	GRMZM2G151230	16.1183	32.6202	7.06402	1.00733	0.0229999	-2.2072	1.8938e-06					PLANT CADMIUM RESISTANCE 1 /// PLANT CADMIUM RESISTANCE 2 /// PLANT CADMIUM RESISTANCE	---	biological_process (GO:0008150) /// response to oxidative stress (GO:0006979)	molecular_function (GO:0003674)	cellular_component (GO:0005575) /// plasma membrane (GO:0005886)
+-	membrane	bound	anchored to membrane (GO:0031225)	XLOC_000489	GRMZM2G159110	0.148202	5.98262	0.752034	5.32541	4.24239e-12	-2.99191	0.000273989					PATHOGENESIS-RELATED THAUMATIN SUPERFAMILY PROTEIN	---	response to other organism (GO:0051707)	molecular_function (GO:0003674)	anchored to membrane (GO:0031225)
+-	membrane	bound	membrane (GO:0016020)	XLOC_011512	GRMZM2G080992	0.92598	11.2467	1.53159	3.59264	0	-2.8764	3.11536e-08					MATE EFFLUX FAMILY PROTEIN	---	response to arsenic-containing substance (GO:0046685) /// negative regulation of defense response (GO:0031348) /// defense response by callose deposition (GO:0052542) /// regulation of organ formation (GO:0003156) /// ethylene biosynthetic process (GO:000	transporter activity (GO:0005215) /// transmembrane transporter activity (GO:0022857)	membrane (GO:0016020) /// Golgi transport complex (GO:0017119) /// organelle (GO:0043226)
+-	membrane	bound	anchored to membrane (GO:0031225)	XLOC_022741	GRMZM2G168115	2.09019	11.3146	3.86125	2.42674	4.17735e-09	-1.55105	0.00261183					Eukaryotic aspartyl protease family protein	---	proteolysis (GO:0006508)	---	anchored to membrane (GO:0031225)
+-	membrane	bound	endoplasmic reticulum (GO:0005783)	XLOC_020275	AC191070.3_FG006	1.43741	3.67297	0.674065	1.34374	0.0445698	-2.44599	0.00028676					PROTEIN KINASE SUPERFAMILY PROTEIN /// PLANT VAMP (VESICLE-ASSOCIATED MEMBRANE PROTEIN) FAMILY PROTEIN /// VESICLE ASSOCIATED PROTEIN	ENCODES A PROTEIN SERINE/THREONINE KINASE THAT MAY ACT AS A POSITIVE REGULATOR OF CELLULAR AUXIN EFFLUX, AS A A BINARY SWITCH FOR PIN POLARITY, AND AS A NEGATIVE REGULATOR OF AUXIN SIGNALING. RECESSIVE MUTANTS EXHIBIT SIMILAR PHENOTYPES AS PIN-FORMED MUTA	N-terminal protein myristoylation (GO:0006499) /// protein targeting (GO:0006605) /// anthocyanin accumulation in tissues in response to UV light (GO:0043481) /// endoplasmic reticulum unfolded protein response (GO:0030968) /// para-aminobenzoic acid meta	protein binding (GO:0005515) /// structural molecule activity (GO:0005198) /// protein serine/threonine kinase activity (GO:0004674) /// protein kinase activity (GO:0004672) /// kinase activity (GO:0016301)	endoplasmic reticulum (GO:0005783) /// nucleus (GO:0005634) /// cytosol (GO:0005829) /// endoplasmic reticulum membrane (GO:0005789) /// protein storage vacuole (GO:0000326)
+-	membrane	bound	endoplasmic reticulum (GO:0005783)	XLOC_002869	GRMZM2G137321	15.7132	79.6689	32.0779	2.33231	1.36006e-11	-1.31244	0.00228333					P-LOOP CONTAINING NUCLEOSIDE TRIPHOSPHATE HYDROLASES SUPERFAMILY PROTEIN /// AAA-ATPASE 1	---	systemic acquired resistance, salicylic acid mediated signaling pathway (GO:0009862) /// regulation of hydrogen peroxide metabolic process (GO:0010310) /// response to hypoxia (GO:0001666) /// transcription factor import into nucleus (GO:0042991) /// resp	ATPase activity (GO:0016887) /// ATP binding (GO:0005524)	endoplasmic reticulum (GO:0005783) /// mitochondrion (GO:0005739)
+-	membrane	bound	anchored to membrane (GO:0031225)	XLOC_031027	GRMZM2G305280	2.10375	41.6779	5.53851	4.29851	1.42334e-09	-2.91171	1.03802e-05					ARABINOGALACTAN PROTEIN /// ARABINOGALACTAN PROTEIN 40 /// ARABINOGALACTAN PROTEIN 1	ENCODES A PUTATIVE ARABINOGALACTAN-PROTEIN (AGP40). /// ENCODES A /// ENCODES A PUTATIVE ARABINOGALACTAN-PROTEIN (AGP21).	biological_process (GO:0008150) /// cellular modified amino acid biosynthetic process (GO:0042398) /// phenylpropanoid metabolic process (GO:0009698) /// cysteine biosynthetic process (GO:0019344) /// polyamine catabolic process (GO:0006598)	molecular_function (GO:0003674) /// protein binding (GO:0005515)	anchored to membrane (GO:0031225)
+-	membrane	bound	plasma membrane (GO:0005886)	XLOC_019853	GRMZM2G013170	16.5934	43.1822	19.5702	1.37009	0.000906122	-1.14178	0.0149563					DISEASE RESISTANCE PROTEIN (CC-NBS-LRR CLASS) FAMILY /// NB-ARC DOMAIN-CONTAINING DISEASE RESISTANCE PROTEIN	CONFERS RESISTANCE TO PERONOSPORA PARASITICA. IN ARABIDOPSIS ECOTYPE DIJON-17, HRT-MEDIATED SIGNALING IS DEPENDENT ON LIGHT FOR THE INDUCTION OF HYPERSENSITIVE RESPONSE AND RESISTANCE TO TURNIP CRINKLE VIRUS. /// CONTAINS AN N-TERMINAL TRIPARTITE NUCLEOT	defense response (GO:0006952) /// plant-type hypersensitive response (GO:0009626) /// defense response, incompatible interaction (GO:0009814) /// response to other organism (GO:0051707) /// response to light stimulus (GO:0009416)	nucleotide binding (GO:0000166) /// protein binding (GO:0005515)	cellular_component (GO:0005575) /// plasma membrane (GO:0005886) /// cytoplasm (GO:0005737)
+-	membrane	bound	anchored to membrane (GO:0031225)	XLOC_029212	GRMZM2G140170	1.4073	5.1583	0.352602	1.86423	0.000377829	-3.87078	5.48599e-10					NUCLEAR PORE COMPLEX PROTEIN /// GLYCINE-RICH PROTEIN FAMILY	---	biological_process (GO:0008150) /// embryo development ending in seed dormancy (GO:0009793) /// meiotic DNA double-strand break formation (GO:0042138) /// regulation of chromosome organization (GO:0033044) /// reciprocal meiotic recombination (GO:0007131)	molecular_function (GO:0003674)	anchored to membrane (GO:0031225) /// mitochondrion (GO:0005739)
+-	membrane	bound	plasma membrane (GO:0005886)	XLOC_017771	GRMZM2G156351	11.8935	35.2781	14.9757	1.55886	0.0001672	-1.23615	0.00891618					DISEASE RESISTANCE PROTEIN (CC-NBS-LRR CLASS) FAMILY /// NB-ARC DOMAIN-CONTAINING DISEASE RESISTANCE PROTEIN /// HOPZ-ACTIVATED RESISTANCE 1	ENCODES LOV1, A DISEASE SUSCEPTIBILITY GENE THAT, PARADOXICALLY, IS A MEMBER OF THE NBS-LRR RESISTANCE GENE FAMILY. CONDITIONS SUSCEPTIBILITY TO THE FUNGUS COCHLIOBOLUS VICTORIAE AND VICTORIN-DEPENDENT INDUCTION OF DEFENSE-ASSOCIATED PROTEINS. SATURATION	defense response (GO:0006952) /// plant-type hypersensitive response (GO:0009626) /// defense response, incompatible interaction (GO:0009814) /// response to molecule of fungal origin (GO:0002238) /// salicylic acid biosynthetic process (GO:0009697)	protein binding (GO:0005515) /// nucleotide binding (GO:0000166)	cellular_component (GO:0005575) /// plasma membrane (GO:0005886) /// cytoplasm (GO:0005737)
+-	membrane	bound	endoplasmic reticulum (GO:0005783)	XLOC_011752	GRMZM2G138770	16.5955	91.1137	6.80801	2.44714	1.30819e-11	-3.74236	0					P-LOOP CONTAINING NUCLEOSIDE TRIPHOSPHATE HYDROLASES SUPERFAMILY PROTEIN /// AAA-ATPASE 1	---	systemic acquired resistance, salicylic acid mediated signaling pathway (GO:0009862) /// regulation of hydrogen peroxide metabolic process (GO:0010310) /// response to abscisic acid stimulus (GO:0009737) /// response to ethylene stimulus (GO:0009723) ///	ATPase activity (GO:0016887) /// ATP binding (GO:0005524)	endoplasmic reticulum (GO:0005783) /// mitochondrion (GO:0005739)
+-	membrane	bound	endoplasmic reticulum (GO:0005783)	XLOC_032207	GRMZM2G004683	1.33594	4.31917	1.01521	1.68317	0.0021706	-2.08898	0.00101104					dihydroflavonol 4-reductase-like1	Encodes DRL1 (Dihydroflavonol 4-reductase-like1), a closely related homolog of the rice anther-specific gene OsDFR2. DRL1 may be involved in a metabolic pathway essential for pollen wall development and male fertility. Mutant plants have impaired pollen	sporopollenin biosynthetic process (GO:0080110) /// pollen exine formation (GO:0010584) /// pollen development (GO:0009555) /// seed development (GO:0048316)	---	endoplasmic reticulum (GO:0005783)
+-	membrane	bound	membrane (GO:0016020)	XLOC_026132	GRMZM2G399921	0.372743	23.4055	6.60518	5.96279	0	-1.82518	0.000936815					ARABINOGALACTAN PROTEIN 23	ENCODES A PUTATIVE ARABINOGALACTAN-PROTEIN (AGP23).	biological_process (GO:0008150)	molecular_function (GO:0003674)	anchored to membrane (GO:0031225) /// membrane (GO:0016020)
+-	membrane	bound	plasma membrane (GO:0005886)	XLOC_014732	GRMZM2G346132	0.0796077	2.28236	0.160151	4.83174	2.02665e-05	-3.83302	4.26134e-05					PROTEIN KINASE SUPERFAMILY PROTEIN	---	response to chitin (GO:0010200)	kinase activity (GO:0016301) /// protein kinase binding (GO:0019901)	plasma membrane (GO:0005886)
+-	membrane	bound	anchored to membrane (GO:0031225)	XLOC_037027	GRMZM2G036826	2.35124	20.5083	4.18185	3.11498	4.29005e-14	-2.294	4.94e-06					PATHOGENESIS-RELATED THAUMATIN SUPERFAMILY PROTEIN	---	response to other organism (GO:0051707)	molecular_function (GO:0003674)	anchored to membrane (GO:0031225)
+-	membrane	bound	plasma membrane (GO:0005886)	XLOC_001650	GRMZM5G822593	1.84159	4.85893	0.50778	1.38995	0.00681302	-3.25836	8.08926e-07					PLAT/LH2 DOMAIN-CONTAINING LIPOXYGENASE FAMILY PROTEIN /// LIPOXYGENASE 2 /// LIPOXYGENASE	CHLOROPLAST LIPOXYGENASE REQUIRED FOR WOUND-INDUCED JASMONIC ACID ACCUMULATION IN ARABIDOPSIS.MUTANTS ARE RESISTANT TO STAPHYLOCOCCUS AUREUS AND ACCUMULATE SALICYLIC ACID UPON INFECTION. /// LIPOXYGENASE, A DEFENSE GENE CONFERRING RESISTANCE XANTHOMONAS C	jasmonic acid biosynthetic process (GO:0009695) /// response to wounding (GO:0009611) /// lipid oxidation (GO:0034440) /// response to jasmonic acid stimulus (GO:0009753) /// growth (GO:0040007)	lipoxygenase activity (GO:0016165) /// protein binding (GO:0005515)	chloroplast thylakoid membrane (GO:0009535) /// plasma membrane (GO:0005886) /// chloroplast (GO:0009507) /// cytoplasm (GO:0005737) /// plastid (GO:0009536)
+-	membrane	bound	plasma membrane (GO:0005886)	XLOC_033142	GRMZM2G173124	31.5773	78.1806	28.6918	1.29819	0.00631081	-1.44617	0.00226465					ZINC FINGER C-X8-C-X5-C-X3-H TYPE FAMILY PROTEIN /// CCCH-TYPE ZINC FINGER FAMILY PROTEIN	---	regulation of transcription, DNA-dependent (GO:0006355) /// phosphatidylinositol biosynthetic process (GO:0006661) /// chlorophyll catabolic process (GO:0015996) /// response to oxidative stress (GO:0006979)	sequence-specific DNA binding transcription factor activity (GO:0003700) /// nucleic acid binding (GO:0003676)	cellular_component (GO:0005575) /// plasma membrane (GO:0005886)
+-	membrane	bound	plasma membrane (GO:0005886)	XLOC_022940	GRMZM2G322672	0.319293	6.1386	1.41722	4.25522	4.44583e-13	-2.11485	0.000542755					INTEGRASE-TYPE DNA-BINDING SUPERFAMILY PROTEIN /// DRE-BINDING PROTEIN 2A /// DRE/CRT-BINDING PROTEIN 2B	ENCODES A MEMBER OF THE /// ENCODES A MEMBER OF THE ERF (ETHYLENE RESPONSE FACTOR) SUBFAMILY B- /// ENCODES A MEMBER OF THE DREB SUBFAMILY A-4 OF ERF/AP2 TRANSCRIPTION FACTOR FAMILY. THE PROTEIN CONTAINS ONE AP2 DOMAIN. THERE ARE 17 MEMBERS IN THIS SUBFA	regulation of transcription, DNA-dependent (GO:0006355) /// ethylene mediated signaling pathway (GO:0009873) /// response to chitin (GO:0010200) /// response to water deprivation (GO:0009414) /// response to abscisic acid stimulus (GO:0009737)	sequence-specific DNA binding transcription factor activity (GO:0003700) /// DNA binding (GO:0003677) /// protein binding (GO:0005515) /// sequence-specific DNA binding (GO:0043565) /// identical protein binding (GO:0042802)	nucleus (GO:0005634) /// cytoplasm (GO:0005737) /// plasma membrane (GO:0005886) /// nuclear pore (GO:0005643) /// nuclear body (GO:0016604)
+-	membrane	bound	membrane (GO:0016020)	XLOC_033632	GRMZM2G026470	38.5367	98.3674	34.2152	1.34221	0.00068723	-1.52354	0.00038227					PYROPHOSPHORYLASE /// PYROPHOSPHORYLASE 5 /// PYROPHOSPHORYLASE 4	ENCODES A /// ENCODES A SOLUBLE PROTEIN WITH INORGANIC PYROPHOSPHATASE ACTIVITY THAT IS HIGHLY SPECIFIC FOR MG-INORGANIC PYROPHOSPHATE. /// ENCODES A PROTEIN THAT MIGHT HAVE INORGANIC PYROPHOSPHATASE ACTIVITY.	metabolic process (GO:0008152) /// RNA splicing, via endonucleolytic cleavage and ligation (GO:0000394) /// methionine biosynthetic process (GO:0009086) /// response to salt stress (GO:0009651) /// calcium ion transport (GO:0006816)	inorganic diphosphatase activity (GO:0004427) /// pyrophosphatase activity (GO:0016462)	membrane (GO:0016020) /// cytoplasm (GO:0005737) /// nucleus (GO:0005634)
+-	membrane	bound	membrane (GO:0016020)	XLOC_033252	GRMZM2G004519	1.3131	4.19677	0.183725	1.66657	0.0091636	-4.51366	9.01013e-08					RING/U-BOX SUPERFAMILY PROTEIN /// CARBON/NITROGEN INSENSITIVE 1 /// ATL5	E3 LIGASE-LIKE PROTEIN INDUCED BY CHITIN OLIGOMERS. /// ENCODES A RING FINGER DOMAIN PROTEIN WITH E3 LIGASE ACTIVITY THAT IS LOCALIZED TO THE LIPID RAFTS OF THE PLASMA MEMBRANE. EXPRESSION IS INCREASED IN RESPONSE TO FUNGAL PATHOGEN. MAY BE INVOLVED IN RE	response to chitin (GO:0010200) /// protein ubiquitination (GO:0016567) /// respiratory burst involved in defense response (GO:0002679) /// intracellular signal transduction (GO:0035556) /// defense response, incompatible interaction (GO:0009814)	zinc ion binding (GO:0008270) /// ubiquitin-protein ligase activity (GO:0004842)	membrane (GO:0016020) /// plasma membrane (GO:0005886)
+-	membrane	bound	plasma membrane (GO:0005886)	XLOC_008696	GRMZM2G305321	6.45057	26.3121	10.0818	2.01849	3.92326e-08	-1.38397	0.00219669					MITOGEN-ACTIVATED PROTEIN KINASE KINASE KINASE /// MITOGEN-ACTIVATED PROTEIN KINASE KINASE KINASE 7 /// MITOGEN-ACTIVATED PROTEIN KINASE KINASE KINASE 6	MAP3K EPSILON PROTEIN KINASE /// MAP3K EPSILON PROTEIN KINASE 1 IS FUNCTIONALLY REDUNDANT WITH MAP3KE2. REQUIRED FOR POLLEN DEVELOPMENT BUT NOT ESSENTIAL. MAP3KE1;MAP3KE2 DOUBLE-MUTANT POLLEN GRAINS DEVELOP PLASMA MEMBRANE IRREGULARITIES FOLLOWING POLL	plasma membrane organization (GO:0007009) /// pollen development (GO:0009555)	kinase activity (GO:0016301)	plasma membrane (GO:0005886) /// cytosol (GO:0005829)
+-	membrane	bound	endoplasmic reticulum (GO:0005783)	XLOC_023430	GRMZM2G177356	1.29211	3.48394	1.06331	1.42125	0.0198625	-1.71216	0.00945092					CALCIUM-DEPENDENT LIPID-BINDING (CALB DOMAIN) FAMILY PROTEIN /// SOYBEAN GENE REGULATED BY COLD-2	SRC2 SPECIFICALLY BINDS THE PEPTIDE PIEPPPHH, AND MOVES FROM ER TO A VACUOLE FRACTION WHERE IT GETS INTERNALIZED. INVOLVED IN PROTEIN STORAGE VACUOLE TARGETING.	biological_process (GO:0008150) /// regulation of plant-type hypersensitive response (GO:0010363) /// negative regulation of programmed cell death (GO:0043069) /// ER to Golgi vesicle-mediated transport (GO:0006888) /// response to mechanical stimulus (GO	molecular_function (GO:0003674) /// protein binding (GO:0005515)	cellular_component (GO:0005575) /// protein storage vacuole (GO:0000326) /// endoplasmic reticulum (GO:0005783) /// plasma membrane (GO:0005886)
+-	membrane	bound	membrane (GO:0016020)	XLOC_028962	GRMZM2G120163	1.44372	7.14689	3.31846	2.29779	3.14069e-09	-1.1068	0.0291406					POTASSIUM TRANSPORTER FAMILY PROTEIN /// POTASSIUM TRANSPORTER 1 /// K+ UPTAKE PERMEASE 11	POTASSIUM TRANSPORTER /// ENCODES A HIGH AFFINITY POTASSIUM TRANSPORTER. /// FUNCTIONS AS A POTASSIUM TRANSPORTER AND IS REQUIRED FOR THE ESTABLISHMENT OF ROOT TIP GROWTH.	potassium ion transport (GO:0006813) /// RNA splicing, via endonucleolytic cleavage and ligation (GO:0000394) /// cellular response to phosphate starvation (GO:0016036) /// glucosinolate biosynthetic process (GO:0019761) /// galactolipid biosynthetic proc	potassium ion transmembrane transporter activity (GO:0015079) /// potassium:sodium symporter activity (GO:0009674)	membrane (GO:0016020)
+-	membrane	bound	membrane (GO:0016020)	XLOC_008521	GRMZM2G006212	0.665685	2.13498	0.153902	1.67158	0.00777277	-3.79414	1.70272e-08					MATE EFFLUX FAMILY PROTEIN	---	response to arsenic-containing substance (GO:0046685) /// negative regulation of defense response (GO:0031348) /// defense response by callose deposition (GO:0052542) /// regulation of organ formation (GO:0003156) /// ethylene biosynthetic process (GO:000	transporter activity (GO:0005215) /// transmembrane transporter activity (GO:0022857)	membrane (GO:0016020) /// Golgi transport complex (GO:0017119) /// organelle (GO:0043226)
+-	membrane	bound	membrane (GO:0016020)	XLOC_020622	GRMZM2G170842	11.8829	34.7599	11.9938	1.5388	0.00108299	-1.53514	0.00448249					PLANT NEUTRAL INVERTASE FAMILY PROTEIN /// INVERTASE H /// ALKALINE/NEUTRAL INVERTASE	ENCODES A PUTATIVE PLASTID-TARGETED ALKALINE/NEUTRAL INVERTASE. /// ENCODES A CHLOROPLAST-TARGETED ALKALINE/NEUTRAL INVERTASE THAT IS IMPLICATED IN THE DEVELOPMENT OF THE PHOTOSYNTHETIC APPARATUS AND NITROGEN ASSIMILATION IN SEEDLINGS TO CONTROL THE SUCRO	sucrose catabolic process (GO:0005987) /// root development (GO:0048364) /// response to hydrogen peroxide (GO:0042542) /// cellular amino acid metabolic process (GO:0006520) /// carbohydrate metabolic process (GO:0005975)	beta-fructofuranosidase activity (GO:0004564) /// sucrose alpha-glucosidase activity (GO:0004575) /// protein binding (GO:0005515)	cytosol (GO:0005829) /// cellular_component (GO:0005575) /// mitochondrion (GO:0005739) /// chloroplast (GO:0009507) /// membrane (GO:0016020)
+-	membrane	bound	endoplasmic reticulum (GO:0005783)	XLOC_015213	GRMZM2G091540	0.117396	3.57997	0.330433	4.92075	2.16541e-10	-3.43751	1.06786e-05					PEPTIDASE M20/M25/M40 FAMILY PROTEIN /// IAA-LEUCINE RESISTANT (ILR)-LIKE 2	ENCODES A MEMBER OF THE SIX ARABIDOPSIS IAA-AMINO ACID CONJUGATE HYDROLASE SUBFAMILY AND CONJUGATES AND CONJUGATES IAA-ALA IN VITRO. GENE IS EXPRESSED MOST STRONGLY IN ROOTS, STEMS, AND FLOWERS. /// ENCODES IAA-AMINO ACID HYDROLASE THAT HAS A BROAD RANGE	proteolysis (GO:0006508) /// auxin metabolic process (GO:0009850) /// response to wounding (GO:0009611)	IAA-Ala conjugate hydrolase activity (GO:0010179) /// metallopeptidase activity (GO:0008237) /// IAA-amino acid conjugate hydrolase activity (GO:0010178)	endoplasmic reticulum (GO:0005783)
+-	membrane	bound	plasma membrane (GO:0005886)	XLOC_002521	GRMZM2G109056	3.35409	19.7991	1.17518	2.55171	9.28917e-12	-4.07449	0					PLAT/LH2 DOMAIN-CONTAINING LIPOXYGENASE FAMILY PROTEIN /// LIPOXYGENASE /// LIPOXYGENASE 2	CHLOROPLAST LIPOXYGENASE REQUIRED FOR WOUND-INDUCED JASMONIC ACID ACCUMULATION IN ARABIDOPSIS.MUTANTS ARE RESISTANT TO STAPHYLOCOCCUS AUREUS AND ACCUMULATE SALICYLIC ACID UPON INFECTION. /// LIPOXYGENASE /// LIPOXYGENASE, A DEFENSE GENE CONFERRING RESISTA	jasmonic acid biosynthetic process (GO:0009695) /// response to wounding (GO:0009611) /// lipid oxidation (GO:0034440) /// response to jasmonic acid stimulus (GO:0009753) /// growth (GO:0040007)	lipoxygenase activity (GO:0016165) /// protein binding (GO:0005515)	chloroplast thylakoid membrane (GO:0009535) /// plasma membrane (GO:0005886) /// chloroplast (GO:0009507) /// cytoplasm (GO:0005737) /// plastid (GO:0009536)
+-	membrane	bound	plasma membrane (GO:0005886)	XLOC_018574	AC217811.3_FG002	1.40488	6.89535	0.901296	2.28544	0.00274105	-2.93555	0.000746342					Pyridoxal phosphate (PLP)-dependent transferases superfamily protein	---	embryo development ending in seed dormancy (GO:0009793) /// cellular amino acid metabolic process (GO:0006520) /// ethanolamine metabolic process (GO:0006580)	carboxy-lyase activity (GO:0016831)	plasma membrane (GO:0005886) /// cytosol (GO:0005829)
+-	membrane	bound	anchored to membrane (GO:0031225)	XLOC_022099	AC159612.1_FG007	0.132696	5.25203	0.573526	5.29695	5.75514e-13	-3.19494	1.79912e-07					O-GLYCOSYL HYDROLASES FAMILY 17 PROTEIN	---	---	hydrolase activity, hydrolyzing O-glycosyl compounds (GO:0004553)	anchored to membrane (GO:0031225)
+-	membrane	bound	plasma membrane (GO:0005886)	XLOC_006457	GRMZM2G020054	0.210655	11.7146	4.8985	5.78755	0	-1.2579	0.0420138					INTEGRASE-TYPE DNA-BINDING SUPERFAMILY PROTEIN /// ETHYLENE RESPONS /// ETHYLENE RESPONSE FACTOR 1	ENCODES A MEMBER OF THE ERF (ETHYLENE RESPONSE FACTOR) SUBFAMILY B- /// ENCODES A MEMBER OF THE /// ENCODES A MEMBER OF THE ERF (ETHYLENE RESPONSE FACTOR) SUBFAMILY B-3 OF ERF/AP2 TRANSCRIPTION FACTOR FAMILY. THE PROTEIN CONTAINS ONE AP2 DOMAIN. THERE AR	regulation of transcription, DNA-dependent (GO:0006355) /// ethylene mediated signaling pathway (GO:0009873) /// response to chitin (GO:0010200) /// response to abscisic acid stimulus (GO:0009737) /// intracellular signal transduction (GO:0035556)	sequence-specific DNA binding transcription factor activity (GO:0003700) /// DNA binding (GO:0003677) /// protein binding (GO:0005515) /// sequence-specific DNA binding (GO:0043565) /// identical protein binding (GO:0042802)	nucleus (GO:0005634) /// cytoplasm (GO:0005737) /// plasma membrane (GO:0005886) /// nuclear pore (GO:0005643) /// nuclear body (GO:0016604)
+-	membrane	bound	membrane (GO:0016020)	XLOC_014123	GRMZM2G084694	17.3121	148.488	25.9848	3.09076	0	-2.51461	4.18509e-10					PLANT NEUTRAL INVERTASE FAMILY PROTEIN /// CYTOSOLIC INVERTASE 1 /// CYTOSOLIC INVERTASE 2	ENCODES A PROTEIN WITH CYTOSOLIC (ALKALINE/NEUTRAL) INVERTASE ACTIVITY. THE PROTEIN WAS SHOWN TO INTERACT WITH PIP5K9. /// CINV2 APPEARS TO FUNCTION AS A NEUTRAL INVERTASE BASED ON THE PHENOTYPE OF A CINV1(AT1G35580)/CINV2 DOUBLE MUTANT. IT IS PREDICTED	sucrose catabolic process (GO:0005987) /// root development (GO:0048364) /// response to hydrogen peroxide (GO:0042542) /// cellular amino acid metabolic process (GO:0006520) /// carbohydrate metabolic process (GO:0005975)	beta-fructofuranosidase activity (GO:0004564) /// sucrose alpha-glucosidase activity (GO:0004575) /// protein binding (GO:0005515)	cytosol (GO:0005829) /// cellular_component (GO:0005575) /// mitochondrion (GO:0005739) /// chloroplast (GO:0009507) /// membrane (GO:0016020)
+-	membrane	bound	endoplasmic reticulum (GO:0005783)	XLOC_019168	GRMZM2G089783	1.00316	4.12544	1.18363	2.03026	0.000249142	-1.80133	0.00701417					PRENYLATED RAB ACCEPTOR 1.B /// PRENYLATED RAB ACCEPTOR 1.B3 /// PRENYLATED RAB ACCEPTOR 1.B1	---	vesicle-mediated transport (GO:0016192)	molecular_function (GO:0003674) /// protein binding (GO:0005515)	endoplasmic reticulum (GO:0005783) /// trans-Golgi network (GO:0005802) /// Golgi apparatus (GO:0005794) /// endosome (GO:0005768)
+-	membrane	bound	plasma membrane (GO:0005886)	XLOC_000126	GRMZM2G410991	16.1065	62.2854	9.9596	1.94152	0.000698803	-2.64473	5.35346e-06					lysm domain GPI-anchored protein 2 precursor	---	cell wall macromolecule catabolic process (GO:0016998) /// response to endoplasmic reticulum stress (GO:0034976) /// systemic acquired resistance (GO:0009627)	chitin binding (GO:0008061)	anchored to membrane (GO:0031225) /// plasma membrane (GO:0005886)
+-	membrane	bound	plasma membrane (GO:0005886)	XLOC_008697	GRMZM2G477491	3.50216	19.2415	5.36966	2.44817	3.61385e-06	-1.84132	0.00411042					MITOGEN-ACTIVATED PROTEIN KINASE KINASE KINASE /// MITOGEN-ACTIVATED PROTEIN KINASE KINASE KINASE 6 /// MITOGEN-ACTIVATED PROTEIN KINASE KINASE KINASE 7	MAP3K EPSILON PROTEIN KINASE /// MAP3K EPSILON PROTEIN KINASE 1 IS FUNCTIONALLY REDUNDANT WITH MAP3KE2. REQUIRED FOR POLLEN DEVELOPMENT BUT NOT ESSENTIAL. MAP3KE1;MAP3KE2 DOUBLE-MUTANT POLLEN GRAINS DEVELOP PLASMA MEMBRANE IRREGULARITIES FOLLOWING POLL	plasma membrane organization (GO:0007009) /// pollen development (GO:0009555)	kinase activity (GO:0016301)	plasma membrane (GO:0005886) /// cytosol (GO:0005829)
+-	membrane	bound	integral to plasma membrane (GO:0005887)	XLOC_030525	GRMZM2G169201	2.81195	18.6253	7.61403	2.71789	2.0908e-10	-1.29053	0.0125961					RIBOFLAVIN SYNTHASE-LIKE SUPERFAMILY PROTEIN /// RESPIRATORY BURST OXIDASE PROTEIN F	INTERACTS WITH ATRBOHD GENE TO FINE TUNE THE SPATIAL CONTROL OF ROI PRODUCTION AND HYPERSENSITIVE RESPONSE TO CELL IN AND AROUND INFECTION SITE.	defense response (GO:0006952) /// systemic acquired resistance, salicylic acid mediated signaling pathway (GO:0009862) /// vegetative to reproductive phase transition of meristem (GO:0010228) /// regulation of plant-type hypersensitive response (GO:001036	NAD(P)H oxidase activity (GO:0016174)	integral to plasma membrane (GO:0005887)
+-	membrane	bound	membrane (GO:0016020)	XLOC_026011	GRMZM2G147014	4.20217	469.109	169.84	6.79291	0	-1.46575	0.00418077					DEHYDRIN FAMILY PROTEIN /// COLD-REGULATED 47	BELONGS TO THE DEHYDRIN PROTEIN FAMILY, WHICH CONTAINS HIGHLY CONSERVED STRETCHES OF 7-17 RESIDUES THAT ARE REPETITIVELY SCATTERED IN THEIR SEQUENCES, THE K-, S-, Y- AND LYSINE RICH SEGMENTS. COLD REGULATED GENE, AMINO ACID SEQUENCE HOMOLOGY WITH GROUP II	response to abscisic acid stimulus (GO:0009737) /// response to water deprivation (GO:0009414) /// response to water stimulus (GO:0009415) /// response to salt stress (GO:0009651) /// response to stress (GO:0006950)	molecular_function (GO:0003674) /// actin binding (GO:0003779)	actin cytoskeleton (GO:0015629) /// cytoplasm (GO:0005737) /// membrane (GO:0016020) /// nucleus (GO:0005634)
+-	membrane	bound	plasma membrane (GO:0005886)	XLOC_001787	GRMZM2G369472	0	2.85681	0.0950177	1.79769e+308	0.000127466	-4.91007	1.21748e-06					INTEGRASE-TYPE DNA-BINDING SUPERFAMILY PROTEIN /// ETHYLENE-RESPONSIVE ELEMENT BINDING FACTOR 13 /// RELATED TO AP2 4	ENCODES A MEMBER OF THE ERF (ETHYLENE RESPONSE FACTOR) SUBFAMILY B- /// ENCODES A MEMBER OF THE /// ENCODES A MEMBER OF THE ERF (ETHYLENE RESPONSE FACTOR) SUBFAMILY B-3 OF ERF/AP2 TRANSCRIPTION FACTOR FAMILY. THE PROTEIN CONTAINS ONE AP2 DOMAIN. THERE AR	regulation of transcription, DNA-dependent (GO:0006355) /// ethylene mediated signaling pathway (GO:0009873) /// response to water deprivation (GO:0009414) /// response to abscisic acid stimulus (GO:0009737) /// intracellular signal transduction (GO:00355	sequence-specific DNA binding transcription factor activity (GO:0003700) /// DNA binding (GO:0003677) /// protein binding (GO:0005515) /// sequence-specific DNA binding (GO:0043565) /// identical protein binding (GO:0042802)	nucleus (GO:0005634) /// cytoplasm (GO:0005737) /// plasma membrane (GO:0005886) /// nuclear body (GO:0016604) /// nucleolus (GO:0005730)
+-	membrane	bound	plasma membrane (GO:0005886)	XLOC_015152	GRMZM2G051151	43.9127	357.52	104.671	3.01558	3.53308e-13	-1.77216	0.000297101					AMINOPEPTIDASE P1 /// OXIDATIVE STRESS 3	ARABIDOPSIS AMINOPEPTIDASE P1 /// ENCODES OXIDATIVE STRESS 3 (OXS3)&#65292; INVOLVED IN TOLERANCE TO HEAVY METALS AND OXIDATIVE STRESS.	biological_process (GO:0008150) /// positive regulation of flavonoid biosynthetic process (GO:0009963) /// regulation of plant-type hypersensitive response (GO:0010363) /// intra-Golgi vesicle-mediated transport (GO:0006891) /// protein import into peroxi	molecular_function (GO:0003674) /// N-1-naphthylphthalamic acid binding (GO:0010013) /// aminopeptidase activity (GO:0004177) /// protein binding (GO:0005515)	cellular_component (GO:0005575) /// plasma membrane (GO:0005886) /// nuclear speck (GO:0016607)
+-	membrane	bound	chloroplast outer membrane (GO:0009707)	XLOC_011976	AC233887.1_FG006	0.769926	5.25191	1.54634	2.76032	1.41114e-09	-1.76399	0.0016652					UDP-GLYCOSYLTRANSFERASE SUPERFAMILY PROTEIN /// DIGALACTOSYL DIACYLGLYCEROL DEFICIENT 2	RESPONSIBLE FOR THE FINAL ASSEMBLY OF GALACTOLIPIDS IN PHOTOSYNTHETIC MEMBRANES. PROVIDES STABILITY TO THE PS I CORE COMPLEX (E.G. SUBUNITS PSAD, PSAE). /// ENCODES A UDP-GALACTOSE-DEPENDENT DIGALACTOSYLDIACYLGLYCEROL(DGDG) SYNTHASE. LOCATED IN CHLOROPLA	cellular response to phosphate starvation (GO:0016036) /// galactolipid biosynthetic process (GO:0019375) /// response to hypoxia (GO:0001666) /// isopentenyl diphosphate biosynthetic process, mevalonate-independent pathway (GO:0019288) /// systemic acqui	transferase activity, transferring glycosyl groups (GO:0016757) /// UDP-galactosyltransferase activity (GO:0035250) /// digalactosyldiacylglycerol synthase activity (GO:0046481) /// galactolipid galactosyltransferase activity (GO:0046480) /// UDP-glycosyl	chloroplast outer membrane (GO:0009707) /// mitochondrion (GO:0005739)
+-	membrane	bound	endoplasmic reticulum (GO:0005783)	XLOC_011096	GRMZM2G444560	10.424	28.7684	0.823027	1.45485	0.000697159	-5.1274	0					P-LOOP CONTAINING NUCLEOSIDE TRIPHOSPHATE HYDROLASES SUPERFAMILY PROTEIN /// AAA-ATPASE 1	---	systemic acquired resistance, salicylic acid mediated signaling pathway (GO:0009862) /// regulation of hydrogen peroxide metabolic process (GO:0010310) /// response to hypoxia (GO:0001666) /// transcription factor import into nucleus (GO:0042991) /// frui	ATPase activity (GO:0016887) /// ATP binding (GO:0005524)	endoplasmic reticulum (GO:0005783) /// plasma membrane (GO:0005886) /// mitochondrion (GO:0005739)
+-	membrane	bound	endoplasmic reticulum (GO:0005783)	XLOC_018520	AC207890.3_FG002	60.7598	131.647	54.319	1.10575	0.0244082	-1.27714	0.00593381					TUDOR-SN PROTEIN /// TUDOR-SN PROTEIN 2 /// TUDOR-SN PROTEIN 1	RNA BINDING PROTEIN WITH NUCLEASE ACTIVITY ESSENTIAL FOR STRESS RESPONSE. INVOLVED IN MECHANISMS ACTING ON MRNAS ENTERING THE SECRETORY PATHWAY. FUNCTIONALLY REDUNDANT WITH TSN2. /// INVOLVED IN THE REGULATION OF ATGA20OX3 EXPRESSION, AS WELL AS SEED GE	response to stress (GO:0006950) /// protein secretion (GO:0009306) /// gibberellin biosynthetic process (GO:0009686) /// cellulose biosynthetic process (GO:0030244) /// glucose catabolic process (GO:0006007)	nucleic acid binding (GO:0003676) /// nuclease activity (GO:0004518) /// RNA binding (GO:0003723)	endoplasmic reticulum (GO:0005783) /// nuclear envelope (GO:0005635) /// cytosol (GO:0005829)
+-	membrane	bound	membrane[\s-]?domain	XLOC_031192	GRMZM2G477325	31.7646	165.725	62.3721	2.37356	9.42984e-11	-1.40982	0.00172103					LOW TEMPERATURE AND SALT RESPONSIVE PROTEIN FAMILY	INDUCED BY LOW TEMPERATURES, DEHYDRATION AND SALT STRESS AND ABA. ENCODES A SMALL (54 AMINO ACIDS), HIGHLY HYDROPHOBIC PROTEIN THAT BEARS TWO POTENTIAL TRANSMEMBRANE DOMAINS.	response to cold (GO:0009409) /// hyperosmotic salinity response (GO:0042538) /// cellular response to water deprivation (GO:0042631) /// response to abscisic acid stimulus (GO:0009737) /// chromatin assembly or disassembly (GO:0006333)	molecular_function (GO:0003674)	integral to membrane (GO:0016021)
+-	membrane	bound	plasma membrane (GO:0005886)	XLOC_016707	GRMZM2G467184	1.69083	9.84937	4.08119	2.53257	2.11853e-08	-1.27104	0.0257391					CALCIUM-BINDING EF-HAND FAMILY PROTEIN /// CALMODULIN /// EF HAND CALCIUM-BINDING PROTEIN FAMILY	ENCODES A /// ENCODES A CALMODULIN /// ENCODES A DIVERGENT MEMBER OF CALMODULIN, WHICH IS AN EF-HAND FAMILY OF CA2+-BINDING PROTEINS. THIS GENE IS EXPRESSED IN LEAVES, FLOWERS AND SILIQUES. THE GENE FUNCTIONALLY COMPLEMENTS YEAST CALMODULIN 1 (CAM1) BUT	biological_process (GO:0008150) /// calcium-mediated signaling (GO:0019722) /// response to mechanical stimulus (GO:0009612) /// actin filament-based movement (GO:0030048) /// mitochondrion localization (GO:0051646)	calcium ion binding (GO:0005509) /// protein binding (GO:0005515) /// signal transducer activity (GO:0004871)	cytoplasm (GO:0005737) /// cellular_component (GO:0005575) /// actin cytoskeleton (GO:0015629) /// plasma membrane (GO:0005886) /// mitochondrion (GO:0005739)
+-	membrane	bound	membrane (GO:0016020)	XLOC_020885	GRMZM2G134023	0.112616	4.02556	0.301942	5.14998	3.55547e-09	-3.73685	9.78059e-08					RING/U-BOX SUPERFAMILY PROTEIN /// ZINC FINGER, C3HC4 TYPE (RING FINGER) FAMILY PROTEIN /// PROTEASE-ASSOCIATED (PA) RING/U-BOX ZINC FINGER FAMILY PROTEIN	ENCODES A /// /// ENCODES A PUTATIVE RING-H2 ZINC FINGER PROTEIN ATL6 (ATL6).	response to chitin (GO:0010200) /// protein ubiquitination (GO:0016567) /// biological_process (GO:0008150) /// respiratory burst involved in defense response (GO:0002679) /// intracellular signal transduction (GO:0035556)	zinc ion binding (GO:0008270) /// ubiquitin-protein ligase activity (GO:0004842) /// peptidase activity (GO:0008233) /// protein binding (GO:0005515) /// transferase activity, transferring glycosyl groups (GO:0016757)	cellular_component (GO:0005575) /// membrane (GO:0016020) /// chloroplast thylakoid membrane (GO:0009535) /// integral to plastid membrane (GO:0031351) /// anchored to membrane (GO:0031225)
+-	membrane	bound	plasma membrane (GO:0005886)	XLOC_008720	GRMZM2G164591	3.50604	15.4373	6.04566	2.12877	9.90662e-07	-1.35245	0.0140967					INTEGRASE-TYPE DNA-BINDING SUPERFAMILY PROTEIN /// ETHYLENE RESPONSIVE ELEMENT BINDING FACTOR 6 /// REDOX RESPONSIVE TRANSCRIPTION FACTOR 1	ENCODES A MEMBER OF THE /// ENCODES A MEMBER OF THE ERF (ETHYLENE RESPONSE FACTOR) SUBFAMILY B- /// ENCODES A MEMBER OF THE DREB SUBFAMILY A-4 OF ERF/AP2 TRANSCRIPTION FACTOR FAMILY. THE PROTEIN CONTAINS ONE AP2 DOMAIN. THERE ARE 17 MEMBERS IN THIS SUBFA	regulation of transcription, DNA-dependent (GO:0006355) /// ethylene mediated signaling pathway (GO:0009873) /// response to chitin (GO:0010200) /// response to abscisic acid stimulus (GO:0009737) /// intracellular signal transduction (GO:0035556)	sequence-specific DNA binding transcription factor activity (GO:0003700) /// DNA binding (GO:0003677) /// protein binding (GO:0005515) /// sequence-specific DNA binding (GO:0043565) /// identical protein binding (GO:0042802)	nucleus (GO:0005634) /// cytoplasm (GO:0005737) /// plasma membrane (GO:0005886) /// nuclear pore (GO:0005643) /// nuclear body (GO:0016604)
+-	membrane	bound	endoplasmic reticulum (GO:0005783)	XLOC_025963	GRMZM2G135385	3.80527	23.7622	5.84547	2.63287	6.64916e-09	-2.02328	0.000272143					CYTOCHROME B5 ISOFORM /// CYTOCHROME B5 ISOFORM B /// CYTOCHROME B5 ISOFORM D	MEMBER OF CYTOCHROMES B5 /// ENCODES A CYTOCHROME B5 ISOFORM THAT /// ENCODES A CYTOCHROME B5 ISOFORM THAT LOCALIZES TO THE ER. THE C-TERMINAL PORTION OF THE PROTEIN APPEARS TO BE CAPABLE OF INSERTING INTO A PLANT MICROSOMAL MEMBRANE IN VITRO AND THE PRO	pentacyclic triterpenoid biosynthetic process (GO:0019745) /// sterol biosynthetic process (GO:0016126)	heme binding (GO:0020037) /// protein binding (GO:0005515)	endoplasmic reticulum (GO:0005783) /// endoplasmic reticulum membrane (GO:0005789) /// chloroplast thylakoid membrane (GO:0009535) /// cellular_component (GO:0005575)
+-	membrane	bound	plasma membrane (GO:0005886)	XLOC_002496	GRMZM2G363813	1.98026	7.15003	2.85989	1.84253	0.000183235	-1.32199	0.0215252					CATALYTICS /// HIPL2 PROTEIN PRECURSOR	---	brassinosteroid biosynthetic process (GO:0016132)	---	anchored to membrane (GO:0031225) /// plasma membrane (GO:0005886)
+-	membrane	bound	plasma membrane (GO:0005886)	XLOC_018248	GRMZM2G154578	0.503226	2.72446	0.433005	2.42696	0.000434898	-2.65352	0.00041422					auxin-responsive family protein	isolated from differential screening of a cDNA library from auxin-treated root culture. sequence does not show homology to any known proteins and is predicted to be extracellular.	extracellular matrix organization (GO:0030198) /// lateral root morphogenesis (GO:0010102) /// response to auxin stimulus (GO:0009733) /// glucose catabolic process (GO:0006007)	extracellular matrix structural constituent (GO:0005201)	anchored to membrane (GO:0031225) /// extracellular region (GO:0005576) /// plasma membrane (GO:0005886)
+-	membrane	bound	plasma membrane (GO:0005886)	XLOC_029479	GRMZM2G020150	5.11073	31.1177	9.57382	2.5964	3.36277e-13	-1.70057	9.07517e-05					INTEGRASE-TYPE DNA-BINDING SUPERFAMILY PROTEIN /// ETHYLENE-RESPONSIVE ELEMENT BINDING PROTEIN /// ETHYLENE RESPONSIVE ELEMENT BINDING FACTOR 5	ENCODES A MEMBER OF THE ERF (ETHYLENE RESPONSE FACTOR) SUBFAMILY B- /// ENCODES A MEMBER OF THE ERF (ETHYLENE RESPONSE FACTOR) SUBFAMILY B-3 OF ERF/AP2 TRANSCRIPTION FACTOR FAMILY. THE PROTEIN CONTAINS ONE AP2 DOMAIN. THERE ARE 18 MEMBERS IN THIS SUBFAMIL	regulation of transcription, DNA-dependent (GO:0006355) /// ethylene mediated signaling pathway (GO:0009873) /// response to abscisic acid stimulus (GO:0009737) /// intracellular signal transduction (GO:0035556) /// response to ethylene stimulus (GO:00097	sequence-specific DNA binding transcription factor activity (GO:0003700) /// DNA binding (GO:0003677) /// protein binding (GO:0005515) /// sequence-specific DNA binding (GO:0043565)	nucleus (GO:0005634) /// plasma membrane (GO:0005886) /// nuclear body (GO:0016604) /// cytoplasm (GO:0005737) /// nucleolus (GO:0005730)
+-	membrane	bound	endoplasmic reticulum (GO:0005783)	XLOC_037224	GRMZM2G086841	45.8828	384.408	89.8863	3.05688	1.42916e-13	-2.09647	2.83105e-05					CHAPERONE DNAJ-DOMAIN SUPERFAMILY PROTEIN /// DNAJ HEAT SHOCK FAMILY PROTEIN /// MOLECULAR CHAPERONE HSP40/DNAJ FAMILY PROTEIN	DNAJ-LIKE PROTEIN WITH HOMOLOGY TO COILED COILS FOUND IN CYTOSKELETON-INTERACTING PROTEINS. /// J DOMAIN PROTEIN LOCALIZED IN ER LUMEN. CAN PARTIALLY COMPENSATE FOR THE GROWTH DEFECT IN JEM1 SCJ1 MUTANT YEAST. /// ENCODES A MITOCHONDRIALLY TARGETED DNAJ P	protein folding (GO:0006457) /// response to high light intensity (GO:0009644) /// response to hydrogen peroxide (GO:0042542) /// response to heat (GO:0009408) /// response to endoplasmic reticulum stress (GO:0034976)	cytoskeletal protein binding (GO:0008092) /// oxidoreductase activity (GO:0016491)	cellular_component (GO:0005575) /// endoplasmic reticulum (GO:0005783) /// chloroplast thylakoid membrane (GO:0009535) /// endoplasmic reticulum lumen (GO:0005788) /// mitochondrion (GO:0005739)
+-	membrane	bound	plasma membrane (GO:0005886)	XLOC_019494	GRMZM2G076896	0.158211	2.50464	0.495682	3.97495	6.74255e-06	-2.33712	0.0011595					INTEGRASE-TYPE DNA-BINDING SUPERFAMILY PROTEIN /// ETHYLENE RESPONSIVE ELEMENT BINDING FACTOR 1 /// CYTOKININ RESPONSE FACTOR 2	ENCODES A MEMBER OF THE ERF (ETHYLENE RESPONSE FACTOR) SUBFAMILY B- /// ENCODES A MEMBER OF THE /// ENCODES A MEMBER OF THE DREB SUBFAMILY A-6 OF ERF/AP2 TRANSCRIPTION FACTOR FAMILY. THE PROTEIN CONTAINS ONE AP2 DOMAIN. THERE ARE 8 MEMBERS IN THIS SUBFAM	regulation of transcription, DNA-dependent (GO:0006355) /// ethylene mediated signaling pathway (GO:0009873) /// response to abscisic acid stimulus (GO:0009737) /// intracellular signal transduction (GO:0035556) /// response to ethylene stimulus (GO:00097	sequence-specific DNA binding transcription factor activity (GO:0003700) /// DNA binding (GO:0003677) /// protein binding (GO:0005515) /// sequence-specific DNA binding (GO:0043565) /// identical protein binding (GO:0042802)	nucleus (GO:0005634) /// plasma membrane (GO:0005886) /// nuclear pore (GO:0005643) /// nuclear body (GO:0016604) /// cytoplasm (GO:0005737)
+-	membrane	bound	plasma membrane (GO:0005886)	XLOC_020208	GRMZM2G169593	0.655923	2.65159	0.603606	2.00552	0.0182673	-2.13518	0.0137794					PYRIDOXAL-5'-PHOSPHATE-DEPENDENT ENZYME FAMILY PROTEIN /// TRYPTOPHAN SYNTHASE BETA-SUBUNIT /// TRYPTOPHAN SYNTHASE BETA-SUBUNIT 1	TRYPTOPHAN SYNTHASE BETA. EXPRESSED AT LOW LEVELS IN ALL TISSUES. /// A.THALIANA TRYPTOPHAN SYNTHASE BETA SUBUNIT (TRPB)	tryptophan biosynthetic process (GO:0000162) /// indoleacetic acid biosynthetic process (GO:0009684) /// response to oxidative stress (GO:0006979)	tryptophan synthase activity (GO:0004834)	chloroplast (GO:0009507) /// plasma membrane (GO:0005886)
+-	membrane	bound	endoplasmic reticulum (GO:0005783)	XLOC_034240	GRMZM5G832994	8.25644	24.7497	6.31635	1.57408	2.27274e-05	-1.97025	5.91608e-06					Protein of unknown function (DUF778)	Encodes a predicted membrane protein. Similar sequences are widely distributed and conserved in plants, animals and protists but absent in fungi and prokaryotes. The sequence has no known motifs and no biological function has been assigned in any specie	negative regulation of ethylene mediated signaling pathway (GO:0010105) /// response to ethylene stimulus (GO:0009723)	molecular_function (GO:0003674)	endoplasmic reticulum (GO:0005783) /// Golgi apparatus (GO:0005794)
+-	membrane	bound	plasma membrane (GO:0005886)	XLOC_003357	GRMZM2G006676	0.720369	38.2036	8.01819	5.71909	0	-2.25236	5.22247e-05					arabinogalactan protein 18	AGP18 is a lysine-rich arabinogalactan-protein (AGP) and part of a multi-gene family of glycoproteins with approx. 50 members. It falls into one subclass with AGP17 and AGP19, other lysine-rich AGPs. It is expressed in young leaves, shoots, roots and flow	---	---	anchored to membrane (GO:0031225) /// plasma membrane (GO:0005886)
+-	membrane	bound	plasma membrane (GO:0005886)	XLOC_013652	GRMZM5G853245	2.86159	10.426	1.17024	1.85556	0.000399292	-3.1553	3.652e-06					ZINC FINGER C-X8-C-X5-C-X3-H TYPE FAMILY PROTEIN /// CCCH-TYPE ZINC FINGER FAMILY PROTEIN	---	regulation of transcription, DNA-dependent (GO:0006355) /// phosphatidylinositol biosynthetic process (GO:0006661) /// chlorophyll catabolic process (GO:0015996) /// response to oxidative stress (GO:0006979)	sequence-specific DNA binding transcription factor activity (GO:0003700) /// nucleic acid binding (GO:0003676)	cellular_component (GO:0005575) /// plasma membrane (GO:0005886)
+-	membrane	bound	anchored to membrane (GO:0031225)	XLOC_034013	GRMZM2G081536	3.58585	23.6319	9.13295	2.71061	6.73787e-09	-1.37158	0.0189001					arabinogalactan protein 15	Encodes arabinogalactan protein (AGP15).	---	---	anchored to membrane (GO:0031225)
+-	membrane	bound	membrane (GO:0016020)	XLOC_004703	GRMZM2G386209	0.731209	23.0253	3.43263	4.96706	0	-2.74584	7.0612e-08					AUXIN-RESPONSIVE FAMILY PROTEIN	---	multicellular organismal development (GO:0007275) /// systemic acquired resistance, salicylic acid mediated signaling pathway (GO:0009862) /// positive regulation of flavonoid biosynthetic process (GO:0009963) /// regulation of plant-type hypersensitive r	---	membrane (GO:0016020) /// plasma membrane (GO:0005886)
+-	membrane	bound	endoplasmic reticulum (GO:0005783)	XLOC_018404	AC217947.4_FG002	1.42783	7.50472	3.22983	2.38424	9.14737e-09	-1.21634	0.0204575					P450 REDUCTASE /// P450 REDUCTASE 1 /// P450 REDUCTASE 2	ENCODES NADPH-CYTOCHROME P450 REDUCTASE THAT CATALYZES THE FIRST OXIDATIVE STEP OF THE PHENYLPROPANOID GENERAL PATHWAY. /// ENCODES A CYP450 REDUCTASE LIKELY TO BE INVOLVED IN PHENYLPROPANOID METABOLISM.	phenylpropanoid metabolic process (GO:0009698) /// ER to Golgi vesicle-mediated transport (GO:0006888) /// response to abscisic acid stimulus (GO:0009737) /// response to oxidative stress (GO:0006979)	NADPH-hemoprotein reductase activity (GO:0003958)	endoplasmic reticulum (GO:0005783) /// chloroplast (GO:0009507)
+-	membrane	bound	plasma membrane (GO:0005886)	XLOC_012796	GRMZM2G081529	1.79239	27.8298	1.55518	3.94694	1.03749e-13	-4.16148	1.58431e-08					arabinogalactan protein 18	AGP18 is a lysine-rich arabinogalactan-protein (AGP) and part of a multi-gene family of glycoproteins with approx. 50 members. It falls into one subclass with AGP17 and AGP19, other lysine-rich AGPs. It is expressed in young leaves, shoots, roots and flow	---	---	anchored to membrane (GO:0031225) /// plasma membrane (GO:0005886)
+-	membrane	bound	plasma membrane (GO:0005886)	XLOC_014822	GRMZM2G149756	2.41092	8.40209	0.503842	1.79143	0.000117728	-4.0597	1.05262e-11					INTEGRASE-TYPE DNA-BINDING SUPERFAMILY PROTEIN /// ERF DOMAIN PROTEIN 9 /// ETHYLENE RESPONSIVE ELEMENT BINDING FACTOR 1	ENCODES A MEMBER OF THE ERF (ETHYLENE RESPONSE FACTOR) SUBFAMILY B- /// ENCODES A /// ENCODES A MEMBER OF THE ERF (ETHYLENE RESPONSE FACTOR) SUBFAMILY B-1 OF ERF/AP2 TRANSCRIPTION FACTOR FAMILY (ATERF-9). THE PROTEIN CONTAINS ONE AP2 DOMAIN. THERE ARE 15	regulation of transcription, DNA-dependent (GO:0006355) /// ethylene mediated signaling pathway (GO:0009873) /// response to abscisic acid stimulus (GO:0009737) /// intracellular signal transduction (GO:0035556) /// response to ethylene stimulus (GO:00097	sequence-specific DNA binding transcription factor activity (GO:0003700) /// DNA binding (GO:0003677) /// protein binding (GO:0005515) /// sequence-specific DNA binding (GO:0043565)	nucleus (GO:0005634) /// plasma membrane (GO:0005886) /// nuclear pore (GO:0005643) /// nuclear body (GO:0016604) /// cytoplasm (GO:0005737)
+-	membrane	bound	plasma membrane (GO:0005886)	XLOC_019391	GRMZM2G095873	0.924823	5.54908	1.25037	2.57526	1.19362e-05	-2.14989	0.000816311					RING/U-BOX SUPERFAMILY PROTEIN /// ZINC FINGER, C3HC4 TYPE (RING FINGER) FAMILY PROTEIN /// RING-FINGER PROTEIN FOR EMBRYOGENESIS	ENCODES A /// ENCODES A RING-H2 ZINC FINGER PROTEIN ESSENTIAL FOR SEED DEVELOPMENT. /// ENCODES CNI1 (CARBON/NITROGEN INSENSITIVE1) (ALSO NAMED AS ATL31), A RING TYPE UBIQUITIN LIGASE THAT FUNCTIONS IN THE CARBON/NITROGEN RESPONSE FOR GROWTH PHASE TRANSI	biological_process (GO:0008150) /// response to chitin (GO:0010200) /// protein ubiquitination (GO:0016567) /// response to abscisic acid stimulus (GO:0009737) /// respiratory burst involved in defense response (GO:0002679)	zinc ion binding (GO:0008270) /// ubiquitin-protein ligase activity (GO:0004842) /// transferase activity, transferring glycosyl groups (GO:0016757) /// protein binding (GO:0005515) /// sequence-specific DNA binding transcription factor activity (GO:00037	cellular_component (GO:0005575) /// cytoplasm (GO:0005737) /// nucleus (GO:0005634) /// intracellular membrane-bounded organelle (GO:0043231) /// plasma membrane (GO:0005886)
+-	membrane	bound	plasma membrane (GO:0005886)	XLOC_031675	GRMZM2G153683	9.39451	25.8845	11.063	1.45246	0.000330518	-1.22635	0.010688					soluble N-ethylmaleimide-sensitive factor adaptor protein 33	membrane localized t-SNARE SNAP25 homologue, probably involved in cytokinesis and cell plate formation	systemic acquired resistance, salicylic acid mediated signaling pathway (GO:0009862) /// regulation of hydrogen peroxide metabolic process (GO:0010310) /// regulation of plant-type hypersensitive response (GO:0010363) /// endoplasmic reticulum unfolded pr	SNAP receptor activity (GO:0005484) /// protein binding (GO:0005515)	integral to membrane (GO:0016021) /// plasma membrane (GO:0005886) /// cell plate (GO:0009504)
+-	membrane	bound	endoplasmic reticulum (GO:0005783)	XLOC_004579	GRMZM2G310947	2.06643	21.1695	2.34175	3.34704	0	-3.17633	1.29158e-11					AAA-ATPase 1	---	systemic acquired resistance, salicylic acid mediated signaling pathway (GO:0009862) /// regulation of hydrogen peroxide metabolic process (GO:0010310) /// response to hypoxia (GO:0001666) /// fruit development (GO:0010154) /// seed maturation (GO:0010431	ATPase activity (GO:0016887) /// ATP binding (GO:0005524)	endoplasmic reticulum (GO:0005783) /// mitochondrion (GO:0005739)
+-	membrane	bound	membrane (GO:0016020)	XLOC_024104	GRMZM2G110558	1.13335	9.38292	0.490946	3.03971	0.000318897	-4.2564	4.71449e-08					UDP-D-GLUCURONATE 4-EPIMERASE /// UDP-D-GLUCURONATE 4-EPIMERASE 2 /// UDP-D-GLUCURONATE 4-EPIMERASE 5	UDP-D-GLUCURONATE 4-EPIMERASE /// ENCODES A PUTATIVE MEMBRANE-ANCHORED UDP-D-GLUCURONATE 4-EPIMERASE.	nucleotide-sugar metabolic process (GO:0009225) /// cellular response to phosphate starvation (GO:0016036) /// cellular response to water deprivation (GO:0042631) /// indoleacetic acid biosynthetic process (GO:0009684) /// galactolipid biosynthetic proces	catalytic activity (GO:0003824) /// UDP-glucuronate 4-epimerase activity (GO:0050378) /// protein binding (GO:0005515)	trans-Golgi network (GO:0005802) /// Golgi apparatus (GO:0005794) /// endosome (GO:0005768) /// membrane (GO:0016020)
+-	membrane	bound	endoplasmic reticulum (GO:0005783)	XLOC_036160	GRMZM2G028516	88.7923	191.565	82.9216	1.09959	0.0218024	-1.20801	0.011709					calreticulin 3	Encodes one of three Arabidopsis calreticulins. In CRT-deficient mouse fibroblasts, this protein restores ER Ca2+ levels. Non-receptor component required for EFR-mediated immunity. Mutants show de-repressed anthocyanin accumulation in the presence of e	defense response signaling pathway, resistance gene-independent (GO:0010204) /// anthocyanin-containing compound metabolic process (GO:0046283) /// response to endoplasmic reticulum stress (GO:0034976) /// cellular response to nitrogen starvation (GO:0006	calcium ion binding (GO:0005509)	endoplasmic reticulum membrane (GO:0005789) /// endoplasmic reticulum (GO:0005783)
+-	membrane	bound	plasma membrane (GO:0005886)	XLOC_030504	GRMZM2G041175	78.8989	187.583	59.9444	1.23972	0.0310916	-1.64583	0.00189699					TETRASPANIN /// TETRASPANIN9 /// TETRASPANIN8	MEMBER OF TETRASPANIN FAMILY	aging (GO:0007568) /// response to mechanical stimulus (GO:0009612) /// ethylene biosynthetic process (GO:0009693) /// defense response to fungus (GO:0050832) /// microtubule nucleation (GO:0007020)	molecular_function (GO:0003674)	plasma membrane (GO:0005886)
+-	membrane	bound	endoplasmic reticulum (GO:0005783)	XLOC_022850	GRMZM2G029087	2.45873	12.7408	4.41213	2.36373	8.59583e-07	-1.5299	0.0232129					BAX inhibitor 1	Encodes BI-1, a homolog of mammalian Bax inhibitor 1. Functions as an attenuator of biotic and abiotic types of cell death. Bax-induced cell death can be downregulated by ectopically expressing AtBI in planta.	systemic acquired resistance, salicylic acid mediated signaling pathway (GO:0009862) /// regulation of plant-type hypersensitive response (GO:0010363) /// endoplasmic reticulum unfolded protein response (GO:0030968) /// negative regulation of programmed c	protein binding (GO:0005515)	endoplasmic reticulum (GO:0005783) /// nuclear envelope (GO:0005635) /// cytoplasm (GO:0005737)
+-	membrane	bound	membrane (GO:0016020)	XLOC_017321	GRMZM2G131099	2.50687	10.0601	2.54009	1.99495	0.000566954	-1.9857	0.00210207					oligopeptide transporter 5	oligopeptide transporter	oligopeptide transport (GO:0006857)	oligopeptide transporter activity (GO:0015198)	membrane (GO:0016020)
+-	membrane	bound	endoplasmic reticulum (GO:0005783)	XLOC_004578	GRMZM5G893912	0.805459	9.26137	0.744791	3.51361	1.23491e-13	-3.63632	2.1274e-11					AAA-ATPase 1	---	systemic acquired resistance, salicylic acid mediated signaling pathway (GO:0009862) /// regulation of hydrogen peroxide metabolic process (GO:0010310) /// response to hypoxia (GO:0001666) /// fruit development (GO:0010154) /// seed maturation (GO:0010431	ATPase activity (GO:0016887) /// ATP binding (GO:0005524)	endoplasmic reticulum (GO:0005783) /// mitochondrion (GO:0005739)
+-	membrane	bound	integral to plasma membrane (GO:0005887)	XLOC_030524	GRMZM2G147966	0.707105	4.76046	1.69103	2.74137	1.37971e-08	-1.4932	0.0112015					RIBOFLAVIN SYNTHASE-LIKE SUPERFAMILY PROTEIN /// RESPIRATORY BURST OXIDASE PROTEIN F	INTERACTS WITH ATRBOHD GENE TO FINE TUNE THE SPATIAL CONTROL OF ROI PRODUCTION AND HYPERSENSITIVE RESPONSE TO CELL IN AND AROUND INFECTION SITE.	defense response (GO:0006952) /// systemic acquired resistance, salicylic acid mediated signaling pathway (GO:0009862) /// vegetative to reproductive phase transition of meristem (GO:0010228) /// regulation of plant-type hypersensitive response (GO:001036	NAD(P)H oxidase activity (GO:0016174)	integral to plasma membrane (GO:0005887)
+-	membrane	bound	anchored to membrane (GO:0031225)	XLOC_037123	GRMZM2G042870	8.23431	16.586	3.85912	1.00051	0.021289	-2.10362	4.15635e-06					GLYCOSYL HYDROLASE SUPERFAMILY PROTEIN	---	---	hydrolase activity, hydrolyzing O-glycosyl compounds (GO:0004553)	anchored to membrane (GO:0031225)
+-	membrane	kinase	receptor.{0,30}kinase	XLOC_013022	GRMZM2G140231	1.9989	5.34058	0.346211	1.40806	0.00618621	-3.94727	1.15032e-11					cysteine-rich RLK (RECEPTOR-like protein kinase) 25	Encodes a cysteine-rich receptor-like protein kinase.	cellular response to iron ion starvation (GO:0010106) /// glucuronoxylan metabolic process (GO:0010413) /// transition metal ion transport (GO:0000041) /// xylan biosynthetic process (GO:0045492) /// response to nitrate (GO:0010167)	kinase activity (GO:0016301)	---
+-	membrane	kinase	protein autophosphorylation (GO:0046777)	XLOC_016872	GRMZM5G882078	0.965767	3.76747	0.449998	1.95412	0.00876505	-3.06561	5.15911e-06					INTEGRIN-LINKED PROTEIN KINASE FAMILY	---	protein autophosphorylation (GO:0046777) /// cellular process involved in reproduction (GO:0048610) /// plant-type cell wall modification (GO:0009827) /// pollen tube development (GO:0048868) /// pollen tube growth (GO:0009860)	protein serine/threonine/tyrosine kinase activity (GO:0004712) /// kinase activity (GO:0016301) /// protein serine/threonine kinase activity (GO:0004674)	---
+-	membrane	kinase	receptor.{0,30}kinase	XLOC_011706	GRMZM2G055957	4.40743	11.9477	1.74026	1.42898	0.0183646	-2.77935	0.000260699					calmodulin-binding receptor-like cytoplasmic kinase 3	high overall homology to CRCK1	endoplasmic reticulum unfolded protein response (GO:0030968) /// salicylic acid mediated signaling pathway (GO:0009863) /// negative regulation of defense response (GO:0031348) /// salicylic acid biosynthetic process (GO:0009697) /// systemic acquired res	kinase activity (GO:0016301)	---
+-	membrane	kinase	protein autophosphorylation (GO:0046777)	XLOC_012057	GRMZM2G015889	3.63763	10.286	2.154	1.48987	0.000396126	-2.25559	1.49169e-05					PROTEIN KINASE SUPERFAMILY PROTEIN	MUTANT IS DEFECTIVE IN PERCEPTION OF PSEUDOMONAS SYRINGAE AVIRULENCE GENE AVRPPHB. ENCODES A PUTATIVE SERINE-THREONINE KINASE.	defense response to bacterium, incompatible interaction (GO:0009816) /// defense response to bacterium (GO:0042742) /// protein autophosphorylation (GO:0046777) /// defense response (GO:0006952)	kinase activity (GO:0016301) /// protein serine/threonine kinase activity (GO:0004674) /// protein kinase activity (GO:0004672) /// protein binding (GO:0005515)	---
+-	membrane	kinase	receptor.{0,30}kinase	XLOC_011332	GRMZM2G115705	1.05389	2.79236	0.447629	1.39603	0.0115037	-2.64111	1.59537e-05					receptor kinase 3	encodes a putative receptor-like serine/threonine protein kinases that is similar to Brassica self-incompatibility (S) locus. Expressed in root. Shoot expression limited to limited to the root-hypocotyl transition zone and at the base of lateral roots as	protein autophosphorylation (GO:0046777)	transmembrane receptor protein serine/threonine kinase activity (GO:0004675) /// ubiquitin protein ligase binding (GO:0031625) /// kinase activity (GO:0016301)	---
+-	membrane	kinase	signal transduction (GO:0007165)	XLOC_019866	GRMZM2G448213	1.00065	6.01842	0.917287	2.57871	3.89526e-09	-2.71394	2.53077e-07					PAS DOMAIN-CONTAINING PROTEIN TYROSINE KINASE FAMILY PROTEIN /// PROTEIN KINASE FAMILY PROTEIN	---	regulation of proton transport (GO:0010155) /// protein autophosphorylation (GO:0046777) /// nuclear-transcribed mRNA catabolic process (GO:0000956) /// signal transduction (GO:0007165)	protein serine/threonine/tyrosine kinase activity (GO:0004712) /// kinase activity (GO:0016301) /// signal transducer activity (GO:0004871) /// protein kinase activity (GO:0004672)	---
+-	membrane	kinase	transmembrane receptor protein tyrosine kinase signaling pathway (GO:0007169)	XLOC_025908	GRMZM2G080537	0.591671	3.34482	0.73991	2.48933	4.44707e-08	-2.17651	0.000115798					PHYTOSULFOKIN RECEPTOR 1 /// LEUCINE-RICH RECEPTOR-LIKE PROTEIN KINASE FAMILY PROTEIN /// PHYTOSYLFOKINE-ALPHA RECEPTOR 2	ENCODES A PROTEIN INTERACTING WITH PHYTOSULFOKINE, A FIVE AMINO ACID SULFATED PEPTIDE (YIYTQ). /// ENCODES A /// ENCODES A LEUCINE-RICH REPEAT RECEPTOR KINASE (LRR-RK) INVOLVED IN THE PERCEPTION OF P	transmembrane receptor protein tyrosine kinase signaling pathway (GO:0007169) /// protein phosphorylation (GO:0006468) /// response to wounding (GO:0009611) /// innate immune response (GO:0045087)	protein serine/threonine kinase activity (GO:0004674) /// peptide receptor activity (GO:0001653) /// ATP binding (GO:0005524) /// transmembrane signaling receptor activity (GO:0004888) /// guanylate cyclase activity (GO:0004383)	cellular_component (GO:0005575)
+-	membrane	kinase	protein phosphorylation (GO:0006468)	XLOC_023667	GRMZM2G096753	0.189988	3.82222	0.380741	4.32069	4.5981e-11	-3.32753	3.12314e-07					PHOSPHOENOLPYRUVATE CARBOXYLASE KINASE /// PHOSPHOENOLPYRUVATE CARBOXYLASE KINASE 1 /// PHOSPHOENOLPYRUVATE CARBOXYLASE KINASE 2	ENCODES A /// ENCODES A SECOND ARABIDOPSIS PHOSPHOENOLPYRUVATE CARBOXYLASE KINASE GENE PRODUCT WITH A DIFFERENT EXPRESSION PATTERN FROM PPCK1. EXPRESSION OF THE GENE IS UPREGULATED BY EXPOSURE OF THE PLANT TO LIGHT. /// ENCODES A PHOSPHOENOLPYRUVATE CARB	negative regulation of transcription, DNA-dependent (GO:0045892) /// cellular response to phosphate starvation (GO:0016036) /// galactolipid biosynthetic process (GO:0019375) /// protein phosphorylation (GO:0006468)	protein serine/threonine kinase activity (GO:0004674) /// kinase activity (GO:0016301)	cellular_component (GO:0005575)
+-	membrane	kinase	signal transduction (GO:0007165)	XLOC_029663	GRMZM2G165679	67.3269	229.705	60.9388	1.7608	3.80032e-06	-1.91435	3.35297e-06					MITOGEN-ACTIVATED PROTEIN KINASE 18 /// MAP KINASE /// MAP KINASE 20	MEMBER OF MAP KINASE /// ENCODES A PROTEIN WITH SIMILARITY TO MAP KINASES (MAPK9).EXPRESSED PREFERENTIALLY IN GUARD CELLS AND APPEARS TO BE INVOLVED IN REACTIVE OXYGEN SPECIES MEDIATED ABA SIGNALING.	signal transduction (GO:0007165) /// abscisic acid mediated signaling pathway (GO:0009738) /// cortical microtubule organization (GO:0043622) /// plant-type cell wall organization (GO:0009664) /// plant-type cell wall biogenesis (GO:0009832)	MAP kinase activity (GO:0004707) /// protein binding (GO:0005515)	mitochondrion (GO:0005739) /// cytoplasm (GO:0005737) /// nucleus (GO:0005634) /// cytosol (GO:0005829)
+-	membrane	kinase	signal transduction (GO:0007165)	XLOC_010890	GRMZM2G349875	0.355005	2.96925	0.115161	3.05445	5.19873e-09	-4.68837	3.71997e-14					LEUCINE-RICH REPEAT PROTEIN KINASE FAMILY PROTEIN /// TRANSMEMBRANE KINASE 1	RECEPTOR-LIKE TRANSMEMBRANE KINASE I (TMK1)	virus induced gene silencing (GO:0009616) /// vegetative phase change (GO:0010050) /// signal transduction (GO:0007165) /// pollen development (GO:0009555)	protein kinase activity (GO:0004672) /// transmembrane receptor protein serine/threonine kinase activity (GO:0004675)	plant-type cell wall (GO:0009505) /// extracellular region (GO:0005576) /// plasma membrane (GO:0005886)
+-	membrane	kinase	transmembrane receptor protein tyrosine kinase signaling pathway (GO:0007169)	XLOC_009016	GRMZM2G080041	0.604551	8.33888	1.31144	3.77618	0	-2.6687	1.07418e-07					LEUCINE-RICH REPEAT TRANSMEMBRANE PROTEIN KINASE /// LEUCINE-RICH RECEPTOR-LIKE PROTEIN KINASE FAMILY PROTEIN /// LEUCINE-RICH RE	ENCODES A LEUCINE-RICH REPEAT SERINE/THREONINE PROTEIN KINASE THAT IS EXPRESSED UBIQUITOUSLY. FLS2 IS INVOLVED IN MAP KINASE SIGNALLING RELAY INVOLVED IN INNATE IMMUNITY. ESSENTIAL IN THE PERCEPTION OF FLAGELLIN, A POTENT ELICITOR OF THE DEFENSE RESPONSE.	transmembrane receptor protein tyrosine kinase signaling pathway (GO:0007169) /// protein phosphorylation (GO:0006468) /// epidermis development (GO:0008544) /// embryo development (GO:0009790) /// defense response by callose deposition in cell wall (GO:0	protein serine/threonine kinase activity (GO:0004674) /// ATP binding (GO:0005524) /// transmembrane receptor protein serine/threonine kinase activity (GO:0004675) /// protein binding (GO:0005515) /// kinase activity (GO:0016301)	membrane (GO:0016020)
+-	membrane	kinase	protein phosphorylation (GO:0006468)	XLOC_003768	GRMZM2G056355	54.0111	146.196	58.9131	1.42684	0.000159879	-1.31124	0.00220477					SERINE/THREONINE PROTEIN KINASE 2 /// PROTEIN-SERINE KINASE 1	ENCODES A /// ENCODES A PROTEIN-SERINE KINASE THAT PHOSPHORYLATES RIBOSOMAL PROTEIN IN VITRO. ACTIVATION OF ATS6K IS REGULATED BY 1-NAPHTHYLACETIC ACID AND KINETIN, AT LEAST IN PART, VIA A LIPID KINASE-DEPENDENT PATHWAY. INVOLVED IN TRANSLATIONAL UP-REGU	positive regulation of translation (GO:0045727) /// protein phosphorylation (GO:0006468) /// response to salt stress (GO:0009651) /// response to cold (GO:0009409) /// regulation of plant-type hypersensitive response (GO:0010363)	protein kinase activity (GO:0004672) /// kinase activity (GO:0016301) /// protein serine/threonine kinase activity (GO:0004674) /// protein binding (GO:0005515)	cytoplasm (GO:0005737) /// nucleus (GO:0005634)
+-	membrane	kinase	receptor.{0,30}kinase	XLOC_013345	GRMZM2G159756	0.450604	2.84022	0.272743	2.64634	7.11613e-07	-3.38039	3.82777e-08					PROTEIN KINASE SUPERFAMILY PROTEIN /// WALL-ASSOCIATED KINASE FAMILY PROTEIN /// LEUCINE-RICH REPEAT TRANSMEMBRANE PROTEIN KINASE PROTEIN	ENCODES A RECEPTOR-LIKE KINASE THAT DOES NOT CONTAIN AN EXTRACELLULAR LEUCINE-RICH REPEAT DOMAIN. A NOVEL TYPE OF DOMINANT DISEASE-RESISTANCE PROTEIN THAT CONFERS RESISTANCE TO A BROAD SPECTRUM OF FUSARIUM RACES. /// WALL-ASSOCIATED KINASE LIKE /// ENCOD	protein phosphorylation (GO:0006468) /// glucuronoxylan metabolic process (GO:0010413) /// protein autophosphorylation (GO:0046777) /// xylan biosynthetic process (GO:0045492) /// vegetative to reproductive phase transition of meristem (GO:0010228)	kinase activity (GO:0016301) /// protein serine/threonine kinase activity (GO:0004674) /// ATP binding (GO:0005524) /// protein kinase activity (GO:0004672) /// protein binding (GO:0005515)	plasma membrane (GO:0005886) /// plant-type cell wall (GO:0009505) /// cell surface (GO:0009986) /// cell wall (GO:0005618)
+-	membrane	kinase	transmembrane receptor protein tyrosine kinase signaling pathway (GO:0007169)	XLOC_004247	GRMZM2G337766	0.359413	2.62606	0.463953	2.85945	4.37126e-09	-2.50085	0.000120859					PEP1 RECEPTOR /// PEP1 RECEPTOR 1 /// PEP1 RECEPTOR 2	ENCODES PEPR2, A PLASMA MEMBRANE LEUCINE-RICH REPEAT RECEPTOR KINASE FUNCTIONING AS A RECEPTOR FOR THE PEP1 AND PEP2 PEPTIDES. PEP1 AND PEP2 ARE AMINO ACIDS THAT INDUCE THE TRANSCRIPTION OF DEFENSE-RELATED GENES. /// ENCODES A LEUCINE-RICH REPEAT RECEPTO	transmembrane receptor protein tyrosine kinase signaling pathway (GO:0007169) /// abscisic acid mediated signaling pathway (GO:0009738) /// response to jasmonic acid stimulus (GO:0009753) /// intracellular signal transduction (GO:0035556) /// protein phos	protein serine/threonine kinase activity (GO:0004674) /// kinase activity (GO:0016301) /// ATP binding (GO:0005524) /// guanylate cyclase activity (GO:0004383) /// peptide receptor activity (GO:0001653)	---
+-	membrane	kinase	protein phosphorylation (GO:0006468)	XLOC_011472	GRMZM2G314396	7.36442	21.5178	8.7243	1.53716	4.51302e-05	-1.30242	0.00286849					CALCIUM-DEPENDENT PROTEIN KINASE /// CALCIUM-DEPENDENT PROTEIN KINASE 1 /// CALCIUM-DEPENDENT PROTEIN KINASE 19	MEMBER OF CALCIUM DEPENDENT PROTEIN KINASE /// ENCODES A CALCIUM-DEPENDENT PROTEIN KINASE WHOSE GENE EXPRESSION IS INDUCED BY DEHYDRATION AND HIGH SALT. KINASE ACTIVITY COULD NOT BE DETECTED IN VITRO. /// CALCIUM-DEPENDENT PROTEIN KINASE. ABA SIGNALING CO	protein phosphorylation (GO:0006468) /// abscisic acid mediated signaling pathway (GO:0009738) /// protein autophosphorylation (GO:0046777) /// endoplasmic reticulum unfolded protein response (GO:0030968) /// negative regulation of defense response (GO:00	calmodulin-dependent protein kinase activity (GO:0004683) /// kinase activity (GO:0016301) /// protein serine/threonine kinase activity (GO:0004674) /// protein binding (GO:0005515) /// protein kinase activity (GO:0004672)	plasma membrane (GO:0005886) /// cytoplasm (GO:0005737) /// membrane (GO:0016020) /// nucleus (GO:0005634) /// cytosol (GO:0005829)
+-	membrane	kinase	protein phosphorylation (GO:0006468)	XLOC_027614	AC215201.3_FG003	1.77531	4.91978	1.88216	1.46079	0.00728457	-1.3862	0.0279768					Protein kinase superfamily protein	---	N-terminal protein myristoylation (GO:0006499) /// protein autophosphorylation (GO:0046777) /// protein phosphorylation (GO:0006468)	protein serine/threonine kinase activity (GO:0004674) /// protein kinase activity (GO:0004672)	---
+-	membrane	kinase	protein phosphorylation (GO:0006468)	XLOC_007111	GRMZM2G321239	17.4012	42.6634	9.72918	1.28408	0.00130277	-2.13261	1.01982e-07					CALCIUM-DEPENDENT PROTEIN KINASE /// CALCIUM-DEPENDENT PROTEIN KINASE 1 /// CALCIUM-DEPENDENT PROTEIN KINASE 19	MEMBER OF CALCIUM DEPENDENT PROTEIN KINASE /// ENCODES A CALCIUM-DEPENDENT PROTEIN KINASE WHOSE GENE EXPRESSION IS INDUCED BY DEHYDRATION AND HIGH SALT. KINASE ACTIVITY COULD NOT BE DETECTED IN VITRO. /// CALCIUM-DEPENDENT PROTEIN KINASE. ABA SIGNALING CO	protein phosphorylation (GO:0006468) /// abscisic acid mediated signaling pathway (GO:0009738) /// protein autophosphorylation (GO:0046777) /// endoplasmic reticulum unfolded protein response (GO:0030968) /// negative regulation of defense response (GO:00	calmodulin-dependent protein kinase activity (GO:0004683) /// kinase activity (GO:0016301) /// protein serine/threonine kinase activity (GO:0004674) /// protein binding (GO:0005515) /// protein kinase activity (GO:0004672)	plasma membrane (GO:0005886) /// cytoplasm (GO:0005737) /// membrane (GO:0016020) /// nucleus (GO:0005634) /// cytosol (GO:0005829)
+-	membrane	kinase	transmembrane receptor protein tyrosine kinase signaling pathway (GO:0007169)	XLOC_030369	GRMZM2G011526	4.51299	11.8793	4.10762	1.38656	0.00103465	-1.53208	0.00110425					LEUCINE-RICH REPEAT TRANSMEMBRANE PROTEIN KINASE /// RECEPTOR-LIKE KINASE IN FLOWERS 1	RECEPTOR-LIKE SERINE/THREONINE KINASE (RKF1). THE PUTATIVE EXTRACELLULAR DOMAIN OF THE RKF1 PROTEIN CONTAINS 13 TANDEM REPEATS OF LEUCINE-RICH SEQUENCES. EXPRESSED IN EARLY FLOWER PRIMORDIAL, STAMEN, AND POLLEN GRAINS.	protein phosphorylation (GO:0006468) /// transmembrane receptor protein tyrosine kinase signaling pathway (GO:0007169) /// oligopeptide transport (GO:0006857)	kinase activity (GO:0016301) /// protein serine/threonine kinase activity (GO:0004674) /// ATP binding (GO:0005524) /// receptor signaling protein serine/threonine kinase activity (GO:0004702) /// protein kinase activity (GO:0004672)	plasma membrane (GO:0005886)
+-	membrane	kinase	signal transduction (GO:0007165)	XLOC_003516	GRMZM2G360234	12.99	170.854	66.5006	3.70755	0	-1.36132	0.00262328					Phox-associated domain;Phox-like;Sorting nexin, C-terminal	---	nuclear-transcribed mRNA catabolic process (GO:0000956) /// intracellular signal transduction (GO:0035556) /// protein N-linked glycosylation (GO:0006487) /// signal transduction (GO:0007165)	phosphatidylinositol binding (GO:0035091)	---
+-	membrane	kinase	transmembrane receptor protein tyrosine kinase signaling pathway (GO:0007169)	XLOC_004914	GRMZM2G428554	0.460442	2.93706	0.249426	2.66355	2.30988e-08	-3.55769	7.19905e-10					PEP1 RECEPTOR 1 /// LEUCINE-RICH RECEPTOR-LIKE PROTEIN KINASE FAMILY PROTEIN /// LEUCINE-RICH REPEAT TRANSMEMBRANE PROTEIN KINASE	ENCODES A LEUCINE-RICH REPEAT RECEPTOR KINASE. FUNCTIONS AS A RECEPTOR FOR ATPEP1 TO AMPLIFY INNATE IMMUNITY RESPONSE TO PATHOGEN ATTACKS. /// ENCODES PEPR2, A PLASMA MEMBRANE LEUCINE-RICH REPEAT RECEPTOR KINASE FUNCTIONING AS A RECEPTOR FOR THE PEP1 AND	protein phosphorylation (GO:0006468) /// transmembrane receptor protein tyrosine kinase signaling pathway (GO:0007169) /// response to molecule of bacterial origin (GO:0002237) /// stomatal complex morphogenesis (GO:0010103) /// signal transduction (GO:00	ATP binding (GO:0005524) /// protein serine/threonine kinase activity (GO:0004674) /// protein kinase activity (GO:0004672) /// kinase activity (GO:0016301) /// guanylate cyclase activity (GO:0004383)	---
+-	membrane	kinase	receptor.{0,30}kinase	XLOC_020676	GRMZM2G150024	50.8892	124.75	35.428	1.28387	0.0215896	-1.81608	0.000466454					LEUCINE-RICH REPEAT PROTEIN KINASE FAMILY PROTEIN /// SOMATIC EMBRYOGENESIS RECEPTOR-LIKE KINASE 5 /// SOMATIC EMBRYOGENESIS RECEPTOR-LIKE KINASE 2	PLASMA MEMBRANE LRR RECEPTOR-LIKE SERINE THREONINE KINASE EXPRESSED DURING EMBRYOGENESIS IN LOCULES UNTIL STAGE 6 ANTHERS, WITH HIGHER EXPRESSION IN THE TAPETAL CELL LAYER. SERK1 AND SERK2 RECEPTOR KINASES FUNCTION REDUNDANTLY AS AN IMPORTANT CONTROL POIN	regulation of meristem growth (GO:0010075) /// protein phosphorylation (GO:0006468) /// brassinosteroid mediated signaling pathway (GO:0009742) /// regulation of plant-type hypersensitive response (GO:0010363) /// negative regulation of programmed cell de	kinase activity (GO:0016301) /// protein kinase activity (GO:0004672) /// receptor serine/threonine kinase binding (GO:0033612) /// transmembrane receptor protein serine/threonine kinase activity (GO:0004675) /// protein binding (GO:0005515)	plasma membrane (GO:0005886) /// protein complex (GO:0043234) /// endosome (GO:0005768)
+-	membrane	kinase	protein autophosphorylation (GO:0046777)	XLOC_014884	GRMZM2G007928	18.8197	66.9755	4.49884	1.82166	3.60059e-07	-3.89601	0					S-domain-1 29	---	protein autophosphorylation (GO:0046777)	ubiquitin protein ligase binding (GO:0031625) /// protein kinase activity (GO:0004672) /// carbohydrate binding (GO:0030246) /// kinase activity (GO:0016301)	---
+-	membrane	kinase	signal transduction (GO:0007165)	XLOC_009561	GRMZM2G079323	1.50311	11.04	3.99188	2.86698	3.71502e-13	-1.4676	0.00255228					TRANSDUCIN/WD40 REPEAT-LIKE SUPERFAMILY PROTEIN	---	signal transduction (GO:0007165) /// endoplasmic reticulum unfolded protein response (GO:0030968) /// systemic acquired resistance, salicylic acid mediated signaling pathway (GO:0009862) /// vegetative to reproductive phase transition of meristem (GO:0010	signal transducer activity (GO:0004871)	heterotrimeric G-protein complex (GO:0005834)
+-	membrane	kinase	receptor.{0,30}kinase	XLOC_017248	GRMZM2G358830	0.640169	3.46103	1.26415	2.42494	0.000396126	-1.45303	0.0338022					proline extensin-like receptor kinase 1	encodes an ortholog of Brassica napus proline extensin-like receptor kinase. Expression of the brassica gene is induced by wounding and fungal infection.	plant-type cell wall cellulose metabolic process (GO:0052541) /// regulation of unidimensional cell growth (GO:0051510) /// cell wall pectin metabolic process (GO:0052546) /// protein autophosphorylation (GO:0046777) /// protein phosphorylation (GO:000646	protein serine/threonine kinase activity (GO:0004674) /// protein kinase activity (GO:0004672) /// ATP binding (GO:0005524)	plasma membrane (GO:0005886)
+-	membrane	kinase	receptor.{0,30}kinase	XLOC_026779	GRMZM2G398854	8.49093	17.2089	6.54056	1.00943	0.0187524	-1.39567	0.00420531					receptor-like protein kinase 1	Encodes a receptor-like protein kinase.	systemic acquired resistance, salicylic acid mediated signaling pathway (GO:0009862) /// regulation of hydrogen peroxide metabolic process (GO:0010310) /// regulation of plant-type hypersensitive response (GO:0010363) /// regulation of transcription, DNA-	carbohydrate binding (GO:0030246) /// kinase activity (GO:0016301)	---
+-	membrane	kinase	protein phosphorylation (GO:0006468)	XLOC_023906	GRMZM2G468299	1.95052	4.78548	1.5801	1.28507	0.0270315	-1.59865	0.0143502					D6 PROTEIN KINASE /// D6 PROTEIN KINASE LIKE /// D6 PROTEIN KINASE LIKE 1	D6PK IS A PROTEIN KINASE INVOLVED THAT PLAYS A ROLE IN POLAR AUXIN TRANSPORT. MOST LIKELY ACTS REDUNDANTLY WITH THE RELATED PROTEINS: D6PKL1,D6PKL2,AND D6PKL3. PIN1 IS A TARGET OF D6PK PHOSPHORYLATION.	microtubule cytoskeleton organization (GO:0000226) /// cytokinesis by cell plate formation (GO:0000911) /// regulation of protein localization (GO:0032880) /// basipetal auxin transport (GO:0010540) /// protein phosphorylation (GO:0006468)	protein binding (GO:0005515) /// kinase activity (GO:0016301) /// protein kinase activity (GO:0004672)	basal plasma membrane (GO:0009925) /// cellular_component (GO:0005575) /// cytoplasm (GO:0005737) /// nucleolus (GO:0005730) /// nucleus (GO:0005634)
+-	membrane	kinase	protein phosphorylation (GO:0006468)	XLOC_013049	GRMZM2G099425	1.59442	9.65386	1.9882	2.58834	2.34577e-10	-2.27964	4.98987e-06					CALCIUM-DEPENDENT PROTEIN KINASE /// CALMODULIN-DOMAIN PROTEIN KINASE 5 /// CALCIUM-DEPENDENT PROTEIN KINASE FAMILY PROTEIN	MEMBER OF CALCIUM DEPENDENT PROTEIN KINASE /// CALMODULIN-DOMAIN PROTEIN KINASE CDPK ISOFORM 5 (CPK5) /// ENCODES CALCIUM DEPENDENT PROTEIN KINASE 6 (CPK6), A MEMBER OF THE ARABIDOPSIS CDPK GENE FAMILY. CDPKS CONTAIN AN INTRINSIC CA2+-ACTIVATION DOMAIN W	protein phosphorylation (GO:0006468) /// abscisic acid mediated signaling pathway (GO:0009738) /// protein autophosphorylation (GO:0046777) /// systemic acquired resistance, salicylic acid mediated signaling pathway (GO:0009862) /// regulation of plant-ty	calmodulin-dependent protein kinase activity (GO:0004683) /// kinase activity (GO:0016301) /// protein serine/threonine kinase activity (GO:0004674) /// protein binding (GO:0005515) /// protein kinase activity (GO:0004672)	plasma membrane (GO:0005886) /// cytoplasm (GO:0005737) /// membrane (GO:0016020) /// cytosol (GO:0005829) /// endoplasmic reticulum membrane (GO:0005789)
+-	membrane	kinase	transmembrane receptor protein tyrosine kinase signaling pathway (GO:0007169)	XLOC_031985	GRMZM2G153527	2.7849	11.9065	2.28047	2.08632	1.18306e-07	-2.38435	1.1263e-06					receptor-like kinase 1	Arabidopsis thaliana receptor-like protein kinase (RKL1) gene	transmembrane receptor protein tyrosine kinase signaling pathway (GO:0007169) /// regulation of meristem growth (GO:0010075) /// protein phosphorylation (GO:0006468)	protein serine/threonine kinase activity (GO:0004674) /// kinase activity (GO:0016301) /// ATP binding (GO:0005524)	---
+-	membrane	kinase	transmembrane receptor protein tyrosine kinase signaling pathway (GO:0007169)	XLOC_000323	AC177946.2_FG004	0.54774	37.3756	7.9944	6.08273	1.17442e-08	-2.22503	0.0208712					receptor-like kinase 1	Arabidopsis thaliana receptor-like protein kinase (RKL1) gene	transmembrane receptor protein tyrosine kinase signaling pathway (GO:0007169) /// regulation of meristem growth (GO:0010075) /// protein phosphorylation (GO:0006468)	protein serine/threonine kinase activity (GO:0004674) /// kinase activity (GO:0016301) /// ATP binding (GO:0005524)	---
+-	membrane	kinase	signal transduction (GO:0007165)	XLOC_029664	GRMZM2G030305	39.0073	149.223	37.2233	1.92592	2.66034e-06	-2.00319	4.72669e-06					PROTEIN KINASE SUPERFAMILY PROTEIN /// MAP KINASE 9 /// MAP KINASE	MEMBER OF MAP KINASE /// ATMPK8, /// ENCODES A PROTEIN WITH SIMILARITY TO MAP KINASES (MAPK9).EXPRESSED PREFERENTIALLY IN GUARD CELLS AND APPEARS TO BE INVOLVED IN REACTIVE OXYGEN SPECIES MEDIATED ABA SIGNALING.	signal transduction (GO:0007165) /// regulation of meristem growth (GO:0010075) /// abscisic acid mediated signaling pathway (GO:0009738) /// response to reactive oxygen species (GO:0000302) /// response to jasmonic acid stimulus (GO:0009753)	MAP kinase activity (GO:0004707) /// protein binding (GO:0005515) /// calmodulin binding (GO:0005516) /// kinase activity (GO:0016301)	mitochondrion (GO:0005739) /// cytoplasm (GO:0005737) /// nucleus (GO:0005634) /// cytosol (GO:0005829)
+-	membrane	porins	water channel activity (GO:0015250)	XLOC_021063	GRMZM2G081843	3.33646	13.3606	3.59335	1.99186	5.42961e-06	-1.89459	0.000381645					plasma membrane intrinsic protein 1;4	a member of the plasma membrane intrinsic protein subfamily PIP1.	cellular response to iron ion starvation (GO:0010106) /// response to water deprivation (GO:0009414) /// iron ion transport (GO:0006826) /// water transport (GO:0006833) /// transport (GO:0006810)	water channel activity (GO:0015250)	plasma membrane (GO:0005886) /// membrane (GO:0016020)
+-	membrane	porins	water transport (GO:0006833)	XLOC_035030	GRMZM2G111926	2.23403	7.25092	0.87861	1.68878	0.0012305	-3.04487	5.24032e-06					NODULIN MTN3 FAMILY PROTEIN	---	biological_process (GO:0008150) /// response to fructose stimulus (GO:0009750) /// response to salt stress (GO:0009651) /// water transport (GO:0006833)	sugar transmembrane transporter activity (GO:0051119)	integral to plasma membrane (GO:0005887) /// membrane (GO:0016020)
+-	membrane	porins	vacuolar	XLOC_001433	GRMZM2G428216	184.81	769.349	270.043	2.04786	4.20457e-08	-1.51045	0.000544277					vacuolar H+-pyrophosphatase 2	Encodes a type II H+-PPases that localizes to and function as a proton pump of the Golgi apparatus in most tissues except for mature leaves.	---	hydrogen-translocating pyrophosphatase activity (GO:0009678)	trans-Golgi network (GO:0005802) /// Golgi apparatus (GO:0005794) /// endosome (GO:0005768)
+-	membrane	porins	peroxisome (GO:0005777)	XLOC_017907	GRMZM2G403636	23.2733	125.319	60.8133	2.41913	1.73397e-11	-1.04315	0.0365256					P-LOOP CONTAINING NUCLEOSIDE TRIPHOSPHATE HYDROLASES SUPERFAMILY PROTEIN /// DEA(D/H)-BOX RNA HELICASE FAMILY PROTEIN	---	---	ATP-dependent helicase activity (GO:0008026)	peroxisome (GO:0005777)
+-	membrane	porins	vacuolar	XLOC_037272	GRMZM2G115660	22.6212	68.2327	22.5516	1.58306	0.00620186	-1.59723	0.0112015					VACUOLAR SORTING RECEPTOR /// VACULOLAR SORTING RECEPTOR 3 /// VACUOLAR SORTING RECEPTOR 4	ENCODES A VACUOLAR SORTING RECEPTOR THAT PARTICIPATES IN VACUOLAR SORTING IN VEGETATIVE TISSUES AND IN SEEDS. /// ENCODES A VACUOLAR SORTING RECEPTOR /// ENCODES THE VACUOLAR SORTING RECEPTOR-1 (VSR-1)/EPIDERMAL GROWTH FACTOR RECEPTOR-LIKE PROTEIN1(VSR-1/	protein targeting to vacuole (GO:0006623) /// salicylic acid biosynthetic process (GO:0009697) /// intracellular protein transport (GO:0006886) /// systemic acquired resistance (GO:0009627) /// response to endoplasmic reticulum stress (GO:0034976)	amino-terminal vacuolar sorting propeptide binding (GO:0009940) /// protein binding (GO:0005515)	integral to plasma membrane (GO:0005887) /// Golgi transport complex (GO:0017119) /// trans-Golgi network (GO:0005802) /// Golgi apparatus (GO:0005794) /// endosome (GO:0005768)
+-	membrane	porins	vacuole (GO:0005773)	XLOC_033073	GRMZM2G020484	6.50039	32.8853	11.947	2.32911	2.79411e-08	-1.46079	0.0136301					MAJOR FACILITATOR SUPERFAMILY PROTEIN /// PEPTIDE TRANSPORTER /// PEPTIDE TRANSPORTER 2	ENCODES A DI /// ENCODES A DI- AND TRI-PEPTIDE TRANSPORTER THAT RECOGNIZES A VARIETY OF DIFFERENT AMINO ACID COMBINATIONS. EXPRESSION OF THE TRANSCRIPTS FOR THIS GENE CAN BE DETECTED IN THE EMBRYO THROUGH IN SITU HYBRIDIZATION. THIS PROTEIN DOES NOT HAVE	oligopeptide transport (GO:0006857) /// dipeptide transport (GO:0042938) /// tripeptide transport (GO:0042939) /// intra-Golgi vesicle-mediated transport (GO:0006891) /// protein import into peroxisome matrix (GO:0016558)	transporter activity (GO:0005215) /// dipeptide transporter activity (GO:0042936) /// tripeptide transporter activity (GO:0042937) /// high affinity oligopeptide transporter activity (GO:0015334) /// peptide transporter activity (GO:0015197)	membrane (GO:0016020) /// plasma membrane (GO:0005886) /// vacuolar membrane (GO:0005774) /// vacuole (GO:0005773)
+-	membrane	porins	vacuole (GO:0005773)	XLOC_037181	GRMZM2G443728	13.4483	39.2532	17.6683	1.53565	2.73185e-05	-1.15165	0.0112721					POTASSIUM TRANSPORTER FAMILY PROTEIN /// K+ UPTAKE PERMEASE /// POTASSIUM TRANSPORTER 1	POTASSIUM TRANSPORTER /// ENCODES A HIGH AFFINITY POTASSIUM TRANSPORTER. /// ENCODES A PROTEIN OF THE KUP/HAK/KT POTASSIUM CHANNEL CLASS THAT IS UPREGULATED IN THE ROOTS BY K LEVELS.	potassium ion transport (GO:0006813) /// glucose catabolic process (GO:0006007) /// RNA splicing, via endonucleolytic cleavage and ligation (GO:0000394) /// cellular response to phosphate starvation (GO:0016036) /// glucosinolate biosynthetic process (GO:	potassium ion transmembrane transporter activity (GO:0015079) /// potassium:sodium symporter activity (GO:0009674)	membrane (GO:0016020) /// vacuolar membrane (GO:0005774) /// vacuole (GO:0005773)
+-	membrane	porins	vacuole (GO:0005773)	XLOC_009054	GRMZM2G140328	41.7194	99.5849	17.03	1.24548	0.0393748	-2.54785	1.07211e-06					ATPASE E1-E2 TYPE FAMILY PROTEIN / HALOACID DEHALOGENASE-LIKE HYDROLASE FAMILY PROTEIN /// AUTOINHIBITED CA /// CALCIUM-TRANSPORTING ATPASE, PUTATIVE	ENCODES A CALMODULIN-REGULATED CA(2+)-ATPASE THAT IMPROVES SALT TOLERANCE IN YEAST. LOCALIZED TO THE VACUOLE. /// ONE OF THE TYPE IIB CALCIUM PUMP ISOFORMS. ENCODES AN AUTOINHIBITED CA(2+)-ATPASE THAT CONTAINS AN N-TERMINAL CALMODULIN BINDING AUTOINHIBITO	cellular zinc ion homeostasis (GO:0006882) /// calcium ion transport (GO:0006816) /// response to nematode (GO:0009624) /// negative regulation of programmed cell death (GO:0043069) /// regulation of plant-type hypersensitive response (GO:0010363)	calcium-transporting ATPase activity (GO:0005388) /// calmodulin binding (GO:0005516) /// calcium ion transmembrane transporter activity (GO:0015085) /// calcium channel activity (GO:0005262) /// protein self-association (GO:0043621)	plasma membrane (GO:0005886) /// plant-type vacuole membrane (GO:0009705) /// endoplasmic reticulum (GO:0005783) /// vacuole (GO:0005773) /// endoplasmic reticulum membrane (GO:0005789)
+-	membrane	porins	vacuole (GO:0005773)	XLOC_005304	GRMZM2G455817	0.958384	3.2864	0.639145	1.7681	0.000834471	-2.3623	0.000381809					K+ UPTAKE PERMEASE /// POTASSIUM TRANSPORTER FAMILY PROTEIN /// K+ UPTAKE PERMEASE 10	POTASSIUM TRANSPORTER /// PUTATIVE POTASSIUM TRANSPORTER ATKT2P (ATKT2) MRNA, /// ENCODES A PROTEIN OF THE KUP/HAK/KT POTASSIUM CHANNEL CLASS THAT IS UPREGULATED IN THE ROOTS BY K LEVELS.	potassium ion transport (GO:0006813) /// RNA splicing, via endonucleolytic cleavage and ligation (GO:0000394) /// methionine biosynthetic process (GO:0009086) /// cysteine biosynthetic process (GO:0019344) /// regulation of meristem growth (GO:0010075)	potassium ion transmembrane transporter activity (GO:0015079) /// potassium:sodium symporter activity (GO:0009674)	membrane (GO:0016020) /// vacuolar membrane (GO:0005774) /// vacuole (GO:0005773)
+-	membrane	porins	vacuole (GO:0005773)	XLOC_003401	GRMZM2G006977	6.02922	26.8639	4.80354	2.14589	6.80671e-09	-2.4835	1.61788e-09					ATPASE E1-E2 TYPE FAMILY PROTEIN / HALOACID DEHALOGENASE-LIKE HYDROLASE FAMILY PROTEIN /// AUTOINHIBITED CA /// AUTOINHIBITED CA(2+)-ATPASE, ISOFORM 4	ENCODES A CALMODULIN-REGULATED CA(2+)-ATPASE THAT IMPROVES SALT TOLERANCE IN YEAST. LOCALIZED TO THE VACUOLE. /// ONE OF THE TYPE IIB CALCIUM PUMP ISOFORMS. ENCODES AN AUTOINHIBITED CA(2+)-ATPASE THAT CONTAINS AN N-TERMINAL CALMODULIN BINDING AUTOINHIBITO	cellular zinc ion homeostasis (GO:0006882) /// calcium ion transport (GO:0006816) /// response to nematode (GO:0009624) /// negative regulation of programmed cell death (GO:0043069) /// regulation of plant-type hypersensitive response (GO:0010363)	calcium-transporting ATPase activity (GO:0005388) /// calmodulin binding (GO:0005516) /// calcium ion transmembrane transporter activity (GO:0015085) /// calcium channel activity (GO:0005262) /// protein self-association (GO:0043621)	plasma membrane (GO:0005886) /// plant-type vacuole membrane (GO:0009705) /// endoplasmic reticulum (GO:0005783) /// vacuole (GO:0005773) /// endoplasmic reticulum membrane (GO:0005789)
+-	membrane	porins	vacuole (GO:0005773)	XLOC_019214	GRMZM2G357620	7.27151	18.4019	7.42607	1.32979	0.000656372	-1.30919	0.00295092					ATPASE E1-E2 TYPE FAMILY PROTEIN / HALOACID DEHALOGENASE-LIKE HYDROLASE FAMILY PROTEIN /// AUTOINHIBITED CA /// AUTOINHIBITED CA2+-ATPASE 1	ENCODES A CALMODULIN-REGULATED CA(2+)-PUMP LOCATED IN THE ENDOPLASMIC RETICULUM. BELONGS TO PLANT 2B ATPASE'S WITH AN N-TERMINAL AUTOINHIBITOR. /// ONE OF THE TYPE IIB CALCIUM PUMP ISOFORMS. ENCODES AN AUTOINHIBITED CA(2+)-ATPASE THAT CONTAINS AN N-TERMI	cellular zinc ion homeostasis (GO:0006882) /// calcium ion transport (GO:0006816) /// response to nematode (GO:0009624) /// negative regulation of programmed cell death (GO:0043069) /// regulation of plant-type hypersensitive response (GO:0010363)	calcium-transporting ATPase activity (GO:0005388) /// calmodulin binding (GO:0005516) /// calcium ion transmembrane transporter activity (GO:0015085) /// calcium channel activity (GO:0005262) /// protein self-association (GO:0043621)	plasma membrane (GO:0005886) /// plant-type vacuole membrane (GO:0009705) /// endoplasmic reticulum (GO:0005783) /// vacuole (GO:0005773) /// endoplasmic reticulum membrane (GO:0005789)
+-	membrane	porins	exocyst (GO:0000145)	XLOC_021405	GRMZM2G083317	7.42195	16.8989	6.20655	1.17733	0.0222787	-1.44507	0.010481					EXOCYST SUBUNIT EXO70 FAMILY PROTEIN A /// EXOCYST SUBUNIT EXO70 FAMILY PROTEIN A3 /// EXOCYST SUBUNIT EXO70 FAMILY PROTEIN A2	A MEMBER OF EXO70 GENE FAMILY, PUTATIVE EXOCYST SUBUNITS, CONSERVED IN LAND PLANTS. ARABIDOPSIS THALIANA CONTAINS 23 PUTATIVE EXO70 GENES, WHICH CAN BE CLASSIFIED INTO EIGHT CLUSTERS ON THE PHYLOGENETIC TREE. /// ATEXO70A1 IS A MEMBER OF EXO70 GENE FAMILY	vesicle docking involved in exocytosis (GO:0006904) /// mucilage biosynthetic process involved in seed coat development (GO:0048354) /// response to temperature stimulus (GO:0009266) /// protein targeting to vacuole (GO:0006623) /// lateral root morphogen	---	exocyst (GO:0000145) /// extracellular vesicular exosome (GO:0070062) /// nucleus (GO:0005634) /// cytosol (GO:0005829) /// cell (GO:0005623)
+-	membrane	porins	peroxisome (GO:0005777)	XLOC_022822	GRMZM2G120539	1.65213	18.2216	4.57649	3.45352	0	-1.99334	1.82774e-05					AMP-DEPENDENT SYNTHETASE AND LIGASE FAMILY PROTEIN /// ACYL ACTIVATING ENZYME 5 /// ACYL-ACTIVATING ENZYME 7	ENCODES A PEROXISOMAL PROTEIN WITH ACETYL-COA SYNTHETASE ACTIVITY THAT IS RESPONSIBLE FOR THE ACTIVATION OF ACETATE FOR ENTRY INTO THE GLYOXYLATE CYCLE.	butyrate metabolic process (GO:0019605) /// gibberellic acid mediated signaling pathway (GO:0009740) /// gibberellin biosynthetic process (GO:0009686) /// chlorophyll catabolic process (GO:0015996) /// acetate metabolic process (GO:0006083)	butyrate-CoA ligase activity (GO:0047760) /// AMP binding (GO:0016208) /// acetate-CoA ligase activity (GO:0003987)	peroxisome (GO:0005777)
+-	membrane	porins	vacuole (GO:0005773)	XLOC_017730	GRMZM5G854439	0.521415	3.33298	0.471663	2.66657	0.0137153	-2.82098	0.00940277					ATPase, V1 complex, subunit B protein	---	negative regulation of actin filament depolymerization (GO:0030835) /// proteasomal protein catabolic process (GO:0010498) /// actin filament bundle assembly (GO:0051017) /// cytoskeleton organization (GO:0007010) /// pentose-phosphate shunt (GO:0006098)	hydrogen ion transporting ATP synthase activity, rotational mechanism (GO:0046933) /// actin filament binding (GO:0051015)	vacuole (GO:0005773)
+-	membrane	porins	peroxisome (GO:0005777)	XLOC_009008	GRMZM2G000052	8.62792	72.1032	20.1876	3.05324	1.23491e-13	-1.83659	0.000241869					POLYAMINE OXIDASE /// POLYAMINE OXIDASE 4 /// POLYAMINE OXIDASE 2	ENCODES A PEROXISOMAL POLYAMINE OXIDASE, INVOLVED IN THE BACK-CONVERSION POLYAMINE DEGRADATION PATHWAY. AMONG THE FIVE POLYAMINE OXIDASES IN THE ARABIDOPSIS GENOME, PAO4 IS THE MAJOR ISOFORM IN ROOT PEROXISOMES.	polyamine catabolic process (GO:0006598) /// oxidation-reduction process (GO:0055114) /// cellular modified amino acid biosynthetic process (GO:0042398) /// phenylpropanoid metabolic process (GO:0009698) /// coumarin biosynthetic process (GO:0009805)	polyamine oxidase activity (GO:0046592) /// primary amine oxidase activity (GO:0008131)	peroxisome (GO:0005777)
+-	membrane	porins	vacuole (GO:0005773)	XLOC_001186	GRMZM2G012306	1.14278	8.71853	2.0267	2.9218	6.41065e-12	-2.10495	3.33944e-05					PEPTIDE TRANSPORTER /// PEPTIDE TRANSPORTER 1 /// MAJOR FACILITATOR SUPERFAMILY PROTEIN	ENCODES A DI- AND TRI-PEPTIDE TRANSPORTER THAT RECOGNIZES A VARIETY OF DIFFERENT AMINO ACID COMBINATIONS. GFP-TAGGED PTR1 LOCALIZES TO THE PLASMA MEMBRANE AND HAS 8 TO 11 PREDICTED TRANSMEMBRANE DOMAINS. PTR1 IS EXPRESSED IN A NUMBER OF DIFFERENT VASCULAR	oligopeptide transport (GO:0006857) /// dipeptide transport (GO:0042938) /// tripeptide transport (GO:0042939) /// intra-Golgi vesicle-mediated transport (GO:0006891) /// protein import into peroxisome matrix (GO:0016558)	transporter activity (GO:0005215) /// dipeptide transporter activity (GO:0042936) /// tripeptide transporter activity (GO:0042937) /// high affinity oligopeptide transporter activity (GO:0015334) /// peptide transporter activity (GO:0015197)	membrane (GO:0016020) /// plasma membrane (GO:0005886) /// vacuolar membrane (GO:0005774) /// vacuole (GO:0005773)
+-	membrane	tm	carbohydrate transmembrane transporter activity (GO:0015144)	XLOC_032516	GRMZM5G801949	9.64346	85.8514	38.672	3.14448	0	-1.15055	0.047781					MAJOR FACILITATOR SUPERFAMILY PROTEIN /// SUGAR TRANSPORTER /// SUGAR TRANSPORTER 9	PUTATIVE SUGAR TRANSPORTER. EXPRESSED IN NEMATODE-INDUCED ROOT SYNCYTIA. /// ATSTP14 BELONGS TO THE FAMILY OF SUGAR TRANSPORT PROTEINS (ATSTPS)IN VOLVED IN MONOSACCHARIDE TRANSPORT. HETEROLOGOUS EXPRESSION IN YEAST REVEALED THAT ATSTP14 IS THE TRANSPORTE	response to endoplasmic reticulum stress (GO:0034976) /// response to high light intensity (GO:0009644) /// regulation of defense response (GO:0031347) /// response to hydrogen peroxide (GO:0042542) /// systemic acquired resistance (GO:0009627)	carbohydrate transmembrane transporter activity (GO:0015144) /// sugar:hydrogen symporter activity (GO:0005351) /// monosaccharide transmembrane transporter activity (GO:0015145) /// high-affinity hydrogen:glucose symporter activity (GO:0005358) /// galac	membrane (GO:0016020) /// plasma membrane (GO:0005886) /// integral to plasma membrane (GO:0005887) /// nucleus (GO:0005634)
+-	membrane	tm	carbohydrate transmembrane transporter activity (GO:0015144)	XLOC_030407	GRMZM2G176780	4.34023	11.4536	5.23271	1.39023	0.00826942	-1.13017	0.0449348					MAJOR FACILITATOR SUPERFAMILY PROTEIN	---	nitrate transport (GO:0015706) /// double fertilization forming a zygote and endosperm (GO:0009567) /// response to molecule of bacterial origin (GO:0002237) /// protein N-linked glycosylation (GO:0006487) /// regulation of defense response (GO:0031347)	carbohydrate transmembrane transporter activity (GO:0015144) /// sugar:hydrogen symporter activity (GO:0005351)	membrane (GO:0016020)
+-	membrane	tm	carbohydrate transmembrane transporter activity (GO:0015144)	XLOC_035615	GRMZM5G808787	2.35007	9.22356	3.85707	1.96289	2.10787e-05	-1.25782	0.0286188					Major facilitator superfamily protein	---	---	carbohydrate transmembrane transporter activity (GO:0015144) /// sugar:hydrogen symporter activity (GO:0005351)	membrane (GO:0016020)
+-	membrane	tm	ATPase activity, coupled to transmembrane movement of substances (GO:0042626)	XLOC_027174	GRMZM2G179550	1.99364	6.5543	0.971882	1.70731	0.0133942	-2.75359	0.000671262					multidrug resistance-associated protein 14	member of MRP subfamily	---	ATPase activity, coupled to transmembrane movement of substances (GO:0042626)	---
+-	membrane	tm	amino acid transmembrane transporter activity (GO:0015171)	XLOC_026515	GRMZM2G429322	3.17903	11.7209	3.58301	1.87269	9.83545e-06	-1.70984	0.000696596					TRANSMEMBRANE AMINO ACID TRANSPORTER FAMILY PROTEIN /// LYSINE HISTIDINE TRANSPORTER 2 /// LYSINE HISTIDINE TRANSPORTER 1	HIGH-AFFINITY TRANSPORTER FOR NEUTRAL AND ACIDIC AMINO ACIDS, EXPRESSED IN TAPETUM TISSUE OF ANTHERS /// ENCODES LHT1 (LYSINE HISTIDINE TRANSPORTER), A HIGH-AFFINITY TRANSPORTER FOR CELLULAR AMINO ACID UPTAKE IN BOTH ROOT EPIDERMIS AND LEAF MESOPHYLL.	amino acid transport (GO:0006865) /// regulation of plant-type hypersensitive response (GO:0010363) /// endoplasmic reticulum unfolded protein response (GO:0030968) /// negative regulation of programmed cell death (GO:0043069) /// ER to Golgi vesicle-medi	amino acid transmembrane transporter activity (GO:0015171) /// amine transmembrane transporter activity (GO:0005275) /// neutral amino acid transmembrane transporter activity (GO:0015175) /// acidic amino acid transmembrane transporter activity (GO:001517	membrane (GO:0016020)
+-	membrane	tm	protein import into nucleus (GO:0006606)	XLOC_035848	GRMZM2G459373	0.675084	2.45657	0.442989	1.85378	0.00436373	-2.47131	0.000465779					RAS-RELATED NUCLEAR PROTEIN-1 /// RAN GTPASE 3	A MEMBER OF RAN GTPASE GENE FAMILY. ENCODES A SMALL SOLUBLE GTP-BINDING PROTEIN. LIKELY TO BE INVOLVED IN NUCLEAR TRANSLOCATION OF PROTEINS. MAY ALSO BE INVOLVED IN CELL CYCLE PROGRESSION.	protein import into nucleus (GO:0006606) /// mRNA export from nucleus (GO:0006406)	protein binding (GO:0005515) /// GTPase activity (GO:0003924) /// GTP binding (GO:0005525)	---
+-	membrane	tm	ATPase activity, coupled to transmembrane movement of substances (GO:0042626)	XLOC_012213	GRMZM5G803404	5.97853	13.1098	3.49617	1.12305	0.0461325	-1.9068	0.00141484					P-LOOP CONTAINING NUCLEOSIDE TRIPHOSPHATE HYDROLASES SUPERFAMILY PROTEIN /// ABC TRANSPORTER FAMILY PROTEIN /// NON-INTRINSIC ABC PROTEIN 12	MEMBER OF NAP SUBFAMILY	---	ATPase activity, coupled to transmembrane movement of substances (GO:0042626) /// transporter activity (GO:0005215)	---
+-	membrane	tm	carbohydrate transmembrane transporter activity (GO:0015144)	XLOC_035421	GRMZM2G142919	1.51481	3.47963	0.972063	1.19006	0.0389451	-1.83981	0.00278233					phosphate transporter 4;2	Encodes an inorganic phosphate transporter (PHT4;2).	nitrate transport (GO:0015706)	inorganic phosphate transmembrane transporter activity (GO:0005315) /// organic anion transmembrane transporter activity (GO:0008514) /// carbohydrate transmembrane transporter activity (GO:0015144) /// sugar:hydrogen symporter activity (GO:0005351)	membrane (GO:0016020) /// plastid (GO:0009536)
+-	membrane	tm	amino acid transmembrane transporter activity (GO:0015171)	XLOC_028181	GRMZM2G180659	62.6825	158.441	42.321	1.32807	0.00907722	-1.9045	9.43768e-06					TRANSMEMBRANE AMINO ACID TRANSPORTER FAMILY PROTEIN /// LYSINE HISTIDINE TRANSPORTER 1 /// LYSINE HISTIDINE TRANSPORTER 2	ENCODES LHT1 (LYSINE HISTIDINE TRANSPORTER), A HIGH-AFFINITY TRANSPORTER FOR CELLULAR AMINO ACID UPTAKE IN BOTH ROOT EPIDERMIS AND LEAF MESOPHYLL. /// HIGH-AFFINITY TRANSPORTER FOR NEUTRAL AND ACIDIC AMINO ACIDS, EXPRESSED IN TAPETUM TISSUE OF ANTHERS	amino acid transport (GO:0006865) /// regulation of plant-type hypersensitive response (GO:0010363) /// endoplasmic reticulum unfolded protein response (GO:0030968) /// negative regulation of programmed cell death (GO:0043069) /// ER to Golgi vesicle-medi	amino acid transmembrane transporter activity (GO:0015171) /// amine transmembrane transporter activity (GO:0005275) /// neutral amino acid transmembrane transporter activity (GO:0015175) /// acidic amino acid transmembrane transporter activity (GO:001517	membrane (GO:0016020)
+-	membrane	tm	cation transmembrane transporter activity (GO:0008324)	XLOC_014145	GRMZM2G383699	0.853277	6.26368	1.28226	2.86619	3.78846e-05	-2.28832	0.00119196					Cation efflux family protein	---	cation transport (GO:0006812)	efflux transmembrane transporter activity (GO:0015562) /// cation transmembrane transporter activity (GO:0008324)	membrane (GO:0016020)
+-	membrane	wall	plant-type cell wall modification (GO:0009827)	XLOC_007900	GRMZM2G179092	0.0313636	11.9641	1.30032	8.56567	1.48261e-11	-3.20177	1.77422e-09					TERPENOID CYCLASES/PROTEIN PRENYLTRANSFERASES SUPERFAMILY PROTEIN /// TERPENE SYNTHASE 21	ENCODES A SESQUITERPENE SYNTHASE INVOLVED IN GENERATING ALL OF THE GROUP A SESQUITERPENES FOUND IN THE ARABIDOPSIS FLORAL VOLATILE BLEND. STRONGLY EXPRESSED IN THE STIGMA. /// ENCODES A SESQUITERPENE SYNTHASE INVOLVED IN GENERATING ALL OF THE GROUP B SES	sesquiterpenoid biosynthetic process (GO:0016106) /// sesquiterpene biosynthetic process (GO:0051762) /// cytokinin mediated signaling pathway (GO:0009736) /// plant-type cell wall modification (GO:0009827) /// response to herbivore (GO:0080027)	(-)-E-beta-caryophyllene synthase activity (GO:0080016) /// alpha-humulene synthase activity (GO:0080017)	cellular_component (GO:0005575)
+-	membrane	wall	plant-type cell wall (GO:0009505)	XLOC_001043	GRMZM2G026147	24.6379	66.8498	18.6902	1.43031	0.00403184	-1.83864	0.000705126					EXPANSIN-LIKE A /// EXPANSIN-LIKE A2 /// EXPANSIN-LIKE A1	MEMBER OF EXPANSIN-LIKE. NAMING CONVENTION FROM THE EXPANSIN WORKING GROUP (KENDE ET AL, 2004. PLANT MOL BIO)	plant-type cell wall loosening (GO:0009828) /// unidimensional cell growth (GO:0009826) /// plant-type cell wall organization (GO:0009664) /// response to cyclopentenone (GO:0010583)	---	plant-type cell wall (GO:0009505)
+-	membrane	wall	cell wall (GO:0005618)	XLOC_019232	GRMZM2G166218	0.707264	8.46439	0.152682	3.57135	1.94745e-09	-5.79281	3.24861e-10					POLLEN OLE E 1 ALLERGEN AND EXTENSIN FAMILY PROTEIN /// PROLINE-RICH PROTEIN 4	ENCODES ONE OF FOUR PROLINE-RICH PROTEINS IN ARABIDOPSIS WHICH ARE PREDICTED TO LOCALIZE TO THE CELL WALL. TRANSCRIPTS ARE MOST ABUNDANT IN AERIAL ORGANS OF THE PLANT.	cysteine biosynthetic process (GO:0019344) /// biological_process (GO:0008150)	molecular_function (GO:0003674)	cell wall (GO:0005618)
+-	membrane	wall	cell wall (GO:0005618)	XLOC_005713	GRMZM2G091578	0.353894	6.23626	0.198294	4.12956	0	-4.97497	0					SUBTILASE FAMILY PROTEIN /// SUBTILASE /// SUBTILISIN-LIKE SERINE PROTEASE 2	ENCODES A SUBTILISIN-LIKE SERINE PROTEASE ESSENTIAL FOR MUCILAGE RELEASE FROM SEED COATS. /// SERINE PROTEASE SIMILAR TO SUBTILISIN. /// ENCODES ATSBT1.1, A SUBTILISIN-LIKE SERINE PROTEASE. CLEAVES THE PHYTOSULFOKINE ATPSK4, A GROWTH PROMOTING PEPTIDE.	proteolysis (GO:0006508) /// metabolic process (GO:0008152) /// glucosinolate biosynthetic process (GO:0019761) /// plant-type cell wall organization (GO:0009664) /// plant-type cell wall biogenesis (GO:0009832)	serine-type endopeptidase activity (GO:0004252) /// serine-type peptidase activity (GO:0008236)	cell wall (GO:0005618) /// apoplast (GO:0048046) /// external side of plasma membrane (GO:0009897) /// plant extracellular matrix (GO:0048196) /// extracellular matrix (GO:0031012)
+-	membrane	wall	plant-type cell wall (GO:0009505)	XLOC_021198	GRMZM2G149422	5.93476	45.0056	1.46885	2.91311	0	-4.93734	0					PHOSPHATE-RESPONSIVE 1 FAMILY PROTEIN /// EXORDIUM LIKE 2	AT1G35140 (AT1G35140/T32G9_32) MRNA, COMPLETE CDS	response to arsenic-containing substance (GO:0046685) /// response to brassinosteroid stimulus (GO:0009741) /// response to mechanical stimulus (GO:0009612) /// sterol biosynthetic process (GO:0016126) /// response to hypoxia (GO:0001666)	molecular_function (GO:0003674)	plant-type cell wall (GO:0009505)
+-	membrane	wall	plant-type cell wall (GO:0009505)	XLOC_005047	GRMZM2G114570	7.88063	15.9642	3.15944	1.00872	0.0248058	-2.3371	1.43863e-05					S-ADENOSYL-L-METHIONINE-DEPENDENT METHYLTRANSFERASES SUPERFAMILY PROTEIN	---	isopentenyl diphosphate biosynthetic process, mevalonate-independent pathway (GO:0019288) /// trichoblast differentiation (GO:0010054) /// pollen exine formation (GO:0010584) /// cell wall biogenesis (GO:0042546)	---	trans-Golgi network (GO:0005802) /// Golgi apparatus (GO:0005794) /// endosome (GO:0005768) /// plant-type cell wall (GO:0009505)
+-	membrane	wall	defense response by callose deposition in cell wall (GO:0052544)	XLOC_005838	GRMZM2G015892	0.0928655	5.95328	1.2804	5.99266	4.29005e-14	-2.21709	0.000803337					ALDOLASE-TYPE TIM BARREL FAMILY PROTEIN /// TRYPTOPHAN SYNTHASE ALPHA CHAIN	CATALYZES THE CONVERSION OF INDOLE-3-GLYCEROLPHOSPHATE TO INDOLE, THE PENULTIMATE REACTION IN THE BIOSYNTHESIS OF TRYPTOPHAN. FUNCTIONS AS A HETEROCOMPLEX WITH TRYPTOPHAN SYNTHASE BETA SUBUNIT (TSA2).	tryptophan biosynthetic process (GO:0000162) /// systemic acquired resistance, salicylic acid mediated signaling pathway (GO:0009862) /// RNA splicing, via endonucleolytic cleavage and ligation (GO:0000394) /// defense response by callose deposition in ce	tryptophan synthase activity (GO:0004834)	chloroplast (GO:0009507)
+-	membrane	wall	plant-type cell wall modification (GO:0009827)	XLOC_035646	GRMZM2G096115	0.66062	15.3055	5.94077	4.52435	0	-1.36532	0.00404479					CBL-INTERACTING PROTEIN KINASE 1 /// CBL-INTERACTING PROTEIN KINASE 19 /// CBL-INTERACTING PROTEIN KINASE 18	ENCODES A MEMBER OF THE SNF1-RELATED KINASE (SNRK) GENE FAMILY (SNRK3.5), WHICH HAS ALSO BEEN REPORTED AS A MEMBER OF THE CBL-INTERACTING PROTEIN KINASES (CIPK19). /// ENCODES A MEMBER OF THE SNF1-RELATED KINASE (SNRK) GENE FAMILY (SNRK3.20), WHICH HAS AL	plant-type cell wall modification (GO:0009827) /// calcium-mediated signaling (GO:0019722) /// pollen tube growth (GO:0009860) /// stomatal movement (GO:0010118)	kinase activity (GO:0016301) /// protein binding (GO:0005515)	---
+-	membrane	wall	plant-type cell wall (GO:0009505)	XLOC_015025	GRMZM2G321839	1.02563	4.03171	0.408427	1.96515	0.00299481	-3.30324	0.00189738					PEROXIDASE SUPERFAMILY PROTEIN	ENCODES A COLD-INDUCIBLE CATIONIC PEROXIDASE THAT IS INVOLVED IN THE STRESS RESPONSE. IN RESPONSE TO LOW TEMPERATURE, RCI3 TRANSCRIPTS ACCUMULATE IN THE AERIAL PART AND IN ROOTS OF ETIOLATED SEEDLINGS BUT ONLY IN ROOTS OF LIGHT-GROWN SEEDLINGS.	cellular response to iron ion starvation (GO:0010106) /// response to nitrate (GO:0010167) /// iron ion transport (GO:0006826) /// nitrate transport (GO:0015706) /// brassinosteroid biosynthetic process (GO:0016132)	peroxidase activity (GO:0004601) /// transferase activity, transferring glycosyl groups (GO:0016757)	endoplasmic reticulum (GO:0005783) /// plant-type cell wall (GO:0009505) /// cytoplasm (GO:0005737) /// nucleus (GO:0005634)
+-	membrane	wall	plant-type cell wall modification (GO:0009827)	XLOC_005458	GRMZM2G176605	0.425338	5.81029	0.965022	3.76219	2.25943e-14	-2.58998	5.13331e-06					ANKYRIN REPEAT FAMILY PROTEIN /// INTEGRIN-LINKED PROTEIN KINASE FAMILY /// ANKYRIN REPEAT	ENCODES A /// BELONGS TO 15-MEMBER SMALL GTPASE GENE FAMILY, ARF-GAP DOMAIN PROTEINS (AGD); CORRESPONDS TO AGD3, AND IS ONE OF FOUR PROTEINS BELONGING TO CLASS 1, TOGETHER WITH AGD1, AGD2 AND AGD4. THE PROTEIN CONTAINS FOUR DOMAINS: BAR DOMAIN, PH DOMAIN,	biological_process (GO:0008150) /// response to abscisic acid stimulus (GO:0009737) /// response to salt stress (GO:0009651) /// plant-type cell wall modification (GO:0009827) /// protein ubiquitination (GO:0016567)	protein binding (GO:0005515) /// cyclic nucleotide binding (GO:0030551) /// protein serine/threonine/tyrosine kinase activity (GO:0004712) /// inward rectifier potassium channel activity (GO:0005242) /// ubiquitin-protein ligase activity (GO:0004842)	cellular_component (GO:0005575) /// plasma membrane (GO:0005886) /// endoplasmic reticulum (GO:0005783) /// nucleus (GO:0005634) /// trans-Golgi network (GO:0005802)
+-	membrane	wall	cellul[oa]se	XLOC_036392	GRMZM2G428179	4.24595	92.269	43.4946	4.43195	0	-1.08501	0.021581					RING/U-BOX SUPERFAMILY PROTEIN /// TOXICOS EN LEVADURA 2	RING-H2 PROTEIN INDUCED AFTER EXPOSURE TO CHITIN OR INACTIVATED CRUDE CELLULASE PREPARATIONS.	respiratory burst involved in defense response (GO:0002679) /// response to chitin (GO:0010200) /// systemic acquired resistance, salicylic acid mediated signaling pathway (GO:0009862) /// regulation of hydrogen peroxide metabolic process (GO:0010310) ///	zinc ion binding (GO:0008270) /// ubiquitin-protein ligase activity (GO:0004842)	---
+-	membrane	wall	cell\s+wall	XLOC_007219	GRMZM2G031354	9.59252	25.1711	4.77317	1.38205	0.0007395	-2.39875	2.98009e-06					BIFUNCTIONAL INHIBITOR/LIPID-TRANSFER PROTEIN/SEED STORAGE 2S ALBUMIN SUPERFAMILY PROTEIN /// CELL WALL-PLASMA MEMBRANE LINKER PROTEIN	A PUTATIVE LIPID TRANSFER PROTEIN, VERNALIZATION-RESPONSIVE AND COLD-INDUCED /// ENCODES A PROTEASE INHIBITOR/SEED STORAGE/LTP FAMILY PROTEIN /// CELL WALL-PLASMA MEMBRANE LINKER PROTEIN HOMOLOG (CWLP)	lipid transport (GO:0006869) /// defense response to fungus (GO:0050832) /// regulation of plant-type hypersensitive response (GO:0010363) /// very long-chain fatty acid metabolic process (GO:0000038) /// negative regulation of programmed cell death (GO:0	lipid binding (GO:0008289)	chloroplast thylakoid membrane (GO:0009535) /// cellular_component (GO:0005575)
+-	membrane	wall	plant-type cell wall biogenesis (GO:0009832)	XLOC_005347	GRMZM2G073725	46.6463	521.444	41.5927	3.47294	0	-3.64811	0					REVERSIBLY GLYCOSYLATED POLYPEPTIDE /// REVERSIBLY GLYCOSYLATED POLYPEPTIDE 4 /// REVERSIBLY GLYCOSYLATED POLYPEPTIDE 3	REVERSIBLY GLYCOSYLATED POLYPEPTIDE RGP-4 (RGP4) /// REVERSIBLY GLYCOSYLATED POLYPEPTIDE /// ENCODES A REVERSIBLE AUTOGLYCOSYLATED PROTEIN PERIPHERALLY ASSOCIATED WITH CELL MEMBRANES. HIGHLY EXPRESSED IN ROOTS ANS SUSPENSION-CULTURED CELLS.	UDP-L-arabinose metabolic process (GO:0033356) /// plant-type cell wall organization or biogenesis (GO:0071669) /// plant-type cell wall biogenesis (GO:0009832) /// pollen development (GO:0009555)	UDP-arabinopyranose mutase activity (GO:0052691) /// protein binding (GO:0005515) /// intramolecular transferase activity (GO:0016866) /// cellulose synthase (UDP-forming) activity (GO:0016760)	Golgi apparatus (GO:0005794) /// cytosol (GO:0005829) /// membrane (GO:0016020) /// Golgi trans cisterna (GO:0000138) /// Golgi stack (GO:0005795)
+-	membrane	wall	cell wall (GO:0005618)	XLOC_023454	GRMZM2G139300	25.8372	65.9122	9.14841	1.34136	0.000972355	-2.84895	1.45959e-11					BETA-FRUCTOFURANOSIDASE 5 /// GLYCOSYL HYDROLASES FAMILY 32 PROTEIN /// CELL WALL INVERTASE	ENCODES A PROTEIN WITH FRUCTAN EXOHYDROLASE (FEH) ACTIVITY ACTING ON LEVAN-TYPE FRUCTANS (6-FEH, LEVANASE). THE ENZYME DOES NOT HAVE INVERTASE ACTIVITY. /// ENCODES A PROTEIN WITH INVERTASE ACTIVITY. /// CWINV4 APPEARS TO FUNCTION AS A CELL WALL-LOCALIZED	respiratory burst involved in defense response (GO:0002679) /// plant-type cell wall modification (GO:0009827) /// actin filament-based movement (GO:0030048) /// sucrose catabolic process (GO:0005987) /// starch metabolic process (GO:0005982)	hydrolase activity, hydrolyzing O-glycosyl compounds (GO:0004553) /// sucrose alpha-glucosidase activity (GO:0004575) /// beta-fructofuranosidase activity (GO:0004564) /// levanase activity (GO:0031219)	plasma membrane (GO:0005886) /// cell wall (GO:0005618)
+-	membrane	wall	cell\s+wall	XLOC_030298	GRMZM2G101117	3.65108	57.9177	5.39006	3.97787	0	-3.42563	2.39704e-13					GDSL-LIKE LIPASE/ACYLHYDROLASE SUPERFAMILY PROTEIN /// GDSL-LIKE LIPASE/ACYLHYDROLASE /// GDSL-LIKE LIPASE/ACYLHYDROLASE FAMILY PROTEIN	ENCODES A LIPASE, HAS IN VITRO LIPASE ACTIVITY WITH P-NITROPHENYL ACETATE AND P-NITROPHENYL BUTYRATE, GENE EXPRESSION INDUCED BY HORMONES, NEGATIVELY REGULATES AUXIN SIGNALING, INVOLVED IN DISEASE RESISTANCE /// COMPONENT OF PLANT RESISTANCE. CONTAINS LI	very long-chain fatty acid metabolic process (GO:0000038) /// response to salicylic acid stimulus (GO:0009751) /// stomatal complex morphogenesis (GO:0010103) /// sexual reproduction (GO:0019953) /// cuticle development (GO:0042335)	carboxylesterase activity (GO:0004091) /// lipase activity (GO:0016298) /// transferase activity, transferring acyl groups (GO:0016746) /// arylesterase activity (GO:0004064)	extracellular region (GO:0005576) /// extracellular space (GO:0005615) /// cellular_component (GO:0005575)
+-	membrane	wall	plant-type cell wall modification (GO:0009827)	XLOC_011591	GRMZM2G429254	3.25814	19.3488	4.98085	2.56039	1.12049e-09	-1.95778	0.000127548					SAUR-LIKE AUXIN-RESPONSIVE PROTEIN FAMILY ///	MRNA IS RAPIDLY INDUCED BY AUXIN AND IS VERY SHORT-LIVED. HAS BEEN USED AS A REPORTER GENE IN STUDYING AUXIN MUTANTS. /// /// PUTATIVE AUXIN-REGULATED PROTEIN WHOSE EXPRESSION IS DOWNREGULATED IN RESPONSE TO CHITIN OLIGOMERS.	response to auxin stimulus (GO:0009733) /// response to brassinosteroid stimulus (GO:0009741) /// systemic acquired resistance, salicylic acid mediated signaling pathway (GO:0009862) /// plant-type cell wall modification (GO:0009827) /// chlorophyll biosy	molecular_function (GO:0003674) /// calmodulin binding (GO:0005516) /// protein binding (GO:0005515)	cellular_component (GO:0005575)
+-	membrane	wall	pectin	XLOC_016172	GRMZM2G170388	0.833669	4.06205	1.55528	2.27493	1.28091e-05	-1.38503	0.0317258					Pectin lyase-like superfamily protein	---	carbohydrate metabolic process (GO:0005975)	polygalacturonase activity (GO:0004650)	---
+-	membrane	wall	pectin	XLOC_033230	GRMZM2G026804	0.0489775	2.51273	0.585712	5.67126	1.93681e-08	-2.10099	0.00255343					Pectin lyase-like superfamily protein	---	carbohydrate metabolic process (GO:0005975)	polygalacturonase activity (GO:0004650)	---
+-	membrane	wall	cell\s+wall	XLOC_028006	GRMZM2G038183	1.91477	37.3741	10.4683	4.27706	0	-1.83601	7.09827e-06					Protein of unknown function (DUF1421)	Encodes a protein with 13.6% proline amino acids that is predicted to localize to the cell wall.	biological_process (GO:0008150)	molecular_function (GO:0003674)	cellular_component (GO:0005575)
+-	membrane	wall	plant-type cell wall (GO:0009505)	XLOC_020847	GRMZM2G027098	46.3752	180.831	31.6724	1.95348	9.3906e-08	-2.51335	3.74101e-10					DELTA TONOPLAST INTEGRAL PROTEIN /// TONOPLAST INTRINSIC PROTEIN 2;3	DELTA TONOPLAST INTRINSIC PROTEIN, FUNCTIONS AS A WATER CHANNEL AND AMMONIUM (NH3) TRANSPORTER. HIGHLY EXPRESSED IN FLOWER, SHOOT, AND STEM. EXPRESSION SHOWS DIURNAL REGULATION AND IS INDUCED BY AMMONIUM (NH3). PROTEIN LOCALIZED TO VACUOLAR MEMBRANE. ///	response to salt stress (GO:0009651) /// transport (GO:0006810) /// cellular response to iron ion starvation (GO:0010106) /// glucuronoxylan metabolic process (GO:0010413) /// transition metal ion transport (GO:0000041)	methylammonium transmembrane transporter activity (GO:0015200) /// ammonia transmembrane transporter activity (GO:0051739) /// water channel activity (GO:0015250) /// urea transmembrane transporter activity (GO:0015204)	plant-type vacuole membrane (GO:0009705) /// central vacuole (GO:0042807) /// membrane (GO:0016020) /// protein storage vacuole (GO:0000326) /// plant-type cell wall (GO:0009505)
+-	membrane	wall	cell\s+wall	XLOC_033405	GRMZM5G803565	17.2238	61.0252	22.3527	1.81526	3.97001e-07	-1.44896	0.000694402					Protein of unknown function (DUF1421)	Encodes a protein with 13.6% proline amino acids that is predicted to localize to the cell wall.	biological_process (GO:0008150)	molecular_function (GO:0003674)	cellular_component (GO:0005575)
+-	membrane	wall	plant-type cell wall modification (GO:0009827)	XLOC_014913	GRMZM2G123977	2.09311	8.58029	3.40662	2.02565	5.39664e-06	-1.33269	0.01164					ANKYRIN REPEAT FAMILY PROTEIN	ENCODES A PROTEIN WITH AN ANKYRIN MOTIF AND TRANSMEMBRANE DOMAINS THAT IS INVOLVED IN SALT TOLERANCE. EXPRESSED THROUGHOUT THE PLANT AND LOCALIZED TO THE PLASMA MEMBRANE. LOSS OF FUNCTION MUTATIONS SHOW AN INCREASED TOLERANCE TO SALT BASED ON ASSAYING SEE	plant-type cell wall modification (GO:0009827) /// cellular protein localization (GO:0034613) /// response to salt stress (GO:0009651) /// pollen tube growth (GO:0009860) /// biological_process (GO:0008150)	protein binding (GO:0005515)	plasma membrane (GO:0005886) /// nucleus (GO:0005634)
+-	membrane	wall	xyloglucan	XLOC_022665	GRMZM2G026980	43.9107	255.231	31.3667	2.52942	2.82897e-08	-3.0245	2.47324e-09					XYLOGLUCAN ENDOTRANSGLUCOSYLASE/HYDROLASE /// XYLOGLUCAN ENDOTRANSGL /// XYLOGLUCAN ENDOTRANSGLUCOSYLASE/HYDROLASE 13	ENCODES A XYLOGLUCAN ENDOTRANSGLUCOSYLASE/HYDROLASE WITH ONLY ONLY THE ENDOTRANSGLUCOSYLASE (XET; EC 2.4.1.207) ACTIVITY TOWARDS XYLOGLUCAN AND NON-DETECTABLE ENDOHYDROLYTIC (XEH; EC 3.2.1.151) ACTIVITY. /// PUTATIVE XYLOGLUCAN ENDOTRANSGLYCOSYLASE/HYDR	trichoblast differentiation (GO:0010054) /// xyloglucan metabolic process (GO:0010411) /// cellular cell wall macromolecule metabolic process (GO:0010382) /// gibberellic acid mediated signaling pathway (GO:0009740) /// response to brassinosteroid stimulu	hydrolase activity, acting on glycosyl bonds (GO:0016798) /// xyloglucan:xyloglucosyl transferase activity (GO:0016762) /// xyloglucan endotransglucosylase activity (GO:0080039)	cell wall (GO:0005618) /// cytoplasm (GO:0005737) /// plant-type cell wall (GO:0009505)
+-	membrane	wall	pectin	XLOC_005532	GRMZM2G062045	2.80508	7.56497	2.57292	1.42156	0.00203315	-1.55593	0.00437643					PHOSPHATIDYLINOSITOL-4-PHOSPHATE 5-KINASE 1 /// PHOSPHATIDYL /// PHOSPHATIDYLINOSITOL-4-PHOSPHATE 5-KINASE 2	TYPE I PHOSPHATIDYLINOSITOL-4-PHOSPHATE 5-KINASE. PREFERENTIALLY PHOSPHORYLATES PTDINS4P. INDUCED BY WATER STRESS AND ABSCISIC ACID IN ARABIDOPSIS THALIANA. EXPRESSED IN PROCAMBIAL CELLS OF LEAVES, FLOWERS AND ROOTS. A N-TERMINAL MEMBRANE OCCUPATION AND R	plant-type cell wall modification (GO:0009827) /// pollen tube growth (GO:0009860) /// phosphatidylinositol metabolic process (GO:0046488) /// pollen germination (GO:0009846) /// developmental process involved in reproduction (GO:0003006)	1-phosphatidylinositol-4-phosphate 5-kinase activity (GO:0016308) /// phosphatidylinositol phosphate kinase activity (GO:0016307) /// actin filament binding (GO:0051015) /// actin monomer binding (GO:0003785) /// protein binding (GO:0005515)	apical plasma membrane (GO:0016324) /// plasma membrane (GO:0005886) /// pollen tube (GO:0090406) /// cytosolic part (GO:0044445) /// cytoplasm (GO:0005737)
+-	membrane	wall	plant-type cell wall biogenesis (GO:0009832)	XLOC_022364	GRMZM2G087326	25.1563	77.7367	32.8545	1.61794	2.02035e-05	-1.24251	0.00477295					REVERSIBLY GLYCOSYLATED POLYPEPTIDE /// REVERSIBLY GLYCOSYLATED POLYPEPTIDE 4 /// REVERSIBLY GLYCOSYLATED POLYPEPTIDE 3	REVERSIBLY GLYCOSYLATED POLYPEPTIDE RGP-4 (RGP4) /// REVERSIBLY GLYCOSYLATED POLYPEPTIDE /// ENCODES A REVERSIBLE AUTOGLYCOSYLATED PROTEIN PERIPHERALLY ASSOCIATED WITH CELL MEMBRANES. HIGHLY EXPRESSED IN ROOTS ANS SUSPENSION-CULTURED CELLS.	UDP-L-arabinose metabolic process (GO:0033356) /// plant-type cell wall organization or biogenesis (GO:0071669) /// plant-type cell wall biogenesis (GO:0009832) /// pollen development (GO:0009555)	UDP-arabinopyranose mutase activity (GO:0052691) /// protein binding (GO:0005515) /// intramolecular transferase activity (GO:0016866) /// cellulose synthase (UDP-forming) activity (GO:0016760)	Golgi apparatus (GO:0005794) /// cytosol (GO:0005829) /// membrane (GO:0016020) /// Golgi trans cisterna (GO:0000138) /// Golgi stack (GO:0005795)
+-	membrane	wall	cellul[oa]se	XLOC_005877	GRMZM2G111642	19.2798	48.6469	18.4565	1.32552	0.00793179	-1.39822	0.00769494					CELLULOSE SYNTHASE /// CELLULOSE SYNTHASE /// CELLULOSE SYNTHASE FAMILY PROTEIN	ENCODES A /// ENCODES A GENE SIMILAR TO CELLULOSE SYNTHASE /// ENCODES A CELLULOSE SYNTHASE LIKE PROTEIN. MUTATIONS INITIATE ROOT HAIRS THAT RUPTURE AT THEIR TIP SOON AFTER INITIATION. IS REQUIRED FOR THE SYNTHESIS OF A NONCELLULOSIC WALL POLYSACCHARID	plant-type cell wall biogenesis (GO:0009832) /// cellulose biosynthetic process (GO:0030244) /// polysaccharide biosynthetic process (GO:0000271) /// cell wall biogenesis (GO:0042546) /// cellulose metabolic process (GO:0030243)	cellulose synthase activity (GO:0016759) /// transferase activity, transferring glycosyl groups (GO:0016757) /// glucosyltransferase activity (GO:0046527)	Golgi apparatus (GO:0005794) /// plasma membrane (GO:0005886) /// trans-Golgi network (GO:0005802) /// endosome (GO:0005768) /// cortical microtubule, transverse to long axis (GO:0010005)
+-	membrane	wall	cellul[oa]se	XLOC_005747	GRMZM2G028286	0.353403	4.22187	0.894731	3.56876	5.34941e-12	-2.23836	0.00583602					CELLULOSE-SYNTHASE-LIKE C /// CELLULOSE-SYNTHASE-LIKE C6 /// CELLULOSE-SYNTHASE-LIKE C4	ENCODES A GENE SIMILAR TO CELLULOSE SYNTHASE	carbohydrate biosynthetic process (GO:0016051) /// root hair cell differentiation (GO:0048765) /// cellulose metabolic process (GO:0030243) /// pollen tube development (GO:0048868) /// cell wall biogenesis (GO:0042546)	transferase activity, transferring glycosyl groups (GO:0016757) /// cellulose synthase activity (GO:0016759) /// protein binding (GO:0005515)	trans-Golgi network (GO:0005802) /// Golgi apparatus (GO:0005794) /// endosome (GO:0005768) /// cellular_component (GO:0005575) /// nucleus (GO:0005634)
+-	membrane	transport	receptor.{0,30}kinase	XLOC_028651	GRMZM2G089400	2.65092	7.25043	1.61444	1.44184	0.0126359	-2.16703	0.000901214					BIFUNCTIONAL INHIBITOR/LIPID-TRANSFER PROTEIN/SEED STORAGE 2S ALBUMIN SUPERFAMILY PROTEIN /// RECEPTOR SERINE/THREONINE KINASE, PUTATIVE	ENCODES A PROTEASE INHIBITOR/SEED STORAGE/LTP FAMILY PROTEIN	lipid transport (GO:0006869)	lipid binding (GO:0008289) /// transmembrane receptor protein serine/threonine kinase activity (GO:0004675)	anchored to membrane (GO:0031225)
+-	membrane	prot	Late embryogenesis abundant	XLOC_023256	GRMZM2G412436	0.0729668	3.93421	0.520994	5.74295	2.84832e-12	-2.91673	1.05325e-06					LATE EMBRYOGENESIS ABUNDANT PROTEIN (LEA) FAMILY PROTEIN /// LATE EMBRYOGENESIS ABUNDANT /// LATE EMBRYOGENESIS ABUNDANT PROTEIN	ENCODES PUTATIVE PHOSPHOTYROSINE PROTEIN BELONGING TO LATE EMBRYOGENESIS ABUNDANT (LEA) PROTEIN IN GROUP 3 THAT MIGHT BE INVOLVED IN MATURATION AND DESICCATION TOLERANCE OF SEEDS. RFLP AND CAPS MAPPING PLACE IT ON CHROMOSOME 4 BUT THE NUCLEOTIDE SEQUENCE	embryo development ending in seed dormancy (GO:0009793) /// positive regulation of transcription, DNA-dependent (GO:0045893) /// terpenoid biosynthetic process (GO:0016114) /// floral organ abscission (GO:0010227)	molecular_function (GO:0003674)	cellular_component (GO:0005575)
+-	membrane	prot	Late embryogenesis abundant	XLOC_035254	GRMZM2G045664	14.8523	120.506	42.031	3.01061	0	-1.51957	0.000372393					LATE EMBRYOGENESIS ABUNDANT PROTEIN	ENCODES LATE-EMBRYOGENESIS ABUNDANT PROTEIN WHOSE MRNA LEVELS ARE INDUCED IN RESPONSE TO WOUNDING AND LIGHT STRESS. MIGHT BE INVOLVED IN PROTECTION AGAINST DESSICATION.	embryo development ending in seed dormancy (GO:0009793) /// response to desiccation (GO:0009269) /// response to abscisic acid stimulus (GO:0009737) /// response to high light intensity (GO:0009644) /// response to water deprivation (GO:0009414)	molecular_function (GO:0003674)	apoplast (GO:0048046)
+-	membrane	prot	Late embryogenesis abundant	XLOC_034733	GRMZM2G146004	5.35807	21.015	0.339639	1.9619	4.89537e-06	-5.95127	0					LATE EMBRYOGENESIS ABUNDANT 3 (LEA3) FAMILY PROTEIN /// NAD KINASE 2 /// SENESCENCE-ASSOCIATED GENE 21	ENCODES A PROTEIN WITH NAD KINASE ACTIVITY. THE PROTEIN WAS ALSO SHOWN TO BIND CALMODULIN. /// ENCODES A /// ENCODES A GENE WHOSE TRANSCRIPT LEVEL IN ROOT AND LEAVES INCREASES TO PROGRESSIVE DROUGHT STRESS. THE TRANSCRIPT LEVEL IS ALSO AFFECTED BY CHANGES	embryo development (GO:0009790) /// systemic acquired resistance, salicylic acid mediated signaling pathway (GO:0009862) /// regulation of plant-type hypersensitive response (GO:0010363) /// endoplasmic reticulum unfolded protein response (GO:0030968) ///	molecular_function (GO:0003674) /// NAD+ kinase activity (GO:0003951) /// calmodulin binding (GO:0005516)	---
+-	membrane	prot	Late embryogenesis abundant	XLOC_015616	GRMZM2G152781	1.05099	3.68274	0.649953	1.7993	0.00728457	-2.50237	0.000346666					LATE EMBRYOGENESIS ABUNDANT (LEA) HYDROXYPROLINE-RICH GLYCOPROTEIN FAMILY /// NDR1/HIN1-LIKE 1 /// NDR1/HIN1-LIKE	ENCODES A PROTEIN WHOSE SEQUENCE IS SIMILAR TO TOBACCO HAIRPIN-INDUCED GENE (HIN1) AND ARABIDOPSIS NON-RACE SPECIFIC DISEASE RESISTANCE GENE (NDR1). EXPRESSION OF THIS GENE IS INDUCED BY CUCUMBER MOSAIC VIRUS /// ENCODES A PROTEIN WHOSE SEQUENCE IS SIMILA	defense response to virus (GO:0051607) /// biological_process (GO:0008150) /// defense response to bacterium (GO:0042742) /// systemic acquired resistance, salicylic acid mediated signaling pathway (GO:0009862) /// regulation of hydrogen peroxide metaboli	molecular_function (GO:0003674)	cellular_component (GO:0005575) /// chloroplast (GO:0009507) /// plasma membrane (GO:0005886)
+-	membrane	prot	Late embryogenesis abundant	XLOC_016054	GRMZM2G472248	13.9609	184.135	17.4209	3.71157	0	-3.40188	0					LATE EMBRYOGENESIS ABUNDANT 3 (LEA3) FAMILY PROTEIN /// SENESCENCE-ASSOCIATED GENE 21 /// DROUGHT-INDUCED 21	ENCODES ATLEA5 (LATE EMBRYOGENESIS ABUNDANT LIKE PROTEIN). ALSO KNOWN AS SENESCENCE-ASSOCIATED GENE 21 (SAG21). HAS A ROLE ON OXIDATIVE STRESS TOLERANCE. MRNA LEVELS ARE ELEVATED IN RESPONSE TO VARIOUS STRESSES. /// ENCODES A GENE WHOSE TRANSCRIPT LEVEL	embryo development (GO:0009790) /// response to oxidative stress (GO:0006979) /// systemic acquired resistance, salicylic acid mediated signaling pathway (GO:0009862) /// regulation of plant-type hypersensitive response (GO:0010363) /// endoplasmic reticu	molecular_function (GO:0003674)	---
+-	responses	aba	response to abscisic acid stimulus (GO:0009737)	XLOC_001787	GRMZM2G369472	0	2.85681	0.0950177	1.79769e+308	0.000127466	-4.91007	1.21748e-06					INTEGRASE-TYPE DNA-BINDING SUPERFAMILY PROTEIN /// ETHYLENE-RESPONSIVE ELEMENT BINDING FACTOR 13 /// RELATED TO AP2 4	ENCODES A MEMBER OF THE ERF (ETHYLENE RESPONSE FACTOR) SUBFAMILY B- /// ENCODES A MEMBER OF THE /// ENCODES A MEMBER OF THE ERF (ETHYLENE RESPONSE FACTOR) SUBFAMILY B-3 OF ERF/AP2 TRANSCRIPTION FACTOR FAMILY. THE PROTEIN CONTAINS ONE AP2 DOMAIN. THERE AR	regulation of transcription, DNA-dependent (GO:0006355) /// ethylene mediated signaling pathway (GO:0009873) /// response to water deprivation (GO:0009414) /// response to abscisic acid stimulus (GO:0009737) /// intracellular signal transduction (GO:00355	sequence-specific DNA binding transcription factor activity (GO:0003700) /// DNA binding (GO:0003677) /// protein binding (GO:0005515) /// sequence-specific DNA binding (GO:0043565) /// identical protein binding (GO:0042802)	nucleus (GO:0005634) /// cytoplasm (GO:0005737) /// plasma membrane (GO:0005886) /// nuclear body (GO:0016604) /// nucleolus (GO:0005730)
+-	responses	aba	response to abscisic acid stimulus (GO:0009737)	XLOC_039381	GRMZM2G063931	6.43481	36.7364	6.43021	2.50351	4.69256e-10	-2.51427	1.54548e-06					sumo conjugation enzyme 1	Encodes a SUMO liagse that directs the attachment of the small protein SUMO to target proteins via an isopeptide bond. This enzyme is localized to the nucleus and plants with reduced levels of this protein show higher sensitivity to ABA in root growth inh	embryo development ending in seed dormancy (GO:0009793) /// response to abscisic acid stimulus (GO:0009737) /// protein sumoylation (GO:0016925)	SUMO ligase activity (GO:0019789) /// protein binding (GO:0005515)	nucleus (GO:0005634)
+-	responses	aba	abscisic acid mediated signaling pathway (GO:0009738)	XLOC_039074	GRMZM2G465287	2.75817	8.06453	3.27143	1.53815	0.000972355	-1.30167	0.0225607					PROTEIN PHOSPHATASE 2C FAMILY PROTEIN	ENCODES AP2C1. BELONGS TO THE CLADE B OF THE PP2C-SUPERFAMILY. ACTS AS A MAPK PHOSPHATASE THAT NEGATIVELY REGULATES MPK4 AND MPK6.	abscisic acid mediated signaling pathway (GO:0009738) /// defense response to fungus (GO:0050832) /// response to wounding (GO:0009611) /// response to fungus (GO:0009620)	protein serine/threonine phosphatase activity (GO:0004722)	plastid (GO:0009536)
+-	responses	aba	response to abscisic acid stimulus (GO:0009737)	XLOC_028974	GRMZM2G048910	0.0512077	6.65965	1.30588	7.01321	3.0973e-11	-2.35042	0.000236386					MYB DOMAIN PROTEIN /// MYB DOMAIN PROTEIN 42 /// MYB DOMAIN PROTEIN 85	ENCODES A PUTATIVE TRANSCRIPTION FACTOR (MYB /// ENCODES A PUTATIVE TRANSCRIPTION FACTOR (MYB42). /// ENCODES A PUTATIVE TRANSCRIPTION FACTOR (MYB85).	regulation of secondary cell wall biogenesis (GO:2000652) /// regulation of transcription, DNA-dependent (GO:0006355) /// positive regulation of transcription, DNA-dependent (GO:0045893) /// response to abscisic acid stimulus (GO:0009737) /// glucuronoxyl	sequence-specific DNA binding transcription factor activity (GO:0003700) /// DNA binding (GO:0003677)	nucleus (GO:0005634)
+-	responses	aba	response to abscisic acid stimulus (GO:0009737)	XLOC_002869	GRMZM2G137321	15.7132	79.6689	32.0779	2.33231	1.36006e-11	-1.31244	0.00228333					P-LOOP CONTAINING NUCLEOSIDE TRIPHOSPHATE HYDROLASES SUPERFAMILY PROTEIN /// AAA-ATPASE 1	---	systemic acquired resistance, salicylic acid mediated signaling pathway (GO:0009862) /// regulation of hydrogen peroxide metabolic process (GO:0010310) /// response to hypoxia (GO:0001666) /// transcription factor import into nucleus (GO:0042991) /// resp	ATPase activity (GO:0016887) /// ATP binding (GO:0005524)	endoplasmic reticulum (GO:0005783) /// mitochondrion (GO:0005739)
+-	responses	aba	abscisic acid mediated signaling pathway (GO:0009738)	XLOC_018910	GRMZM2G552956	0.253712	6.24619	0.512538	4.61198	8.14523e-06	-3.60724	0.00136794					SOS3-interacting protein 4	Encodes a SOS2-like protein kinase that is a member of the CBL-interacting protein kinase family.Loss of function mutants show a decrease in sensitivity to high pH.Phosphorylates AHA2, a plasma membrane H+ ATPase.This phosphorylation appears to regulate t	abscisic acid mediated signaling pathway (GO:0009738) /// response to jasmonic acid stimulus (GO:0009753) /// jasmonic acid biosynthetic process (GO:0009695) /// intracellular signal transduction (GO:0035556) /// response to ethylene stimulus (GO:0009723)	protein kinase activity (GO:0004672) /// protein binding (GO:0005515) /// kinase activity (GO:0016301)	---
+-	responses	aba	response to abscisic acid stimulus (GO:0009737)	XLOC_008720	GRMZM2G164591	3.50604	15.4373	6.04566	2.12877	9.90662e-07	-1.35245	0.0140967					INTEGRASE-TYPE DNA-BINDING SUPERFAMILY PROTEIN /// ETHYLENE RESPONSIVE ELEMENT BINDING FACTOR 6 /// REDOX RESPONSIVE TRANSCRIPTION FACTOR 1	ENCODES A MEMBER OF THE /// ENCODES A MEMBER OF THE ERF (ETHYLENE RESPONSE FACTOR) SUBFAMILY B- /// ENCODES A MEMBER OF THE DREB SUBFAMILY A-4 OF ERF/AP2 TRANSCRIPTION FACTOR FAMILY. THE PROTEIN CONTAINS ONE AP2 DOMAIN. THERE ARE 17 MEMBERS IN THIS SUBFA	regulation of transcription, DNA-dependent (GO:0006355) /// ethylene mediated signaling pathway (GO:0009873) /// response to chitin (GO:0010200) /// response to abscisic acid stimulus (GO:0009737) /// intracellular signal transduction (GO:0035556)	sequence-specific DNA binding transcription factor activity (GO:0003700) /// DNA binding (GO:0003677) /// protein binding (GO:0005515) /// sequence-specific DNA binding (GO:0043565) /// identical protein binding (GO:0042802)	nucleus (GO:0005634) /// cytoplasm (GO:0005737) /// plasma membrane (GO:0005886) /// nuclear pore (GO:0005643) /// nuclear body (GO:0016604)
+-	responses	aba	abscisic acid mediated signaling pathway (GO:0009738)	XLOC_033505	GRMZM2G137286	2.43003	10.8489	2.85901	2.14877	1.8538e-06	-1.92396	0.000385169					CALCINEURIN-LIKE METALLO-PHOSPHOESTERASE SUPERFAMILY PROTEIN /// TYPE ONE PROTEIN PHOSPHATASE 1	TYPE 1 PROTEIN PHOSPHATASE, EXPRESSED IN ROOTS, ROSETTES AND FLOWERS /// ENCODES A SERINE/THREONINE PROTEIN PHOSPHATASE EXPRESSED IN EXPRESSED IN ROOTS, ROSETTES AND FLOWERS.	protein dephosphorylation (GO:0006470) /// endoplasmic reticulum unfolded protein response (GO:0030968) /// abscisic acid mediated signaling pathway (GO:0009738) /// intracellular signal transduction (GO:0035556) /// response to chitin (GO:0010200)	protein serine/threonine phosphatase activity (GO:0004722)	protein phosphatase type 1 complex (GO:0000164)
+-	responses	aba	response to abscisic acid stimulus (GO:0009737)	XLOC_037536	GRMZM5G872256	15.9887	688.639	265.014	5.41889	0	-1.37768	0.0316742					galactinol synthase 1	---	response to abscisic acid stimulus (GO:0009737) /// carbohydrate biosynthetic process (GO:0016051) /// response to high light intensity (GO:0009644) /// response to water deprivation (GO:0009414) /// response to hydrogen peroxide (GO:0042542)	transferase activity, transferring hexosyl groups (GO:0016758) /// inositol 3-alpha-galactosyltransferase activity (GO:0047216)	cellular_component (GO:0005575)
+-	responses	aba	response to abscisic acid stimulus (GO:0009737)	XLOC_025974	GRMZM2G466044	0.435553	4.01636	0.322508	3.19523	5.63915e-08	-3.63848	1.21647e-08					ETHYLENE RESPONSIVE ELEMENT BINDING FACTOR /// ETHYLENE RESPONSIVE ELEMENT BINDING FACTOR 1 /// ETHYLENE RESPONSIVE ELEMENT BINDING FACTOR 2	ENCODES A MEMBER OF THE ERF (ETHYLENE RESPONSE FACTOR) SUBFAMILY B-3 OF ERF/AP2 TRANSCRIPTION FACTOR FAMILY (ATERF- /// ENCODES A MEMBER OF THE ERF (ETHYLENE RESPONSE FACTOR) SUBFAMILY B-3 OF ERF/AP2 TRANSCRIPTION FACTOR FAMILY (ATERF-2). THE PROTEIN CONT	positive regulation of transcription, DNA-dependent (GO:0045893) /// respiratory burst involved in defense response (GO:0002679) /// regulation of transcription, DNA-dependent (GO:0006355) /// ethylene mediated signaling pathway (GO:0009873) /// response	sequence-specific DNA binding transcription factor activity (GO:0003700) /// DNA binding (GO:0003677)	nuclear pore (GO:0005643) /// nucleus (GO:0005634)
+-	responses	aba	response to abscisic acid stimulus (GO:0009737)	XLOC_011752	GRMZM2G138770	16.5955	91.1137	6.80801	2.44714	1.30819e-11	-3.74236	0					P-LOOP CONTAINING NUCLEOSIDE TRIPHOSPHATE HYDROLASES SUPERFAMILY PROTEIN /// AAA-ATPASE 1	---	systemic acquired resistance, salicylic acid mediated signaling pathway (GO:0009862) /// regulation of hydrogen peroxide metabolic process (GO:0010310) /// response to abscisic acid stimulus (GO:0009737) /// response to ethylene stimulus (GO:0009723) ///	ATPase activity (GO:0016887) /// ATP binding (GO:0005524)	endoplasmic reticulum (GO:0005783) /// mitochondrion (GO:0005739)
+-	responses	aba	response to abscisic acid stimulus (GO:0009737)	XLOC_029479	GRMZM2G020150	5.11073	31.1177	9.57382	2.5964	3.36277e-13	-1.70057	9.07517e-05					INTEGRASE-TYPE DNA-BINDING SUPERFAMILY PROTEIN /// ETHYLENE-RESPONSIVE ELEMENT BINDING PROTEIN /// ETHYLENE RESPONSIVE ELEMENT BINDING FACTOR 5	ENCODES A MEMBER OF THE ERF (ETHYLENE RESPONSE FACTOR) SUBFAMILY B- /// ENCODES A MEMBER OF THE ERF (ETHYLENE RESPONSE FACTOR) SUBFAMILY B-3 OF ERF/AP2 TRANSCRIPTION FACTOR FAMILY. THE PROTEIN CONTAINS ONE AP2 DOMAIN. THERE ARE 18 MEMBERS IN THIS SUBFAMIL	regulation of transcription, DNA-dependent (GO:0006355) /// ethylene mediated signaling pathway (GO:0009873) /// response to abscisic acid stimulus (GO:0009737) /// intracellular signal transduction (GO:0035556) /// response to ethylene stimulus (GO:00097	sequence-specific DNA binding transcription factor activity (GO:0003700) /// DNA binding (GO:0003677) /// protein binding (GO:0005515) /// sequence-specific DNA binding (GO:0043565)	nucleus (GO:0005634) /// plasma membrane (GO:0005886) /// nuclear body (GO:0016604) /// cytoplasm (GO:0005737) /// nucleolus (GO:0005730)
+-	responses	aba	response to abscisic acid stimulus (GO:0009737)	XLOC_013740	GRMZM2G150906	1.22097	87.8529	36.0905	6.15926	0	-1.28347	0.00901996					RAFFINOSE SYNTHASE FAMILY PROTEIN /// SEED IMBIBITION 2	ENCODES A MEMBER OF GLYCOSYL HYDROLASE FAMILY 36. EXPRESSION IS INDUCED WITHIN 3 HOURS OF DARK TREATMENT, IN SENESCING LEAVES AND TREATMENT WITH EXOGENOUS PHOTOSYNTHESIS INHIBITOR. INDUCTION OF GENE EXPRESSION WAS SUPPRESSED IN EXCISED LEAVES SUPPLIED WIT	response to oxidative stress (GO:0006979) /// response to karrikin (GO:0080167) /// raffinose family oligosaccharide biosynthetic process (GO:0010325) /// response to abscisic acid stimulus (GO:0009737) /// response to water deprivation (GO:0009414)	hydrolase activity, hydrolyzing O-glycosyl compounds (GO:0004553) /// galactinol-sucrose galactosyltransferase activity (GO:0047274) /// raffinose alpha-galactosidase activity (GO:0052692)	---
+-	responses	aba	response to abscisic acid stimulus (GO:0009737)	XLOC_008497	GRMZM2G181030	14.249	50.3578	7.68157	1.81162	2.97886e-07	-2.71274	5.40614e-11					HOMEODOMAIN-LIKE SUPERFAMILY PROTEIN	LHY ENCODES A MYB-RELATED PUTATIVE TRANSCRIPTION FACTOR INVOLVED IN CIRCADIAN RHYTHM ALONG WITH ANOTHER MYB TRANSCRIPTION FACTOR CCA1 /// MYB-LIKE TRANSCRIPTION FACTOR THAT REGULATES HYPOCOTYL GROWTH BY REGULATING FREE AUXIN LEVELS IN A TIME-OF-DAY SPECI	regulation of transcription, DNA-dependent (GO:0006355) /// response to salicylic acid stimulus (GO:0009751) /// long-day photoperiodism, flowering (GO:0048574) /// response to abscisic acid stimulus (GO:0009737) /// response to jasmonic acid stimulus (GO	sequence-specific DNA binding transcription factor activity (GO:0003700) /// DNA binding (GO:0003677) /// transcription regulatory region DNA binding (GO:0044212)	---
+-	responses	aba	response to abscisic acid stimulus (GO:0009737)	XLOC_007215	GRMZM2G438202	1.43639	71.6184	19.0558	5.63008	0	-1.9101	2.38544e-06					INTEGRASE-TYPE DNA-BINDING SUPERFAMILY PROTEIN /// RELATED TO AP2 6L /// CYTOKININ RESPONSE FACTOR 6	ENCODES A MEMBER OF THE ERF (ETHYLENE RESPONSE FACTOR) SUBFAMILY B- /// ENCODES A MEMBER OF THE ERF (ETHYLENE RESPONSE FACTOR) SUBFAMILY B-4 OF ERF/AP2 TRANSCRIPTION FACTOR FAMILY. THE PROTEIN CONTAINS ONE AP2 DOMAIN. THERE ARE 7 MEMBERS IN THIS SUBFAMILY	regulation of transcription, DNA-dependent (GO:0006355) /// ethylene mediated signaling pathway (GO:0009873) /// response to abscisic acid stimulus (GO:0009737) /// negative regulation of transcription, DNA-dependent (GO:0045892) /// response to water dep	sequence-specific DNA binding transcription factor activity (GO:0003700) /// DNA binding (GO:0003677) /// protein binding (GO:0005515) /// sequence-specific DNA binding (GO:0043565)	nucleus (GO:0005634) /// nuclear body (GO:0016604) /// cytoplasm (GO:0005737) /// nucleolus (GO:0005730) /// cytosol (GO:0005829)
+-	responses	aba	response to abscisic acid stimulus (GO:0009737)	XLOC_019494	GRMZM2G076896	0.158211	2.50464	0.495682	3.97495	6.74255e-06	-2.33712	0.0011595					INTEGRASE-TYPE DNA-BINDING SUPERFAMILY PROTEIN /// ETHYLENE RESPONSIVE ELEMENT BINDING FACTOR 1 /// CYTOKININ RESPONSE FACTOR 2	ENCODES A MEMBER OF THE ERF (ETHYLENE RESPONSE FACTOR) SUBFAMILY B- /// ENCODES A MEMBER OF THE /// ENCODES A MEMBER OF THE DREB SUBFAMILY A-6 OF ERF/AP2 TRANSCRIPTION FACTOR FAMILY. THE PROTEIN CONTAINS ONE AP2 DOMAIN. THERE ARE 8 MEMBERS IN THIS SUBFAM	regulation of transcription, DNA-dependent (GO:0006355) /// ethylene mediated signaling pathway (GO:0009873) /// response to abscisic acid stimulus (GO:0009737) /// intracellular signal transduction (GO:0035556) /// response to ethylene stimulus (GO:00097	sequence-specific DNA binding transcription factor activity (GO:0003700) /// DNA binding (GO:0003677) /// protein binding (GO:0005515) /// sequence-specific DNA binding (GO:0043565) /// identical protein binding (GO:0042802)	nucleus (GO:0005634) /// plasma membrane (GO:0005886) /// nuclear pore (GO:0005643) /// nuclear body (GO:0016604) /// cytoplasm (GO:0005737)
+-	responses	aba	abscisic acid mediated signaling pathway (GO:0009738)	XLOC_029663	GRMZM2G165679	67.3269	229.705	60.9388	1.7608	3.80032e-06	-1.91435	3.35297e-06					MITOGEN-ACTIVATED PROTEIN KINASE 18 /// MAP KINASE /// MAP KINASE 20	MEMBER OF MAP KINASE /// ENCODES A PROTEIN WITH SIMILARITY TO MAP KINASES (MAPK9).EXPRESSED PREFERENTIALLY IN GUARD CELLS AND APPEARS TO BE INVOLVED IN REACTIVE OXYGEN SPECIES MEDIATED ABA SIGNALING.	signal transduction (GO:0007165) /// abscisic acid mediated signaling pathway (GO:0009738) /// cortical microtubule organization (GO:0043622) /// plant-type cell wall organization (GO:0009664) /// plant-type cell wall biogenesis (GO:0009832)	MAP kinase activity (GO:0004707) /// protein binding (GO:0005515)	mitochondrion (GO:0005739) /// cytoplasm (GO:0005737) /// nucleus (GO:0005634) /// cytosol (GO:0005829)
+-	responses	aba	response to abscisic acid stimulus (GO:0009737)	XLOC_008670	GRMZM2G421033	4.66915	36.6422	17.4322	2.96254	0	-1.07175	0.0220769					RELATED TO AP2 10 /// RELATED TO AP2 9 /// COOPERATIVELY REGULATED BY ETHYLENE AND JASMONATE 1	ENCODES A MEMBER OF THE DREB SUBFAMILY A-5 OF ERF/AP2 TRANSCRIPTION FACTOR FAMILY /// ENCODES A MEMBER OF THE DREB SUBFAMILY A-5 OF ERF/AP2 TRANSCRIPTION FACTOR FAMILY (RAP2.10). THE PROTEIN CONTAINS ONE AP2 DOMAIN. THERE ARE 16 MEMBERS IN THIS SUBFAMILY	regulation of transcription, DNA-dependent (GO:0006355) /// respiratory burst involved in defense response (GO:0002679) /// abscisic acid mediated signaling pathway (GO:0009738) /// response to abscisic acid stimulus (GO:0009737) /// intracellular signal	sequence-specific DNA binding transcription factor activity (GO:0003700) /// DNA binding (GO:0003677)	nucleus (GO:0005634)
+-	responses	aba	response to abscisic acid stimulus (GO:0009737)	XLOC_001589	GRMZM2G037615	3.69711	12.5742	3.53214	1.75626	0.000780419	-1.83185	0.00277372					RAFFINOSE SYNTHASE FAMILY PROTEIN /// SEED IMBIBITION 2 /// SEED IMBIBITION 1	ENCODES A PROTEIN WHICH MIGHT BE INVOLVED IN THE FORMATION OF VERBASCOSE. A T-DNA INSERTION MUTANT WAS SHOWN TO HAVE A DECREASED AMOUNT OF VERBASCOSE (AS WELL AS MANNITOL) WHEREAS THE LEVELS OF RAFFINOSE AND STACHYOSE REMAINED UNCHANGED. /// ENCODES A MEM	response to oxidative stress (GO:0006979) /// response to karrikin (GO:0080167) /// raffinose family oligosaccharide biosynthetic process (GO:0010325) /// response to abscisic acid stimulus (GO:0009737) /// response to water deprivation (GO:0009414)	hydrolase activity, hydrolyzing O-glycosyl compounds (GO:0004553) /// galactinol-sucrose galactosyltransferase activity (GO:0047274) /// raffinose alpha-galactosidase activity (GO:0052692)	cellular_component (GO:0005575)
+-	responses	aba	response to abscisic acid stimulus (GO:0009737)	XLOC_001786	GRMZM2G070172	0.133244	3.72571	0.471085	4.79564	1.36438e-12	-2.98346	7.74943e-06					alpha-amylase-like	Predicted to be secreted protein based on signalP prediction. Involved in starch mobilization. Mutants are defective in alpha-amylase activity. (Note: AMY1 has been found in the literature to be referred to as AMY3, which is not to be confused with AMY3/	response to abscisic acid stimulus (GO:0009737) /// response to gibberellin stimulus (GO:0009739)	alpha-amylase activity (GO:0004556)	extracellular region (GO:0005576) /// apoplast (GO:0048046)
+-	responses	aba	abscisic acid mediated signaling pathway (GO:0009738)	XLOC_008673	GRMZM2G445616	5.11383	24.1453	6.63125	2.22953	1.42648e-07	-1.86439	0.000342926					terpene synthase 04	Encodes a geranyllinalool synthase that produces a precursor to TMTT, a volatile plant defense C16-homoterpene. GES transcript levels rise in response to alamethicin, a fungal peptide mixture that damages membranes. This transcriptional response is blocke	jasmonic acid mediated signaling pathway (GO:0009867) /// abscisic acid mediated signaling pathway (GO:0009738) /// response to jasmonic acid stimulus (GO:0009753) /// jasmonic acid biosynthetic process (GO:0009695) /// diterpenoid biosynthetic process (G	(E,E)-geranyllinalool synthase activity (GO:0080013)	---
+-	responses	aba	response to abscisic acid stimulus (GO:0009737)	XLOC_004448	AC234520.1_FG003	28.904	65.3043	22.995	1.16618	0.00684531	-1.50586	0.00206022					MYB-LIKE TRANSCRIPTION FACTOR FAMILY PROTEIN /// HOMEODOMAIN-LIKE SUPERFAMILY PROTEIN	MYB FAMILY TRANSCRIPTION FACTOR, CONTAINS PFAM DOMAIN, PF00249: MYB-LIKE DNA-BINDING DOMAIN L; ALSO ISOLATED AS A PUTATIVE CYTOSKELETAL PROTEIN IN A YEAST SCREEN /// OVEREXPRESSION CONFERS HYPERSENSITIVITY TO LOW PHOSPHATE-ELICITED INHIBITION OF PRIMARY R	regulation of transcription, DNA-dependent (GO:0006355) /// cellular response to phosphate starvation (GO:0016036) /// response to abscisic acid stimulus (GO:0009737) /// transition metal ion transport (GO:0000041) /// primary root development (GO:0080022	sequence-specific DNA binding transcription factor activity (GO:0003700) /// DNA binding (GO:0003677)	---
+-	responses	aba	abscisic acid mediated signaling pathway (GO:0009738)	XLOC_013049	GRMZM2G099425	1.59442	9.65386	1.9882	2.58834	2.34577e-10	-2.27964	4.98987e-06					CALCIUM-DEPENDENT PROTEIN KINASE /// CALMODULIN-DOMAIN PROTEIN KINASE 5 /// CALCIUM-DEPENDENT PROTEIN KINASE FAMILY PROTEIN	MEMBER OF CALCIUM DEPENDENT PROTEIN KINASE /// CALMODULIN-DOMAIN PROTEIN KINASE CDPK ISOFORM 5 (CPK5) /// ENCODES CALCIUM DEPENDENT PROTEIN KINASE 6 (CPK6), A MEMBER OF THE ARABIDOPSIS CDPK GENE FAMILY. CDPKS CONTAIN AN INTRINSIC CA2+-ACTIVATION DOMAIN W	protein phosphorylation (GO:0006468) /// abscisic acid mediated signaling pathway (GO:0009738) /// protein autophosphorylation (GO:0046777) /// systemic acquired resistance, salicylic acid mediated signaling pathway (GO:0009862) /// regulation of plant-ty	calmodulin-dependent protein kinase activity (GO:0004683) /// kinase activity (GO:0016301) /// protein serine/threonine kinase activity (GO:0004674) /// protein binding (GO:0005515) /// protein kinase activity (GO:0004672)	plasma membrane (GO:0005886) /// cytoplasm (GO:0005737) /// membrane (GO:0016020) /// cytosol (GO:0005829) /// endoplasmic reticulum membrane (GO:0005789)
+-	responses	aba	response to abscisic acid stimulus (GO:0009737)	XLOC_021037	GRMZM2G055158	0	4.04479	0.599206	1.79769e+308	0.000272489	-2.75494	0.000331471					MYB DOMAIN PROTEIN /// MYB DOMAIN PROTEIN 42 /// MYB DOMAIN PROTEIN 85	ENCODES A PUTATIVE TRANSCRIPTION FACTOR (MYB /// ENCODES A PUTATIVE TRANSCRIPTION FACTOR (MYB42). /// ENCODES A PUTATIVE TRANSCRIPTION FACTOR (MYB85).	regulation of secondary cell wall biogenesis (GO:2000652) /// regulation of transcription, DNA-dependent (GO:0006355) /// positive regulation of transcription, DNA-dependent (GO:0045893) /// response to abscisic acid stimulus (GO:0009737) /// glucuronoxyl	sequence-specific DNA binding transcription factor activity (GO:0003700) /// DNA binding (GO:0003677)	nucleus (GO:0005634)
+-	responses	aba	response to abscisic acid stimulus (GO:0009737)	XLOC_022940	GRMZM2G322672	0.319293	6.1386	1.41722	4.25522	4.44583e-13	-2.11485	0.000542755					INTEGRASE-TYPE DNA-BINDING SUPERFAMILY PROTEIN /// DRE-BINDING PROTEIN 2A /// DRE/CRT-BINDING PROTEIN 2B	ENCODES A MEMBER OF THE /// ENCODES A MEMBER OF THE ERF (ETHYLENE RESPONSE FACTOR) SUBFAMILY B- /// ENCODES A MEMBER OF THE DREB SUBFAMILY A-4 OF ERF/AP2 TRANSCRIPTION FACTOR FAMILY. THE PROTEIN CONTAINS ONE AP2 DOMAIN. THERE ARE 17 MEMBERS IN THIS SUBFA	regulation of transcription, DNA-dependent (GO:0006355) /// ethylene mediated signaling pathway (GO:0009873) /// response to chitin (GO:0010200) /// response to water deprivation (GO:0009414) /// response to abscisic acid stimulus (GO:0009737)	sequence-specific DNA binding transcription factor activity (GO:0003700) /// DNA binding (GO:0003677) /// protein binding (GO:0005515) /// sequence-specific DNA binding (GO:0043565) /// identical protein binding (GO:0042802)	nucleus (GO:0005634) /// cytoplasm (GO:0005737) /// plasma membrane (GO:0005886) /// nuclear pore (GO:0005643) /// nuclear body (GO:0016604)
+-	responses	aba	response to abscisic acid stimulus (GO:0009737)	XLOC_035254	GRMZM2G045664	14.8523	120.506	42.031	3.01061	0	-1.51957	0.000372393					LATE EMBRYOGENESIS ABUNDANT PROTEIN	ENCODES LATE-EMBRYOGENESIS ABUNDANT PROTEIN WHOSE MRNA LEVELS ARE INDUCED IN RESPONSE TO WOUNDING AND LIGHT STRESS. MIGHT BE INVOLVED IN PROTECTION AGAINST DESSICATION.	embryo development ending in seed dormancy (GO:0009793) /// response to desiccation (GO:0009269) /// response to abscisic acid stimulus (GO:0009737) /// response to high light intensity (GO:0009644) /// response to water deprivation (GO:0009414)	molecular_function (GO:0003674)	apoplast (GO:0048046)
+-	responses	aba	response to abscisic acid stimulus (GO:0009737)	XLOC_018404	AC217947.4_FG002	1.42783	7.50472	3.22983	2.38424	9.14737e-09	-1.21634	0.0204575					P450 REDUCTASE /// P450 REDUCTASE 1 /// P450 REDUCTASE 2	ENCODES NADPH-CYTOCHROME P450 REDUCTASE THAT CATALYZES THE FIRST OXIDATIVE STEP OF THE PHENYLPROPANOID GENERAL PATHWAY. /// ENCODES A CYP450 REDUCTASE LIKELY TO BE INVOLVED IN PHENYLPROPANOID METABOLISM.	phenylpropanoid metabolic process (GO:0009698) /// ER to Golgi vesicle-mediated transport (GO:0006888) /// response to abscisic acid stimulus (GO:0009737) /// response to oxidative stress (GO:0006979)	NADPH-hemoprotein reductase activity (GO:0003958)	endoplasmic reticulum (GO:0005783) /// chloroplast (GO:0009507)
+-	responses	aba	response to abscisic acid stimulus (GO:0009737)	XLOC_001881	GRMZM2G084583	26.663	61.9526	14.3792	1.20659	0.0114668	-2.10718	4.11409e-05					MYB DOMAIN PROTEIN /// MYB DOMAIN PROTEIN 6 /// MYB DOMAIN PROTEIN 32	ENCODES MYB6 DNA-BINDING PROTEIN. /// MEMBER OF THE R2R3 FACTOR GENE FAMILY. /// ENCODES A	response to salicylic acid stimulus (GO:0009751) /// response to jasmonic acid stimulus (GO:0009753) /// regulation of transcription, DNA-dependent (GO:0006355) /// ethylene mediated signaling pathway (GO:0009873) /// response to abscisic acid stimulus (G	sequence-specific DNA binding transcription factor activity (GO:0003700) /// DNA binding (GO:0003677)	---
+-	responses	aba	abscisic acid mediated signaling pathway (GO:0009738)	XLOC_004247	GRMZM2G337766	0.359413	2.62606	0.463953	2.85945	4.37126e-09	-2.50085	0.000120859					PEP1 RECEPTOR /// PEP1 RECEPTOR 1 /// PEP1 RECEPTOR 2	ENCODES PEPR2, A PLASMA MEMBRANE LEUCINE-RICH REPEAT RECEPTOR KINASE FUNCTIONING AS A RECEPTOR FOR THE PEP1 AND PEP2 PEPTIDES. PEP1 AND PEP2 ARE AMINO ACIDS THAT INDUCE THE TRANSCRIPTION OF DEFENSE-RELATED GENES. /// ENCODES A LEUCINE-RICH REPEAT RECEPTO	transmembrane receptor protein tyrosine kinase signaling pathway (GO:0007169) /// abscisic acid mediated signaling pathway (GO:0009738) /// response to jasmonic acid stimulus (GO:0009753) /// intracellular signal transduction (GO:0035556) /// protein phos	protein serine/threonine kinase activity (GO:0004674) /// kinase activity (GO:0016301) /// ATP binding (GO:0005524) /// guanylate cyclase activity (GO:0004383) /// peptide receptor activity (GO:0001653)	---
+-	responses	aba	abscisic acid mediated signaling pathway (GO:0009738)	XLOC_029664	GRMZM2G030305	39.0073	149.223	37.2233	1.92592	2.66034e-06	-2.00319	4.72669e-06					PROTEIN KINASE SUPERFAMILY PROTEIN /// MAP KINASE 9 /// MAP KINASE	MEMBER OF MAP KINASE /// ATMPK8, /// ENCODES A PROTEIN WITH SIMILARITY TO MAP KINASES (MAPK9).EXPRESSED PREFERENTIALLY IN GUARD CELLS AND APPEARS TO BE INVOLVED IN REACTIVE OXYGEN SPECIES MEDIATED ABA SIGNALING.	signal transduction (GO:0007165) /// regulation of meristem growth (GO:0010075) /// abscisic acid mediated signaling pathway (GO:0009738) /// response to reactive oxygen species (GO:0000302) /// response to jasmonic acid stimulus (GO:0009753)	MAP kinase activity (GO:0004707) /// protein binding (GO:0005515) /// calmodulin binding (GO:0005516) /// kinase activity (GO:0016301)	mitochondrion (GO:0005739) /// cytoplasm (GO:0005737) /// nucleus (GO:0005634) /// cytosol (GO:0005829)
+-	responses	aba	abscisic acid mediated signaling pathway (GO:0009738)	XLOC_029920	GRMZM2G101024	4.26514	43.3642	21.5541	3.33611	0	-1.00854	0.0378886					---	---	endoplasmic reticulum unfolded protein response (GO:0030968) /// abscisic acid mediated signaling pathway (GO:0009738) /// response to jasmonic acid stimulus (GO:0009753) /// jasmonic acid biosynthetic process (GO:0009695) /// intracellular signal transdu	molecular_function (GO:0003674)	---
+-	responses	aba	abscisic acid mediated signaling pathway (GO:0009738)	XLOC_011472	GRMZM2G314396	7.36442	21.5178	8.7243	1.53716	4.51302e-05	-1.30242	0.00286849					CALCIUM-DEPENDENT PROTEIN KINASE /// CALCIUM-DEPENDENT PROTEIN KINASE 1 /// CALCIUM-DEPENDENT PROTEIN KINASE 19	MEMBER OF CALCIUM DEPENDENT PROTEIN KINASE /// ENCODES A CALCIUM-DEPENDENT PROTEIN KINASE WHOSE GENE EXPRESSION IS INDUCED BY DEHYDRATION AND HIGH SALT. KINASE ACTIVITY COULD NOT BE DETECTED IN VITRO. /// CALCIUM-DEPENDENT PROTEIN KINASE. ABA SIGNALING CO	protein phosphorylation (GO:0006468) /// abscisic acid mediated signaling pathway (GO:0009738) /// protein autophosphorylation (GO:0046777) /// endoplasmic reticulum unfolded protein response (GO:0030968) /// negative regulation of defense response (GO:00	calmodulin-dependent protein kinase activity (GO:0004683) /// kinase activity (GO:0016301) /// protein serine/threonine kinase activity (GO:0004674) /// protein binding (GO:0005515) /// protein kinase activity (GO:0004672)	plasma membrane (GO:0005886) /// cytoplasm (GO:0005737) /// membrane (GO:0016020) /// nucleus (GO:0005634) /// cytosol (GO:0005829)
+-	responses	aba	response to abscisic acid stimulus (GO:0009737)	XLOC_014822	GRMZM2G149756	2.41092	8.40209	0.503842	1.79143	0.000117728	-4.0597	1.05262e-11					INTEGRASE-TYPE DNA-BINDING SUPERFAMILY PROTEIN /// ERF DOMAIN PROTEIN 9 /// ETHYLENE RESPONSIVE ELEMENT BINDING FACTOR 1	ENCODES A MEMBER OF THE ERF (ETHYLENE RESPONSE FACTOR) SUBFAMILY B- /// ENCODES A /// ENCODES A MEMBER OF THE ERF (ETHYLENE RESPONSE FACTOR) SUBFAMILY B-1 OF ERF/AP2 TRANSCRIPTION FACTOR FAMILY (ATERF-9). THE PROTEIN CONTAINS ONE AP2 DOMAIN. THERE ARE 15	regulation of transcription, DNA-dependent (GO:0006355) /// ethylene mediated signaling pathway (GO:0009873) /// response to abscisic acid stimulus (GO:0009737) /// intracellular signal transduction (GO:0035556) /// response to ethylene stimulus (GO:00097	sequence-specific DNA binding transcription factor activity (GO:0003700) /// DNA binding (GO:0003677) /// protein binding (GO:0005515) /// sequence-specific DNA binding (GO:0043565)	nucleus (GO:0005634) /// plasma membrane (GO:0005886) /// nuclear pore (GO:0005643) /// nuclear body (GO:0016604) /// cytoplasm (GO:0005737)
+-	responses	aba	response to abscisic acid stimulus (GO:0009737)	XLOC_005557	GRMZM2G004160	0.970184	4.21347	0.555347	2.10894	0.010791	-2.92355	3.59673e-05					plantacyanin	Encodes plantacyanin one of blue copper proteins. Involved in anther development and pollination. Expressed in the transmitting tract of the pistil.	vegetative to reproductive phase transition of meristem (GO:0010228) /// embryo development ending in seed dormancy (GO:0009793) /// response to abscisic acid stimulus (GO:0009737) /// sugar mediated signaling pathway (GO:0010182) /// regulation of flower	copper ion binding (GO:0005507)	plant extracellular matrix (GO:0048196)
+-	responses	aba	response to abscisic acid stimulus (GO:0009737)	XLOC_019391	GRMZM2G095873	0.924823	5.54908	1.25037	2.57526	1.19362e-05	-2.14989	0.000816311					RING/U-BOX SUPERFAMILY PROTEIN /// ZINC FINGER, C3HC4 TYPE (RING FINGER) FAMILY PROTEIN /// RING-FINGER PROTEIN FOR EMBRYOGENESIS	ENCODES A /// ENCODES A RING-H2 ZINC FINGER PROTEIN ESSENTIAL FOR SEED DEVELOPMENT. /// ENCODES CNI1 (CARBON/NITROGEN INSENSITIVE1) (ALSO NAMED AS ATL31), A RING TYPE UBIQUITIN LIGASE THAT FUNCTIONS IN THE CARBON/NITROGEN RESPONSE FOR GROWTH PHASE TRANSI	biological_process (GO:0008150) /// response to chitin (GO:0010200) /// protein ubiquitination (GO:0016567) /// response to abscisic acid stimulus (GO:0009737) /// respiratory burst involved in defense response (GO:0002679)	zinc ion binding (GO:0008270) /// ubiquitin-protein ligase activity (GO:0004842) /// transferase activity, transferring glycosyl groups (GO:0016757) /// protein binding (GO:0005515) /// sequence-specific DNA binding transcription factor activity (GO:00037	cellular_component (GO:0005575) /// cytoplasm (GO:0005737) /// nucleus (GO:0005634) /// intracellular membrane-bounded organelle (GO:0043231) /// plasma membrane (GO:0005886)
+-	responses	aba	response to abscisic acid stimulus (GO:0009737)	XLOC_031150	GRMZM2G056732	22.1879	92.735	21.4535	2.05361	7.5082e-06	-2.1119	4.29224e-06					Protein kinase superfamily protein	Encodes calcium-independent ABA-activated protein kinase, a member of SNF1-related protein kinases (SnRK2) whose activity is activated by ionic (salt) and non-ionic (mannitol) osmotic stress. Mutations disrupted ABA induction of stomatal closure as well	regulation of reactive oxygen species metabolic process (GO:2000377) /// unsaturated fatty acid biosynthetic process (GO:0006636) /// abscisic acid mediated signaling pathway (GO:0009738) /// hydrogen peroxide catabolic process (GO:0042744) /// response t	calcium-dependent protein serine/threonine kinase activity (GO:0009931) /// protein kinase activity (GO:0004672) /// protein binding (GO:0005515) /// kinase activity (GO:0016301)	cytoplasm (GO:0005737) /// nucleus (GO:0005634) /// cytosol (GO:0005829)
+-	responses	aba	response to abscisic acid stimulus (GO:0009737)	XLOC_002830	GRMZM2G342856	0.0239073	5.29504	1.74446	7.78131	0.00410463	-1.60186	0.0295822					ACYL-COA N-ACYLTRANSFERASES (NAT) SUPERFAMILY PROTEIN	---	metabolic process (GO:0008152) /// respiratory burst involved in defense response (GO:0002679) /// abscisic acid mediated signaling pathway (GO:0009738) /// ethylene mediated signaling pathway (GO:0009873) /// response to abscisic acid stimulus (GO:000973	N-acetyltransferase activity (GO:0008080)	cellular_component (GO:0005575)
+-	responses	aba	abscisic acid mediated signaling pathway (GO:0009738)	XLOC_007111	GRMZM2G321239	17.4012	42.6634	9.72918	1.28408	0.00130277	-2.13261	1.01982e-07					CALCIUM-DEPENDENT PROTEIN KINASE /// CALCIUM-DEPENDENT PROTEIN KINASE 1 /// CALCIUM-DEPENDENT PROTEIN KINASE 19	MEMBER OF CALCIUM DEPENDENT PROTEIN KINASE /// ENCODES A CALCIUM-DEPENDENT PROTEIN KINASE WHOSE GENE EXPRESSION IS INDUCED BY DEHYDRATION AND HIGH SALT. KINASE ACTIVITY COULD NOT BE DETECTED IN VITRO. /// CALCIUM-DEPENDENT PROTEIN KINASE. ABA SIGNALING CO	protein phosphorylation (GO:0006468) /// abscisic acid mediated signaling pathway (GO:0009738) /// protein autophosphorylation (GO:0046777) /// endoplasmic reticulum unfolded protein response (GO:0030968) /// negative regulation of defense response (GO:00	calmodulin-dependent protein kinase activity (GO:0004683) /// kinase activity (GO:0016301) /// protein serine/threonine kinase activity (GO:0004674) /// protein binding (GO:0005515) /// protein kinase activity (GO:0004672)	plasma membrane (GO:0005886) /// cytoplasm (GO:0005737) /// membrane (GO:0016020) /// nucleus (GO:0005634) /// cytosol (GO:0005829)
+-	responses	aba	response to abscisic acid stimulus (GO:0009737)	XLOC_005364	GRMZM2G014392	0.454971	180.395	65.4634	8.62144	0	-1.4624	0.0014813					NINE-CIS-EPOXYCAROTENOID DIOXYGENASE /// NINE-CIS-EPOXYCAROTENOID DIOXYGENASE 2 /// NINE-CIS-EPOXYCAROTENOID DIOXYGENASE 5	ENCODES 9-CIS-EPOXYCAROTENOID DIOXYGENASE, A KEY ENZYME IN THE BIOSYNTHESIS OF ABSCISIC ACID. THE EXPRESSION OF THIS GENE INCREASES DURING THE FIRST 6H OF IMBIBITION. /// ENCODES 9-<I>CIS</I>-EPOXYCAROTENOID DIOXYGENASE, A KEY ENZYME IN THE BIOSYNTHESIS O	abscisic acid biosynthetic process (GO:0009688) /// terpenoid biosynthetic process (GO:0016114) /// response to water deprivation (GO:0009414) /// seed dormancy process (GO:0010162) /// response to abscisic acid stimulus (GO:0009737)	9-cis-epoxycarotenoid dioxygenase activity (GO:0045549)	chloroplast stroma (GO:0009570) /// chloroplast thylakoid membrane (GO:0009535) /// thylakoid (GO:0009579)
+-	responses	aba	response to abscisic acid stimulus (GO:0009737)	XLOC_000709	GRMZM2G165919	16.8585	292.36	111.463	4.10646	0	-1.39117	0.00717284					GALACTINOL SYNTHASE /// GALACTINOL SYNTHASE 1 /// GALACTINOL SYNTHASE 2	---	response to abscisic acid stimulus (GO:0009737) /// carbohydrate biosynthetic process (GO:0016051) /// response to water deprivation (GO:0009414) /// response to oxidative stress (GO:0006979) /// galactose metabolic process (GO:0006012)	transferase activity, transferring hexosyl groups (GO:0016758) /// inositol 3-alpha-galactosyltransferase activity (GO:0047216) /// transferase activity, transferring glycosyl groups (GO:0016757)	cellular_component (GO:0005575)
+-	responses	aba	response to abscisic acid stimulus (GO:0009737)	XLOC_036944	GRMZM2G476230	29.5765	74.8948	2.17629	1.33068	0.000505225	-5.10492	0					PROTEIN OF UNKNOWN FUNCTION (DUF761)	---	response to abscisic acid stimulus (GO:0009737) /// biological_process (GO:0008150)	molecular_function (GO:0003674)	---
+-	responses	aba	response to abscisic acid stimulus (GO:0009737)	XLOC_006457	GRMZM2G020054	0.210655	11.7146	4.8985	5.78755	0	-1.2579	0.0420138					INTEGRASE-TYPE DNA-BINDING SUPERFAMILY PROTEIN /// ETHYLENE RESPONS /// ETHYLENE RESPONSE FACTOR 1	ENCODES A MEMBER OF THE ERF (ETHYLENE RESPONSE FACTOR) SUBFAMILY B- /// ENCODES A MEMBER OF THE /// ENCODES A MEMBER OF THE ERF (ETHYLENE RESPONSE FACTOR) SUBFAMILY B-3 OF ERF/AP2 TRANSCRIPTION FACTOR FAMILY. THE PROTEIN CONTAINS ONE AP2 DOMAIN. THERE AR	regulation of transcription, DNA-dependent (GO:0006355) /// ethylene mediated signaling pathway (GO:0009873) /// response to chitin (GO:0010200) /// response to abscisic acid stimulus (GO:0009737) /// intracellular signal transduction (GO:0035556)	sequence-specific DNA binding transcription factor activity (GO:0003700) /// DNA binding (GO:0003677) /// protein binding (GO:0005515) /// sequence-specific DNA binding (GO:0043565) /// identical protein binding (GO:0042802)	nucleus (GO:0005634) /// cytoplasm (GO:0005737) /// plasma membrane (GO:0005886) /// nuclear pore (GO:0005643) /// nuclear body (GO:0016604)
+-	responses	aba	response to abscisic acid stimulus (GO:0009737)	XLOC_005005	GRMZM2G101116	3.1385	14.7716	1.78552	2.22495	5.95494e-06	-3.04841	9.83647e-06					RMLC-LIKE CUPINS SUPERFAMILY PROTEIN /// PIRIN	ENCODES A CUPIN-DOMAIN CONTAINING PROTEIN THAT IS SIMILAR TO PIRINS WHICH INTERACT WITH A CCAAT BOX BINDING TRANSCRIPTION FACTOR. THE PROTEIN INTERACTS WITH GPA1 (G PROTEIN ALPHA-SUBUNIT) IN VITRO. MUTANTS IN THE GENE ARE AFFECTED IN GERMINATION AND EARLY	biological_process (GO:0008150) /// response to low fluence blue light stimulus by blue low-fluence system (GO:0010244) /// cellular response to iron ion starvation (GO:0010106) /// abscisic acid mediated signaling pathway (GO:0009738) /// response to abs	calmodulin binding (GO:0005516) /// protein binding (GO:0005515)	cellular_component (GO:0005575)
+-	responses	aba	response to abscisic acid stimulus (GO:0009737)	XLOC_022613	AC225718.2_FG006	2.32389	15.6012	4.64011	2.73731	1.98668e-05	-1.74943	0.0274056					CALCIUM-BINDING EF-HAND FAMILY PROTEIN /// PINOID-BINDING PROTEIN 1	ENCODES A PINOID (PID)-BINDING PROTEIN CONTAINING PUTATIVE EF-HAND CALCIUM-BINDING MOTIFS. THE INTERACTION IS DEPENDENT ON THE PRESENCE OF CALCIUM. MRNA EXPRESSION IS UP-REGULATED BY AUXIN. NOT A PHOSPHORYLATION TARGET OF PID, LIKELY ACTS UPSTREAM OF PID	abscisic acid mediated signaling pathway (GO:0009738) /// hydrogen peroxide catabolic process (GO:0042744) /// response to abscisic acid stimulus (GO:0009737) /// response to jasmonic acid stimulus (GO:0009753) /// response to mechanical stimulus (GO:0009	calcium ion binding (GO:0005509) /// protein binding (GO:0005515)	cellular_component (GO:0005575)
+-	responses	salt	response to salt stress (GO:0009651)	XLOC_010672	GRMZM2G112954	3.28452	12.849	4.01991	1.95817	1.68831e-05	-1.67642	0.00259796					ARM repeat superfamily protein	---	response to salt stress (GO:0009651) /// calcium ion transport (GO:0006816) /// Golgi organization (GO:0007030) /// biological_process (GO:0008150)	---	---
+-	responses	salt	response to salt stress (GO:0009651)	XLOC_026011	GRMZM2G147014	4.20217	469.109	169.84	6.79291	0	-1.46575	0.00418077					DEHYDRIN FAMILY PROTEIN /// COLD-REGULATED 47	BELONGS TO THE DEHYDRIN PROTEIN FAMILY, WHICH CONTAINS HIGHLY CONSERVED STRETCHES OF 7-17 RESIDUES THAT ARE REPETITIVELY SCATTERED IN THEIR SEQUENCES, THE K-, S-, Y- AND LYSINE RICH SEGMENTS. COLD REGULATED GENE, AMINO ACID SEQUENCE HOMOLOGY WITH GROUP II	response to abscisic acid stimulus (GO:0009737) /// response to water deprivation (GO:0009414) /// response to water stimulus (GO:0009415) /// response to salt stress (GO:0009651) /// response to stress (GO:0006950)	molecular_function (GO:0003674) /// actin binding (GO:0003779)	actin cytoskeleton (GO:0015629) /// cytoplasm (GO:0005737) /// membrane (GO:0016020) /// nucleus (GO:0005634)
+-	responses	salt	response to osmotic stress (GO:0006970)	XLOC_037763	GRMZM2G113060	0.179955	41.0022	14.6743	7.82219	0	-1.48241	0.0008143					INTEGRASE-TYPE DNA-BINDING SUPERFAMILY PROTEIN /// RELATED TO AP2 4	ENCODES A MEMBER OF THE DREB SUBFAMILY A-6 OF ERF/AP2 TRANSCRIPTION FACTOR FAMILY. THE PROTEIN CONTAINS ONE AP2 DOMAIN. THERE ARE 8 MEMBERS IN THIS SUBFAMILY INCLUDING RAP2.4. /// ENCODES A MEMBER OF THE DREB SUBFAMILY A-6 OF ERF/AP2 TRANSCRIPTION FACTOR	regulation of transcription, DNA-dependent (GO:0006355) /// response to water deprivation (GO:0009414) /// response to osmotic stress (GO:0006970) /// response to cold (GO:0009409) /// red or far-red light signaling pathway (GO:0010017)	sequence-specific DNA binding transcription factor activity (GO:0003700) /// DNA binding (GO:0003677) /// sequence-specific DNA binding (GO:0043565) /// protein binding (GO:0005515)	nucleus (GO:0005634)
+-	responses	salt	response to salt stress (GO:0009651)	XLOC_035030	GRMZM2G111926	2.23403	7.25092	0.87861	1.68878	0.0012305	-3.04487	5.24032e-06					NODULIN MTN3 FAMILY PROTEIN	---	biological_process (GO:0008150) /// response to fructose stimulus (GO:0009750) /// response to salt stress (GO:0009651) /// water transport (GO:0006833)	sugar transmembrane transporter activity (GO:0051119)	integral to plasma membrane (GO:0005887) /// membrane (GO:0016020)
+-	responses	salt	hyperosmotic salinity response (GO:0042538)	XLOC_027580	GRMZM2G069713	9.63122	64.4829	30.2039	2.73339	3.17732e-13	-1.09418	0.0286798					PROTEIN PHOSPHATASE 2C FAMILY PROTEIN	---	response to abscisic acid stimulus (GO:0009737) /// hyperosmotic salinity response (GO:0042538) /// response to water deprivation (GO:0009414) /// response to cold (GO:0009409)	protein serine/threonine phosphatase activity (GO:0004722)	cellular_component (GO:0005575)
+-	responses	salt	hyperosmotic salinity response (GO:0042538)	XLOC_024269	GRMZM2G002805	0.199617	9.00528	3.71318	5.48573	0	-1.27812	0.0333207					C2H2-TYPE ZINC FINGER FAMILY PROTEIN /// C2H2-LIKE ZINC FINGER PROTEIN /// C2H2 AND C2HC ZINC FINGERS SUPERFAMILY PROTEIN	ENCODES ZINC FINGER PROTEIN. MRNA LEVELS ARE UPREGULATED IN RESPONSE TO ABA, HIGH SALT, AND MILD DESSICATION. THE PROTEIN IS LOCALIZED TO THE NUCLEUS AND ACTS AS A TRANSCRIPTIONAL REPRESSOR. /// ENCODES ZINC-FINGER PROTEIN. MRNA LEVELS ARE ELEVATED IN RES	regulation of transcription, DNA-dependent (GO:0006355) /// response to chitin (GO:0010200) /// respiratory burst involved in defense response (GO:0002679) /// intracellular signal transduction (GO:0035556) /// hyperosmotic salinity response (GO:0042538)	nucleic acid binding (GO:0003676) /// zinc ion binding (GO:0008270) /// sequence-specific DNA binding transcription factor activity (GO:0003700) /// sequence-specific DNA binding (GO:0043565) /// DNA binding (GO:0003677)	nucleus (GO:0005634)
+-	responses	salt	hyperosmotic salinity response (GO:0042538)	XLOC_031192	GRMZM2G477325	31.7646	165.725	62.3721	2.37356	9.42984e-11	-1.40982	0.00172103					LOW TEMPERATURE AND SALT RESPONSIVE PROTEIN FAMILY	INDUCED BY LOW TEMPERATURES, DEHYDRATION AND SALT STRESS AND ABA. ENCODES A SMALL (54 AMINO ACIDS), HIGHLY HYDROPHOBIC PROTEIN THAT BEARS TWO POTENTIAL TRANSMEMBRANE DOMAINS.	response to cold (GO:0009409) /// hyperosmotic salinity response (GO:0042538) /// cellular response to water deprivation (GO:0042631) /// response to abscisic acid stimulus (GO:0009737) /// chromatin assembly or disassembly (GO:0006333)	molecular_function (GO:0003674)	integral to membrane (GO:0016021)
+-	responses	salt	response to osmotic stress (GO:0006970)	XLOC_010871	GRMZM2G342197	1.274	4.54086	0.446575	1.82386	0.00115995	-3.34599	5.96849e-07					PROTEIN PHOSPHATASE 2C FAMILY PROTEIN /// PHOSPHATASE 2C5	ENCODES PP2C5, A MEMBER OF THE PP2C FAMILY PHOSPHATASES. PP2C5 ACTS AS A MAPK PHOSPHATASE THAT POSITIVELY REGULATES SEED GERMINATION, STOMATAL CLOSURE AND ABA-INDUCIBLE GENE EXPRESSION. /// ENCODES AP2C1. BELONGS TO THE CLADE B OF THE PP2C-SUPERFAMILY.	abscisic acid mediated signaling pathway (GO:0009738) /// intracellular signal transduction (GO:0035556) /// stomatal complex development (GO:0010374) /// stomatal lineage progression (GO:0010440) /// response to osmotic stress (GO:0006970)	protein serine/threonine phosphatase activity (GO:0004722)	nucleus (GO:0005634) /// plastid (GO:0009536)
+-	responses	salt	response to salt stress (GO:0009651)	XLOC_038235	GRMZM2G029863	1.2753	7.14862	2.43303	2.4771	7.66833e-07	-1.55491	0.0116759					BCL-2-ASSOCIATED ATHANOGENE /// BCL-2-ASSOCIATED ATHANOGENE 1 /// BCL-2-ASSOCIATED ATHANOGENE 3	A MEMBER OF ARABIDOPSIS BAG (BCL-2-ASSOCIATED ATHANOGENE) PROTEINS, PLANT HOMOLOGS OF MAMMALIAN REGULATORS OF APOPTOSIS. PLANT BAG PROTEINS ARE MULTI-FUNCTIONAL AND REMARKABLY SIMILAR TO THEIR ANIMAL COUNTERPARTS, AS THEY REGULATE APOPTOTIC-LIKE PROCESSES	response to fructose stimulus (GO:0009750) /// divalent metal ion transport (GO:0070838) /// cellular cation homeostasis (GO:0030003) /// response to salt stress (GO:0009651) /// postreplication repair (GO:0006301)	---	cellular_component (GO:0005575) /// mitochondrion (GO:0005739)
+-	responses	salt	response to salt stress (GO:0009651)	XLOC_003922	GRMZM5G862467	0.698742	9.81496	2.02111	3.80242	3.23911e-10	-2.27984	4.398e-05					MOB1/PHOCEIN FAMILY PROTEIN	---	Golgi vesicle transport (GO:0048193) /// response to salt stress (GO:0009651) /// embryo sac development (GO:0009553) /// calcium ion transport (GO:0006816) /// Golgi organization (GO:0007030)	---	nucleus (GO:0005634)
+-	responses	salt	response to osmotic stress (GO:0006970)	XLOC_017873	GRMZM2G574887	0.678656	3.02941	0.736924	2.14855	0.000449875	-2.03945	0.00297755					BTB-POZ AND MATH DOMAIN /// BTB-POZ AND MATH DOMAIN 4 /// BTB/POZ/MATH-DOMAINS CONTAINING PROTEIN	---	cellular response to salt stress (GO:0071472) /// response to osmotic stress (GO:0006970) /// cellular response to water deprivation (GO:0042631) /// nuclear-transcribed mRNA catabolic process (GO:0000956) /// regulation of protein ubiquitination (GO:0031	protein binding (GO:0005515) /// identical protein binding (GO:0042802)	nucleus (GO:0005634) /// cytosol (GO:0005829)
+-	responses	salt	response to salt stress (GO:0009651)	XLOC_005703	GRMZM2G143204	2.16492	14.8442	4.726	2.76778	1.81086e-08	-1.65121	0.00927609					WRKY DNA-BINDING PROTEIN /// WRKY DNA-BINDING PROTEIN 57 /// WRKY DNA-BINDING PROTEIN 23	ENCODES A MEMBER OF WRKY TRANSCRIPTION FACTOR; GROUP I. INVOLVED IN NEMATODE FEEDING SITE ESTABLISHMENT. /// MEMBER OF WRKY TRANSCRIPTION FACTOR; GROUP II-C	regulation of transcription, DNA-dependent (GO:0006355) /// response to water deprivation (GO:0009414) /// response to osmotic stress (GO:0006970) /// response to auxin stimulus (GO:0009733) /// response to salt stress (GO:0009651)	sequence-specific DNA binding transcription factor activity (GO:0003700)	---
+-	responses	salt	hyperosmotic salinity response (GO:0042538)	XLOC_002930	GRMZM2G061626	0.28932	30.4722	10.3355	6.70895	0	-1.55989	0.00119969					C2H2-LIKE ZINC FINGER PROTEIN /// C2H2-TYPE ZINC FINGER FAMILY PROTEIN /// C2H2 AND C2HC ZINC FINGERS SUPERFAMILY PROTEIN	PUTATIVE C2H2 ZINC FINGER TRANSCRIPTION FACTOR MRNA, /// RELATED TO CYS2/HIS2-TYPE ZINC-FINGER PROTEINS FOUND IN HIGHER PLANTS. COMPENSATED FOR A SUBSET OF CALCINEURIN DEFICIENCY IN YEAST. SALT TOLERANCE PRODUCED BY ZAT10 APPEARED TO BE PARTIALLY DEPENDEN	regulation of transcription, DNA-dependent (GO:0006355) /// response to chitin (GO:0010200) /// respiratory burst involved in defense response (GO:0002679) /// intracellular signal transduction (GO:0035556) /// hyperosmotic salinity response (GO:0042538)	nucleic acid binding (GO:0003676) /// zinc ion binding (GO:0008270) /// sequence-specific DNA binding transcription factor activity (GO:0003700) /// sequence-specific DNA binding (GO:0043565) /// DNA binding (GO:0003677)	nucleus (GO:0005634)
+-	responses	salt	hyperosmotic salinity response (GO:0042538)	XLOC_016307	GRMZM5G858784	0.268117	6.34176	0.48254	4.55421	0	-3.71616	2.71481e-10					NINE-CIS-EPOXYCAROTENOID DIOXYGENASE /// NINE-CIS-EPOXYCAROTENOID DIOXYGENASE 2 /// NINE-CIS-EPOXYCAROTENOID DIOXYGENASE 5	ENCODES 9-CIS-EPOXYCAROTENOID DIOXYGENASE, A KEY ENZYME IN THE BIOSYNTHESIS OF ABSCISIC ACID. THE EXPRESSION OF THIS GENE INCREASES DURING THE FIRST 6H OF IMBIBITION. /// ENCODES 9-<I>CIS</I>-EPOXYCAROTENOID DIOXYGENASE, A KEY ENZYME IN THE BIOSYNTHESIS O	abscisic acid biosynthetic process (GO:0009688) /// response to water deprivation (GO:0009414) /// seed dormancy process (GO:0010162) /// response to abscisic acid stimulus (GO:0009737) /// hyperosmotic salinity response (GO:0042538)	9-cis-epoxycarotenoid dioxygenase activity (GO:0045549)	chloroplast stroma (GO:0009570) /// chloroplast thylakoid membrane (GO:0009535) /// thylakoid (GO:0009579)
+-	responses	salt	response to salt stress (GO:0009651)	XLOC_009231	GRMZM2G026926	0.0548394	2.97021	0.438516	5.74948	1.29253e-11	-2.75987	1.19213e-05					INTEGRASE-TYPE DNA-BINDING SUPERFAMILY PROTEIN /// RELATED TO AP2 4	ENCODES A MEMBER OF THE DREB SUBFAMILY A-6 OF ERF/AP2 TRANSCRIPTION FACTOR FAMILY. THE PROTEIN CONTAINS ONE AP2 DOMAIN. THERE ARE 8 MEMBERS IN THIS SUBFAMILY INCLUDING RAP2.4. /// ENCODES A MEMBER OF THE DREB SUBFAMILY A-6 OF ERF/AP2 TRANSCRIPTION FACTOR	regulation of transcription, DNA-dependent (GO:0006355) /// response to water deprivation (GO:0009414) /// response to osmotic stress (GO:0006970) /// response to salt stress (GO:0009651) /// response to cold (GO:0009409)	sequence-specific DNA binding transcription factor activity (GO:0003700) /// DNA binding (GO:0003677) /// sequence-specific DNA binding (GO:0043565) /// protein binding (GO:0005515)	nucleus (GO:0005634) /// cytoplasm (GO:0005737)
+-	responses	salt	hyperosmotic salinity response (GO:0042538)	XLOC_034565	GRMZM2G068973	6.88422	19.4814	5.27743	1.491	0.00846433	-1.88419	0.00708358					NAC DOMAIN CONTAINING PROTEIN /// NAC DOMAIN CONTAINING PROTEIN 19 /// NAC DOMAIN CONTAINING PROTEIN 3	ENCODES A NAC TRANSCRIPTION FACTOR WHOSE EXPRESSION IS INDUCED BY DROUGHT, HIGH SALT, AND ABSCISIC ACID. THIS GENE BINDS TO ERD1 PROMOTER IN VITRO. /// ENCODES AN ATAF-LIKE NAC-DOMAIN TRANSCRIPTION FACTOR THAT DOESN'T CONTAIN C-TERMINAL SEQUENCES SHARED B	multicellular organismal development (GO:0007275) /// response to jasmonic acid stimulus (GO:0009753) /// response to wounding (GO:0009611) /// response to abscisic acid stimulus (GO:0009737) /// hyperosmotic salinity response (GO:0042538)	sequence-specific DNA binding transcription factor activity (GO:0003700) /// protein binding (GO:0005515) /// protein histidine kinase binding (GO:0043424)	nucleus (GO:0005634) /// chloroplast (GO:0009507)
+-	responses	salt	hyperosmotic salinity response (GO:0042538)	XLOC_008672	GRMZM2G107226	17.5695	52.4875	12.7804	1.56917	2.86724e-05	-2.03804	4.23589e-06					HVA22 homologue B	Part of the AtHVA22 family. Protein expression is ABA- and stress-inducible.	response to abscisic acid stimulus (GO:0009737) /// hyperosmotic salinity response (GO:0042538) /// seed dormancy process (GO:0010162)	molecular_function (GO:0003674)	---
+-	responses	salt	response to salt stress (GO:0009651)	XLOC_020847	GRMZM2G027098	46.3752	180.831	31.6724	1.95348	9.3906e-08	-2.51335	3.74101e-10					DELTA TONOPLAST INTEGRAL PROTEIN /// TONOPLAST INTRINSIC PROTEIN 2;3	DELTA TONOPLAST INTRINSIC PROTEIN, FUNCTIONS AS A WATER CHANNEL AND AMMONIUM (NH3) TRANSPORTER. HIGHLY EXPRESSED IN FLOWER, SHOOT, AND STEM. EXPRESSION SHOWS DIURNAL REGULATION AND IS INDUCED BY AMMONIUM (NH3). PROTEIN LOCALIZED TO VACUOLAR MEMBRANE. ///	response to salt stress (GO:0009651) /// transport (GO:0006810) /// cellular response to iron ion starvation (GO:0010106) /// glucuronoxylan metabolic process (GO:0010413) /// transition metal ion transport (GO:0000041)	methylammonium transmembrane transporter activity (GO:0015200) /// ammonia transmembrane transporter activity (GO:0051739) /// water channel activity (GO:0015250) /// urea transmembrane transporter activity (GO:0015204)	plant-type vacuole membrane (GO:0009705) /// central vacuole (GO:0042807) /// membrane (GO:0016020) /// protein storage vacuole (GO:0000326) /// plant-type cell wall (GO:0009505)
+-	responses	salt	response to salt stress (GO:0009651)	XLOC_033632	GRMZM2G026470	38.5367	98.3674	34.2152	1.34221	0.00068723	-1.52354	0.00038227					PYROPHOSPHORYLASE /// PYROPHOSPHORYLASE 5 /// PYROPHOSPHORYLASE 4	ENCODES A /// ENCODES A SOLUBLE PROTEIN WITH INORGANIC PYROPHOSPHATASE ACTIVITY THAT IS HIGHLY SPECIFIC FOR MG-INORGANIC PYROPHOSPHATE. /// ENCODES A PROTEIN THAT MIGHT HAVE INORGANIC PYROPHOSPHATASE ACTIVITY.	metabolic process (GO:0008152) /// RNA splicing, via endonucleolytic cleavage and ligation (GO:0000394) /// methionine biosynthetic process (GO:0009086) /// response to salt stress (GO:0009651) /// calcium ion transport (GO:0006816)	inorganic diphosphatase activity (GO:0004427) /// pyrophosphatase activity (GO:0016462)	membrane (GO:0016020) /// cytoplasm (GO:0005737) /// nucleus (GO:0005634)
+-	responses	salt	response to salt stress (GO:0009651)	XLOC_003768	GRMZM2G056355	54.0111	146.196	58.9131	1.42684	0.000159879	-1.31124	0.00220477					SERINE/THREONINE PROTEIN KINASE 2 /// PROTEIN-SERINE KINASE 1	ENCODES A /// ENCODES A PROTEIN-SERINE KINASE THAT PHOSPHORYLATES RIBOSOMAL PROTEIN IN VITRO. ACTIVATION OF ATS6K IS REGULATED BY 1-NAPHTHYLACETIC ACID AND KINETIN, AT LEAST IN PART, VIA A LIPID KINASE-DEPENDENT PATHWAY. INVOLVED IN TRANSLATIONAL UP-REGU	positive regulation of translation (GO:0045727) /// protein phosphorylation (GO:0006468) /// response to salt stress (GO:0009651) /// response to cold (GO:0009409) /// regulation of plant-type hypersensitive response (GO:0010363)	protein kinase activity (GO:0004672) /// kinase activity (GO:0016301) /// protein serine/threonine kinase activity (GO:0004674) /// protein binding (GO:0005515)	cytoplasm (GO:0005737) /// nucleus (GO:0005634)
+-	responses	salt	response to salt stress (GO:0009651)	XLOC_014913	GRMZM2G123977	2.09311	8.58029	3.40662	2.02565	5.39664e-06	-1.33269	0.01164					ANKYRIN REPEAT FAMILY PROTEIN	ENCODES A PROTEIN WITH AN ANKYRIN MOTIF AND TRANSMEMBRANE DOMAINS THAT IS INVOLVED IN SALT TOLERANCE. EXPRESSED THROUGHOUT THE PLANT AND LOCALIZED TO THE PLASMA MEMBRANE. LOSS OF FUNCTION MUTATIONS SHOW AN INCREASED TOLERANCE TO SALT BASED ON ASSAYING SEE	plant-type cell wall modification (GO:0009827) /// cellular protein localization (GO:0034613) /// response to salt stress (GO:0009651) /// pollen tube growth (GO:0009860) /// biological_process (GO:0008150)	protein binding (GO:0005515)	plasma membrane (GO:0005886) /// nucleus (GO:0005634)
+-	responses	salt	response to osmotic stress (GO:0006970)	XLOC_005079	GRMZM2G009735	2.85197	15.729	2.80104	2.45366	8.94011e-08	-2.48939	1.02089e-05					MITOCHONDRIAL TRANSCRIPTION TERMINATION FACTOR FAMILY PROTEIN /// CYSTATHIONINE BETA-SYNTHASE (CBS) FAMILY PROTEIN /// CBS DOMAIN-CONTAINING PROTEIN	---	response to abscisic acid stimulus (GO:0009737) /// response to jasmonic acid stimulus (GO:0009753) /// jasmonic acid biosynthetic process (GO:0009695) /// response to osmotic stress (GO:0006970) /// chloroplast organization (GO:0009658)	molecular_function (GO:0003674)	---
+-	responses	salt	response to salt stress (GO:0009651)	XLOC_005458	GRMZM2G176605	0.425338	5.81029	0.965022	3.76219	2.25943e-14	-2.58998	5.13331e-06					ANKYRIN REPEAT FAMILY PROTEIN /// INTEGRIN-LINKED PROTEIN KINASE FAMILY /// ANKYRIN REPEAT	ENCODES A /// BELONGS TO 15-MEMBER SMALL GTPASE GENE FAMILY, ARF-GAP DOMAIN PROTEINS (AGD); CORRESPONDS TO AGD3, AND IS ONE OF FOUR PROTEINS BELONGING TO CLASS 1, TOGETHER WITH AGD1, AGD2 AND AGD4. THE PROTEIN CONTAINS FOUR DOMAINS: BAR DOMAIN, PH DOMAIN,	biological_process (GO:0008150) /// response to abscisic acid stimulus (GO:0009737) /// response to salt stress (GO:0009651) /// plant-type cell wall modification (GO:0009827) /// protein ubiquitination (GO:0016567)	protein binding (GO:0005515) /// cyclic nucleotide binding (GO:0030551) /// protein serine/threonine/tyrosine kinase activity (GO:0004712) /// inward rectifier potassium channel activity (GO:0005242) /// ubiquitin-protein ligase activity (GO:0004842)	cellular_component (GO:0005575) /// plasma membrane (GO:0005886) /// endoplasmic reticulum (GO:0005783) /// nucleus (GO:0005634) /// trans-Golgi network (GO:0005802)
+-	responses	salt	response to salt stress (GO:0009651)	XLOC_020806	GRMZM2G300924	0.132191	48.5254	7.16352	8.51023	0	-2.76	4.52785e-11					INTEGRASE-TYPE DNA-BINDING SUPERFAMILY PROTEIN /// RELATED TO AP2 4	ENCODES A MEMBER OF THE DREB SUBFAMILY A-6 OF ERF/AP2 TRANSCRIPTION FACTOR FAMILY. THE PROTEIN CONTAINS ONE AP2 DOMAIN. THERE ARE 8 MEMBERS IN THIS SUBFAMILY INCLUDING RAP2.4. /// ENCODES A MEMBER OF THE DREB SUBFAMILY A-6 OF ERF/AP2 TRANSCRIPTION FACTOR	regulation of transcription, DNA-dependent (GO:0006355) /// response to water deprivation (GO:0009414) /// response to osmotic stress (GO:0006970) /// response to salt stress (GO:0009651) /// response to cold (GO:0009409)	sequence-specific DNA binding transcription factor activity (GO:0003700) /// DNA binding (GO:0003677) /// sequence-specific DNA binding (GO:0043565) /// protein binding (GO:0005515)	nucleus (GO:0005634) /// cytoplasm (GO:0005737)
+-	responses	salt	response to salt stress (GO:0009651)	XLOC_003733	GRMZM2G128644	3.07557	12.2664	0.95126	1.98605	4.49196e-06	-3.68873	3.67787e-11					VQ MOTIF-CONTAINING PROTEIN /// CALMODULIN (CAM)-BINDING PROTEIN OF 25 KDA	ENCODES A NOVEL CALMODULIN BINDING PROTEIN WHOSE GENE EXPRESSION IS INDUCED BY DEHYDRATION AND IONIC (SALT) AND NON-IONIC (MANNITOL) OSMOTIC STRESS. LINES OVER-EXPRESSING THIS GENE ARE MORE SENSITIVE AND ANTI-SENSE LINES ARE MORE TOLERANT TO OSMOTIC STRES	biological_process (GO:0008150) /// cellular cell wall macromolecule metabolic process (GO:0010382) /// regulation of salicylic acid metabolic process (GO:0010337) /// response to water deprivation (GO:0009414) /// response to salt stress (GO:0009651)	molecular_function (GO:0003674) /// calmodulin binding (GO:0005516)	cellular_component (GO:0005575) /// nucleus (GO:0005634)
+-	responses	salt	hyperosmotic salinity response (GO:0042538)	XLOC_034478	GRMZM2G396248	1.22195	10.6392	4.27409	3.1124	1.03749e-13	-1.3157	0.00997945					cytochrome P450, family 94, subfamily C, polypeptide 1	Encodes a CYP94C1. Has highest omega-hydroxylase activity with 9,10-epoxystearic acid, while also metabolized lauric acid (C12:0) and C18 unsaturated fatty acids. Gene expression is induced in response to wounding and jasmonic acid treatment.	jasmonic acid mediated signaling pathway (GO:0009867) /// abscisic acid mediated signaling pathway (GO:0009738) /// response to jasmonic acid stimulus (GO:0009753) /// jasmonic acid biosynthetic process (GO:0009695) /// hyperosmotic salinity response (GO:	alkane 1-monooxygenase activity (GO:0018685) /// oxygen binding (GO:0019825)	intracellular membrane-bounded organelle (GO:0043231)
+-	responses	salt	response to salt stress (GO:0009651)	XLOC_025933	GRMZM2G139765	0.579628	42.4798	1.75191	6.18577	0	-4.59978	0					INTEGRASE-TYPE DNA-BINDING SUPERFAMILY PROTEIN /// RELATED TO AP2 4	ENCODES A MEMBER OF THE DREB SUBFAMILY A-6 OF ERF/AP2 TRANSCRIPTION FACTOR FAMILY. THE PROTEIN CONTAINS ONE AP2 DOMAIN. THERE ARE 8 MEMBERS IN THIS SUBFAMILY INCLUDING RAP2.4. /// ENCODES A MEMBER OF THE DREB SUBFAMILY A-6 OF ERF/AP2 TRANSCRIPTION FACTOR	regulation of transcription, DNA-dependent (GO:0006355) /// response to water deprivation (GO:0009414) /// response to osmotic stress (GO:0006970) /// response to salt stress (GO:0009651) /// response to cold (GO:0009409)	sequence-specific DNA binding transcription factor activity (GO:0003700) /// DNA binding (GO:0003677) /// sequence-specific DNA binding (GO:0043565) /// protein binding (GO:0005515)	nucleus (GO:0005634) /// cytoplasm (GO:0005737)
+-	responses	salt	response to osmotic stress (GO:0006970)	XLOC_014855	GRMZM2G039650	12.9187	32.1747	14.5982	1.30674	0.00523207	-1.14014	0.023524					carboxyl-terminal domain (ctd) phosphatase-like 2	Encodes CPL2, a carboxyl-terminal domain (CTD) phosphatase that dephosphorylates CTD Ser5-PO4 of the RNA polymerase II complex. Regulates plant growth, stress and auxin responses.	positive regulation of transcription, DNA-dependent (GO:0045893) /// auxin mediated signaling pathway (GO:0009734) /// response to osmotic stress (GO:0006970) /// response to auxin stimulus (GO:0009733) /// developmental growth (GO:0048589)	phosphoserine phosphatase activity (GO:0004647) /// double-stranded RNA binding (GO:0003725) /// phosphatase activity (GO:0016791)	---
+-	responses	temperature	response to cold (GO:0009409)	XLOC_004943	GRMZM2G161245	0.46405	4.64475	0.682235	3.31351	5.63627e-09	-2.76726	0.000605807					malate dehydrogenase	Encodes a protein with NAD-dependent malate dehydrogenase activity, located in chloroplasts.	response to cold (GO:0009409)	L-malate dehydrogenase activity (GO:0030060) /// malate dehydrogenase activity (GO:0016615)	mitochondrion (GO:0005739) /// chloroplast (GO:0009507) /// stromule (GO:0010319) /// plastid (GO:0009536)
+-	responses	temperature	response to cold (GO:0009409)	XLOC_034828	GRMZM2G097900	0.686691	40.9633	5.84474	5.88879	0	-2.80912	2.86961e-10					EF HAND CALCIUM-BINDING PROTEIN FAMILY /// CALCIUM-BINDING EF-HAND FAMILY PROTEIN /// CALMODULIN LIKE 23	ENCODES A /// ENCODES A PROTEIN WITH 40% SIMILARITY TO CALMODULIN. BINDS CA(2+) AND, AS A CONSEQUENCE, UNDERGOES CONFORMATIONAL CHANGES. CML24 EXPRESSION OCCURS IN ALL MAJOR ORGANS, AND TRANSCRIPT LEVELS ARE INCREASED FROM 2- TO 15-FOLD IN PLANTS SUBJEC	biological_process (GO:0008150) /// regulation of nitric oxide metabolic process (GO:0080164) /// regulation of flower development (GO:0009909) /// response to cold (GO:0009409) /// cellular process involved in reproduction (GO:0048610)	calcium ion binding (GO:0005509)	cytoplasm (GO:0005737) /// actin cytoskeleton (GO:0015629) /// cellular_component (GO:0005575) /// mitochondrion (GO:0005739)
+-	responses	temperature	response to cold (GO:0009409)	XLOC_038105	GRMZM2G301860	5.68358	133.734	59.6347	4.54669	0	-1.16514	0.00828005					RELATED TO AP2 9 /// DREB AND EAR MOTIF PROTEIN 2 /// COOPERATIVELY REGULATED BY ETHYLENE AND JASMONATE 1	ENCODES A MEMBER OF THE DREB SUBFAMILY A-5 OF ERF/AP2 TRANSCRIPTION FACTOR FAMILY /// ENCODES A MEMBER OF THE DREB SUBFAMILY A-5 OF ERF/AP2 TRANSCRIPTION FACTOR FAMILY. THE PROTEIN CONTAINS ONE AP2 DOMAIN. THERE ARE 16 MEMBERS IN THIS SUBFAMILY INCLUDING	regulation of transcription, DNA-dependent (GO:0006355) /// response to water deprivation (GO:0009414) /// response to cold (GO:0009409) /// positive regulation of transcription, DNA-dependent (GO:0045893) /// respiratory burst involved in defense respons	sequence-specific DNA binding transcription factor activity (GO:0003700) /// DNA binding (GO:0003677)	nucleus (GO:0005634)
+-	responses	temperature	response to heat (GO:0009408)	XLOC_037224	GRMZM2G086841	45.8828	384.408	89.8863	3.05688	1.42916e-13	-2.09647	2.83105e-05					CHAPERONE DNAJ-DOMAIN SUPERFAMILY PROTEIN /// DNAJ HEAT SHOCK FAMILY PROTEIN /// MOLECULAR CHAPERONE HSP40/DNAJ FAMILY PROTEIN	DNAJ-LIKE PROTEIN WITH HOMOLOGY TO COILED COILS FOUND IN CYTOSKELETON-INTERACTING PROTEINS. /// J DOMAIN PROTEIN LOCALIZED IN ER LUMEN. CAN PARTIALLY COMPENSATE FOR THE GROWTH DEFECT IN JEM1 SCJ1 MUTANT YEAST. /// ENCODES A MITOCHONDRIALLY TARGETED DNAJ P	protein folding (GO:0006457) /// response to high light intensity (GO:0009644) /// response to hydrogen peroxide (GO:0042542) /// response to heat (GO:0009408) /// response to endoplasmic reticulum stress (GO:0034976)	cytoskeletal protein binding (GO:0008092) /// oxidoreductase activity (GO:0016491)	cellular_component (GO:0005575) /// endoplasmic reticulum (GO:0005783) /// chloroplast thylakoid membrane (GO:0009535) /// endoplasmic reticulum lumen (GO:0005788) /// mitochondrion (GO:0005739)
+-	responses	temperature	heat acclimation (GO:0010286)	XLOC_029459	GRMZM2G044512	17.5491	46.5139	17.6046	1.39653	0.000469946	-1.40171	0.00175649					F-BOX FAMILY PROTEIN	---	biological_process (GO:0008150) /// heat acclimation (GO:0010286)	molecular_function (GO:0003674)	cellular_component (GO:0005575)
+-	responses	temperature	response to temperature stimulus (GO:0009266)	XLOC_021405	GRMZM2G083317	7.42195	16.8989	6.20655	1.17733	0.0222787	-1.44507	0.010481					EXOCYST SUBUNIT EXO70 FAMILY PROTEIN A /// EXOCYST SUBUNIT EXO70 FAMILY PROTEIN A3 /// EXOCYST SUBUNIT EXO70 FAMILY PROTEIN A2	A MEMBER OF EXO70 GENE FAMILY, PUTATIVE EXOCYST SUBUNITS, CONSERVED IN LAND PLANTS. ARABIDOPSIS THALIANA CONTAINS 23 PUTATIVE EXO70 GENES, WHICH CAN BE CLASSIFIED INTO EIGHT CLUSTERS ON THE PHYLOGENETIC TREE. /// ATEXO70A1 IS A MEMBER OF EXO70 GENE FAMILY	vesicle docking involved in exocytosis (GO:0006904) /// mucilage biosynthetic process involved in seed coat development (GO:0048354) /// response to temperature stimulus (GO:0009266) /// protein targeting to vacuole (GO:0006623) /// lateral root morphogen	---	exocyst (GO:0000145) /// extracellular vesicular exosome (GO:0070062) /// nucleus (GO:0005634) /// cytosol (GO:0005829) /// cell (GO:0005623)
+-	responses	temperature	response to temperature stimulus (GO:0009266)	XLOC_032783	GRMZM2G037189	4.44865	44.9472	5.5011	3.32706	0	-3.03044	7.59443e-11					DEHYDRATION-INDUCED PROTEIN (ERD15)	ENCODES HYDROPHILIC PROTEIN LACKING CYS RESIDUES THAT IS EXPRESSED IN RESPONSE TO DROUGHT STRESS, LIGHT STRESS AND TREATMENT WITH PLANT-GROWTH-PROMOTING RHIZOBACTERIA (PAENIBACILLUS POLYMYXA), POSSIBLY REVEALING A CONNECTION BETWEEN RESPONSES TO BIOTIC AN	hydrogen peroxide catabolic process (GO:0042744) /// regulation of protein localization (GO:0032880) /// response to temperature stimulus (GO:0009266) /// response to high light intensity (GO:0009644) /// response to water deprivation (GO:0009414)	molecular_function (GO:0003674) /// protein binding (GO:0005515)	cytoplasm (GO:0005737)
+-	responses	temperature	response to cold (GO:0009409)	XLOC_033559	GRMZM2G474755	0.365875	7.75332	2.93975	4.39566	0	-1.39912	0.0304101					EF HAND CALCIUM-BINDING PROTEIN FAMILY /// CALCIUM-BINDING EF-HAND FAMILY PROTEIN	ENCODES A PROTEIN WITH 40% SIMILARITY TO CALMODULIN. BINDS CA(2+) AND, AS A CONSEQUENCE, UNDERGOES CONFORMATIONAL CHANGES. CML24 EXPRESSION OCCURS IN ALL MAJOR ORGANS, AND TRANSCRIPT LEVELS ARE INCREASED FROM 2- TO 15-FOLD IN PLANTS SUBJECTED TO TOUCH, D	biological_process (GO:0008150) /// response to cold (GO:0009409) /// regulation of nitric oxide metabolic process (GO:0080164) /// cellular process involved in reproduction (GO:0048610) /// long-day photoperiodism, flowering (GO:0048574)	calcium ion binding (GO:0005509)	cytoplasm (GO:0005737) /// actin cytoskeleton (GO:0015629)
+-	responses	temperature	response to temperature stimulus (GO:0009266)	XLOC_037750	GRMZM2G181551	30.5893	90.3463	33.3958	1.5527	0.000702583	-1.4358	0.0106883					DEHYDRATION-INDUCED PROTEIN (ERD15)	ENCODES HYDROPHILIC PROTEIN LACKING CYS RESIDUES THAT IS EXPRESSED IN RESPONSE TO DROUGHT STRESS, LIGHT STRESS AND TREATMENT WITH PLANT-GROWTH-PROMOTING RHIZOBACTERIA (PAENIBACILLUS POLYMYXA), POSSIBLY REVEALING A CONNECTION BETWEEN RESPONSES TO BIOTIC AN	hydrogen peroxide catabolic process (GO:0042744) /// regulation of protein localization (GO:0032880) /// response to temperature stimulus (GO:0009266) /// response to high light intensity (GO:0009644) /// response to water deprivation (GO:0009414)	molecular_function (GO:0003674) /// protein binding (GO:0005515)	cytoplasm (GO:0005737)
+-	responses	temperature	response to heat (GO:0009408)	XLOC_036247	GRMZM2G154960	0.0295126	2.83932	0.93851	6.57834	1.69842e-06	-1.5971	0.0247805					RAB GTPASE HOMOLOG A2 /// RAB GTPASE HOMOLOG A2D /// RAB GTPASE HOMOLOG A2B	---	vesicle-mediated transport (GO:0016192) /// response to high light intensity (GO:0009644) /// response to hydrogen peroxide (GO:0042542) /// response to heat (GO:0009408) /// protein folding (GO:0006457)	GTP binding (GO:0005525)	cell plate (GO:0009504) /// endosome (GO:0005768)
+-	responses	temperature	response to cold (GO:0009409)	XLOC_000151	GRMZM2G450125	4.42949	149.131	33.8679	5.06356	0	-2.13859	1.45449e-05					CHLOROPLAST BETA-AMYLASE /// BETA-AMYLASE 1	ENCODES A /// ENCODES A BETA-AMYLASE TARGETED TO THE CHLOROPLAST. TRANSGENIC BMY8 RNAI LINES FAIL TO ACCUMULATE MALTOSE DURING COLD SHOCK SUGGESTING THAT MALTOSE ACCUMULATION COINCIDES WITH BMY8 EXPRESSION. APART FROM MALTOSE, THE SUGAR CONTENT OF THE RN	starch catabolic process (GO:0005983) /// response to water deprivation (GO:0009414) /// maltose biosynthetic process (GO:0000024) /// response to cold (GO:0009409)	beta-amylase activity (GO:0016161)	chloroplast stroma (GO:0009570) /// nucleus (GO:0005634) /// cytosol (GO:0005829)
+-	responses	temperature	response to cold (GO:0009409)	XLOC_037315	GRMZM2G035749	126.716	316.351	63.75	1.31019	0.0114342	-2.31103	1.21053e-07					CHLOROPLAST BETA-AMYLASE /// BETA-AMYLASE 1	ENCODES A /// ENCODES A BETA-AMYLASE TARGETED TO THE CHLOROPLAST. TRANSGENIC BMY8 RNAI LINES FAIL TO ACCUMULATE MALTOSE DURING COLD SHOCK SUGGESTING THAT MALTOSE ACCUMULATION COINCIDES WITH BMY8 EXPRESSION. APART FROM MALTOSE, THE SUGAR CONTENT OF THE RN	starch catabolic process (GO:0005983) /// response to water deprivation (GO:0009414) /// maltose biosynthetic process (GO:0000024) /// response to cold (GO:0009409)	beta-amylase activity (GO:0016161)	chloroplast stroma (GO:0009570) /// nucleus (GO:0005634) /// cytosol (GO:0005829)
+-	responses	temperature	response to cold (GO:0009409)	XLOC_026803	GRMZM2G380377	0.0759847	35.0129	5.0129	8.83823	0	-2.80417	4.21401e-10					C-REPEAT/DRE BINDING FACTOR 1 /// C-REPEAT-BINDING FACTOR 4 /// DEHYDRATION RESPONSE ELEMENT B1A	ENCODES A MEMBER OF THE DREB SUBFAMILY A-1 OF ERF/AP2 TRANSCRIPTION FACTOR FAMILY (CBF /// TRANSCRIPTIONAL ACTIVATOR THAT BINDS TO THE DRE/CRT REGULATORY ELEMENT AND INDUCES COR (COLD-REGULATED) GENE EXPRESSION INCREASING PLANT FREEZING TOLERANCE. IT ENCO	regulation of transcription, DNA-dependent (GO:0006355) /// response to cold (GO:0009409) /// cold acclimation (GO:0009631) /// response to water deprivation (GO:0009414) /// positive regulation of transcription, DNA-dependent (GO:0045893)	sequence-specific DNA binding transcription factor activity (GO:0003700) /// DNA binding (GO:0003677)	nucleus (GO:0005634)
+-	responses	light	response to light stimulus (GO:0009416)	XLOC_021103	GRMZM2G379005	3.38902	22.2569	10.3279	2.70558	2.54213e-10	-1.1077	0.0207955					GATA TRANSCRIPTION FACTOR /// GATA TRANSCRIPTION FACTOR 1 /// GATA TRANSCRIPTION FACTOR 13	ENCODES A MEMBER OF THE GATA FACTOR FAMILY OF ZINC FINGER TRANSCRIPTION FACTORS. /// ENCODES A /// ENCODES GATA TRANSCRIPTION FACTOR GENE GNC, INVOLVED IN REGULATING CARBON AND NITROGEN METABOLISM. EXPRESSION OCCURS IN AERIAL TISSUE AT AN EARLY STAGE OF	response to light stimulus (GO:0009416) /// circadian rhythm (GO:0007623) /// seed germination (GO:0009845)	sequence-specific DNA binding transcription factor activity (GO:0003700) /// transcription regulatory region DNA binding (GO:0044212)	nucleolus (GO:0005730) /// nucleus (GO:0005634)
+-	responses	light	response to high light intensity (GO:0009644)	XLOC_037224	GRMZM2G086841	45.8828	384.408	89.8863	3.05688	1.42916e-13	-2.09647	2.83105e-05					CHAPERONE DNAJ-DOMAIN SUPERFAMILY PROTEIN /// DNAJ HEAT SHOCK FAMILY PROTEIN /// MOLECULAR CHAPERONE HSP40/DNAJ FAMILY PROTEIN	DNAJ-LIKE PROTEIN WITH HOMOLOGY TO COILED COILS FOUND IN CYTOSKELETON-INTERACTING PROTEINS. /// J DOMAIN PROTEIN LOCALIZED IN ER LUMEN. CAN PARTIALLY COMPENSATE FOR THE GROWTH DEFECT IN JEM1 SCJ1 MUTANT YEAST. /// ENCODES A MITOCHONDRIALLY TARGETED DNAJ P	protein folding (GO:0006457) /// response to high light intensity (GO:0009644) /// response to hydrogen peroxide (GO:0042542) /// response to heat (GO:0009408) /// response to endoplasmic reticulum stress (GO:0034976)	cytoskeletal protein binding (GO:0008092) /// oxidoreductase activity (GO:0016491)	cellular_component (GO:0005575) /// endoplasmic reticulum (GO:0005783) /// chloroplast thylakoid membrane (GO:0009535) /// endoplasmic reticulum lumen (GO:0005788) /// mitochondrion (GO:0005739)
+-	responses	light	response to high light intensity (GO:0009644)	XLOC_037750	GRMZM2G181551	30.5893	90.3463	33.3958	1.5527	0.000702583	-1.4358	0.0106883					DEHYDRATION-INDUCED PROTEIN (ERD15)	ENCODES HYDROPHILIC PROTEIN LACKING CYS RESIDUES THAT IS EXPRESSED IN RESPONSE TO DROUGHT STRESS, LIGHT STRESS AND TREATMENT WITH PLANT-GROWTH-PROMOTING RHIZOBACTERIA (PAENIBACILLUS POLYMYXA), POSSIBLY REVEALING A CONNECTION BETWEEN RESPONSES TO BIOTIC AN	hydrogen peroxide catabolic process (GO:0042744) /// regulation of protein localization (GO:0032880) /// response to temperature stimulus (GO:0009266) /// response to high light intensity (GO:0009644) /// response to water deprivation (GO:0009414)	molecular_function (GO:0003674) /// protein binding (GO:0005515)	cytoplasm (GO:0005737)
+-	responses	light	response to high light intensity (GO:0009644)	XLOC_029350	GRMZM2G106190	3.73132	12.4698	0.95486	1.73094	0.000105914	-3.707	1.66661e-11					2FE-2S FERREDOXIN-LIKE SUPERFAMILY PROTEIN /// FERREDOXIN 3	ENCODES A MAJOR LEAF FERREDOXIN	photosynthetic electron transport in photosystem I (GO:0009773) /// photosynthetic electron transport chain (GO:0009767) /// abscisic acid biosynthetic process (GO:0009688) /// response to high light intensity (GO:0009644) /// regulation of proton transpo	electron carrier activity (GO:0009055)	chloroplast stroma (GO:0009570) /// plastid (GO:0009536)
+-	responses	light	red or far-red light signaling pathway (GO:0010017)	XLOC_037763	GRMZM2G113060	0.179955	41.0022	14.6743	7.82219	0	-1.48241	0.0008143					INTEGRASE-TYPE DNA-BINDING SUPERFAMILY PROTEIN /// RELATED TO AP2 4	ENCODES A MEMBER OF THE DREB SUBFAMILY A-6 OF ERF/AP2 TRANSCRIPTION FACTOR FAMILY. THE PROTEIN CONTAINS ONE AP2 DOMAIN. THERE ARE 8 MEMBERS IN THIS SUBFAMILY INCLUDING RAP2.4. /// ENCODES A MEMBER OF THE DREB SUBFAMILY A-6 OF ERF/AP2 TRANSCRIPTION FACTOR	regulation of transcription, DNA-dependent (GO:0006355) /// response to water deprivation (GO:0009414) /// response to osmotic stress (GO:0006970) /// response to cold (GO:0009409) /// red or far-red light signaling pathway (GO:0010017)	sequence-specific DNA binding transcription factor activity (GO:0003700) /// DNA binding (GO:0003677) /// sequence-specific DNA binding (GO:0043565) /// protein binding (GO:0005515)	nucleus (GO:0005634)
+-	responses	light	response to light stimulus (GO:0009416)	XLOC_002633	GRMZM2G169825	1.07181	2.81683	0.252503	1.38429	0.018755	-3.4797	4.44676e-08					Phototropic-responsive NPH3 family protein	---	response to light stimulus (GO:0009416)	signal transducer activity (GO:0004871)	---
+-	responses	light	response to light stimulus (GO:0009416)	XLOC_019951	GRMZM2G456471	0.185435	5.22669	0.502929	4.80718	0	-3.37747	4.76108e-07					MANNOSE-6-PHOSPHATE ISOMERASE, TYPE I	ENCODES A PROTEIN WITH PHOSPHOMANNOSE ISOMERASE ACTIVITY /// ENCODES A PROTEIN WITH PHOSPHOMANNOSE ISOMERASE ACTIVITY THAT IS INVOLVED IN SYNTHESIS OF ASCORBIC ACID. EXPRESSION IS INDUCED AFTER 24 HOURS OF DARK TREATMENT, IN SENESCING LEAVES AND TREATMENT	carbohydrate metabolic process (GO:0005975) /// embryo development ending in seed dormancy (GO:0009793) /// L-ascorbic acid biosynthetic process (GO:0019853) /// response to sucrose stimulus (GO:0009744) /// response to light stimulus (GO:0009416)	mannose-6-phosphate isomerase activity (GO:0004476)	---
+-	responses	light	response to UV-B (GO:0010224)	XLOC_030536	GRMZM2G431288	1.39127	3.53967	0.599344	1.33748	0.0175041	-2.56216	2.05792e-05					Cytochrome P450 superfamily protein	Required for flavonoid 3' hydroxylase activity.	anthocyanin-containing compound biosynthetic process (GO:0009718) /// flavonoid biosynthetic process (GO:0009813) /// response to sucrose stimulus (GO:0009744) /// response to auxin stimulus (GO:0009733) /// response to UV-B (GO:0010224)	flavonoid 3'-monooxygenase activity (GO:0016711) /// oxygen binding (GO:0019825)	---
+-	responses	light	response to red or far red light (GO:0009639)	XLOC_026093	GRMZM2G179147	1.24402	12.2222	3.39857	3.28669	4.29005e-14	-1.84651	0.000188102					CYTOCHROME P450, FAMILY 707, SUBFAMILY A, POLYPEPTIDE /// CYTOCHROME P450, FAMILY 707, SUBFAMILY A, POLYPEPTIDE 2 /// CYTOCHROME P450, FAMILY 707, SUBFAMILY A, POLYPEPTIDE 1	ENCODES A PROTEIN WITH ABA 8'-HYDROXYLASE ACTIVITY /// ENCODES A PROTEIN WITH ABA 8'-HYDROXYLASE ACTIVITY, INVOLVED IN ABA CATABOLISM. MEMBER OF THE CYP707A GENE FAMILY. THIS GENE PREDOMINANTLY ACCUMULATES IN DRY SEEDS AND IS UP-REGULATED IMMEDIATELY FOLL	response to red or far red light (GO:0009639) /// abscisic acid metabolic process (GO:0009687) /// release of seed from dormancy (GO:0048838) /// abscisic acid catabolic process (GO:0046345) /// response to water deprivation (GO:0009414)	(+)-abscisic acid 8'-hydroxylase activity (GO:0010295) /// oxygen binding (GO:0019825)	---
+-	responses	light	response to high light intensity (GO:0009644)	XLOC_035254	GRMZM2G045664	14.8523	120.506	42.031	3.01061	0	-1.51957	0.000372393					LATE EMBRYOGENESIS ABUNDANT PROTEIN	ENCODES LATE-EMBRYOGENESIS ABUNDANT PROTEIN WHOSE MRNA LEVELS ARE INDUCED IN RESPONSE TO WOUNDING AND LIGHT STRESS. MIGHT BE INVOLVED IN PROTECTION AGAINST DESSICATION.	embryo development ending in seed dormancy (GO:0009793) /// response to desiccation (GO:0009269) /// response to abscisic acid stimulus (GO:0009737) /// response to high light intensity (GO:0009644) /// response to water deprivation (GO:0009414)	molecular_function (GO:0003674)	apoplast (GO:0048046)
+-	responses	light	response to light stimulus (GO:0009416)	XLOC_020553	GRMZM2G068239	0.98381	8.72525	2.79204	3.13901	2.47653e-10	-1.64388	0.00591504					RING/U-BOX SUPERFAMILY PROTEIN /// NEP-INTERACTING PROTEIN 2	INTRINSIC THYLAKOID MEMBRANE PROTEIN THAT FIXES RPOTMP ON THE STROMAL SIDE OF THE THYLAKOID MEMBRANE.	respiratory burst involved in defense response (GO:0002679) /// intracellular signal transduction (GO:0035556) /// response to light stimulus (GO:0009416) /// mRNA transcription (GO:0009299) /// response to chitin (GO:0010200)	zinc ion binding (GO:0008270) /// protein binding (GO:0005515)	chloroplast thylakoid membrane (GO:0009535) /// integral to plastid membrane (GO:0031351)
+-	responses	light	response to light stimulus (GO:0009416)	XLOC_012727	GRMZM2G083759	1.20914	4.52534	1.44313	1.89432	6.46679e-05	-1.64883	0.00522254					Phototropic-responsive NPH3 family protein	A member of the NPY family genes (NPY1/AT4G31820, NPY2/AT2G14820, NPY3/AT5G67440, NPY4/AT2G23050, NPY5/AT4G37590). Encodes a protein with similarity to NHP3. Contains BTB/POZ domain. Promoter region has canonical auxin response element binding site and	positive regulation of flower development (GO:0009911) /// apical protein localization (GO:0045176) /// response to light stimulus (GO:0009416) /// basipetal auxin transport (GO:0010540) /// inflorescence development (GO:0010229)	signal transducer activity (GO:0004871)	late endosome (GO:0005770)
+-	responses	light	response to high light intensity (GO:0009644)	XLOC_032516	GRMZM5G801949	9.64346	85.8514	38.672	3.14448	0	-1.15055	0.047781					MAJOR FACILITATOR SUPERFAMILY PROTEIN /// SUGAR TRANSPORTER /// SUGAR TRANSPORTER 9	PUTATIVE SUGAR TRANSPORTER. EXPRESSED IN NEMATODE-INDUCED ROOT SYNCYTIA. /// ATSTP14 BELONGS TO THE FAMILY OF SUGAR TRANSPORT PROTEINS (ATSTPS)IN VOLVED IN MONOSACCHARIDE TRANSPORT. HETEROLOGOUS EXPRESSION IN YEAST REVEALED THAT ATSTP14 IS THE TRANSPORTE	response to endoplasmic reticulum stress (GO:0034976) /// response to high light intensity (GO:0009644) /// regulation of defense response (GO:0031347) /// response to hydrogen peroxide (GO:0042542) /// systemic acquired resistance (GO:0009627)	carbohydrate transmembrane transporter activity (GO:0015144) /// sugar:hydrogen symporter activity (GO:0005351) /// monosaccharide transmembrane transporter activity (GO:0015145) /// high-affinity hydrogen:glucose symporter activity (GO:0005358) /// galac	membrane (GO:0016020) /// plasma membrane (GO:0005886) /// integral to plasma membrane (GO:0005887) /// nucleus (GO:0005634)
+-	responses	light	red or far-red light signaling pathway (GO:0010017)	XLOC_003374	GRMZM2G003466	0.0248107	10.6652	0.533307	8.738	1.00038e-07	-4.3218	6.77122e-13					INTEGRASE-TYPE DNA-BINDING SUPERFAMILY PROTEIN /// RELATED TO AP2 4	ENCODES A MEMBER OF THE DREB SUBFAMILY A-6 OF ERF/AP2 TRANSCRIPTION FACTOR FAMILY. THE PROTEIN CONTAINS ONE AP2 DOMAIN. THERE ARE 8 MEMBERS IN THIS SUBFAMILY INCLUDING RAP2.4. /// ENCODES A MEMBER OF THE DREB SUBFAMILY A-6 OF ERF/AP2 TRANSCRIPTION FACTOR	regulation of transcription, DNA-dependent (GO:0006355) /// red or far-red light signaling pathway (GO:0010017) /// cytokinin mediated signaling pathway (GO:0009736) /// ethylene mediated signaling pathway (GO:0009873) /// regulation of cell differentiati	sequence-specific DNA binding transcription factor activity (GO:0003700) /// DNA binding (GO:0003677) /// sequence-specific DNA binding (GO:0043565) /// protein binding (GO:0005515)	nucleus (GO:0005634)
+-	responses	light	response to high light intensity (GO:0009644)	XLOC_032783	GRMZM2G037189	4.44865	44.9472	5.5011	3.32706	0	-3.03044	7.59443e-11					DEHYDRATION-INDUCED PROTEIN (ERD15)	ENCODES HYDROPHILIC PROTEIN LACKING CYS RESIDUES THAT IS EXPRESSED IN RESPONSE TO DROUGHT STRESS, LIGHT STRESS AND TREATMENT WITH PLANT-GROWTH-PROMOTING RHIZOBACTERIA (PAENIBACILLUS POLYMYXA), POSSIBLY REVEALING A CONNECTION BETWEEN RESPONSES TO BIOTIC AN	hydrogen peroxide catabolic process (GO:0042744) /// regulation of protein localization (GO:0032880) /// response to temperature stimulus (GO:0009266) /// response to high light intensity (GO:0009644) /// response to water deprivation (GO:0009414)	molecular_function (GO:0003674) /// protein binding (GO:0005515)	cytoplasm (GO:0005737)
+-	responses	light	response to high light intensity (GO:0009644)	XLOC_036247	GRMZM2G154960	0.0295126	2.83932	0.93851	6.57834	1.69842e-06	-1.5971	0.0247805					RAB GTPASE HOMOLOG A2 /// RAB GTPASE HOMOLOG A2D /// RAB GTPASE HOMOLOG A2B	---	vesicle-mediated transport (GO:0016192) /// response to high light intensity (GO:0009644) /// response to hydrogen peroxide (GO:0042542) /// response to heat (GO:0009408) /// protein folding (GO:0006457)	GTP binding (GO:0005525)	cell plate (GO:0009504) /// endosome (GO:0005768)
+-	responses	light	response to red light (GO:0010114)	XLOC_017218	GRMZM2G022679	0.781098	5.36951	1.64634	2.77148	5.66799e-08	-1.70552	0.00584014					GIBBERELLIN 2-OXIDASE 3 /// GIBBERELLIN 2-OXIDASE /// ARABIDOPSIS THALIANA GIBBERELLIN 2-OXIDASE 1	ENCODES A GIBBERELLIN 2-OXIDASE THAT ACTS ON C /// ENCODES A GIBBERELLIN 2-OXIDASE THAT ACTS ON C19 GIBBERELLINS TO DEACTIVATE THEM. /// ENCODES A GIBBERELLIN 2-OXIDASE THAT ACTS ON C-19 GIBBERELLINS. ATGA2OX2 EXPRESSION IS RESPONSIVE TO CYTOKININ AND KNO	gibberellin catabolic process (GO:0045487) /// response to jasmonic acid stimulus (GO:0009753) /// response to red or far red light (GO:0009639) /// jasmonic acid metabolic process (GO:0009694) /// response to red light (GO:0010114)	C-19 gibberellin 2-beta-dioxygenase activity (GO:0052634)	---
+-	responses	light	response to light stimulus (GO:0009416)	XLOC_019853	GRMZM2G013170	16.5934	43.1822	19.5702	1.37009	0.000906122	-1.14178	0.0149563					DISEASE RESISTANCE PROTEIN (CC-NBS-LRR CLASS) FAMILY /// NB-ARC DOMAIN-CONTAINING DISEASE RESISTANCE PROTEIN	CONFERS RESISTANCE TO PERONOSPORA PARASITICA. IN ARABIDOPSIS ECOTYPE DIJON-17, HRT-MEDIATED SIGNALING IS DEPENDENT ON LIGHT FOR THE INDUCTION OF HYPERSENSITIVE RESPONSE AND RESISTANCE TO TURNIP CRINKLE VIRUS. /// CONTAINS AN N-TERMINAL TRIPARTITE NUCLEOT	defense response (GO:0006952) /// plant-type hypersensitive response (GO:0009626) /// defense response, incompatible interaction (GO:0009814) /// response to other organism (GO:0051707) /// response to light stimulus (GO:0009416)	nucleotide binding (GO:0000166) /// protein binding (GO:0005515)	cellular_component (GO:0005575) /// plasma membrane (GO:0005886) /// cytoplasm (GO:0005737)
+-	responses	light	response to UV-B (GO:0010224)	XLOC_005424	GRMZM2G118172	0.494183	19.5139	2.95857	5.29358	0	-2.72153	3.24917e-06					VQ MOTIF-CONTAINING PROTEIN	---	cellular response to hypoxia (GO:0071456) /// response to UV-B (GO:0010224)	molecular_function (GO:0003674)	---
+-	responses	light	response to high light intensity (GO:0009644)	XLOC_007783	GRMZM2G092363	0.779628	62.1361	25.8798	6.30677	0	-1.26361	0.00634162					CONSTANS-LIKE /// CONSTANS-LIKE 5 /// CONSTANS-LIKE 3	POSITIVE REGULATOR OF PHOTOMORPHOGENESIS THAT ACTS DOWNSTREAM OF COP1 BUT CAN PROMOTE LATERAL ROOT DEVELOPMENT INDEPENDENTLY OF COP1 AND ALSO FUNCTION AS A DAYLENGTH-SENSITIVE REGULATOR OF SHOOT BRANCHING.	regulation of transcription, DNA-dependent (GO:0006355) /// cellular response to water deprivation (GO:0042631) /// regulation of protein localization (GO:0032880) /// response to high light intensity (GO:0009644) /// regulation of photomorphogenesis (GO:	sequence-specific DNA binding transcription factor activity (GO:0003700) /// zinc ion binding (GO:0008270) /// protein binding (GO:0005515)	nucleus (GO:0005634)
+-	responses	light	circadian rhythm (GO:0007623)	XLOC_008544	GRMZM5G884600	8.37586	27.1001	8.32101	1.68425	0.00010383	-1.70346	0.00120061					glutathione peroxidase 6	Encodes glutathione peroxidase.	chromatin assembly or disassembly (GO:0006333) /// toxin catabolic process (GO:0009407) /// circadian rhythm (GO:0007623)	glutathione peroxidase activity (GO:0004602)	mitochondrion (GO:0005739) /// apoplast (GO:0048046) /// cytosol (GO:0005829)
+-	responses	light	response to UV-B (GO:0010224)	XLOC_000325	GRMZM2G075712	4.87028	58.0845	28.7833	3.56634	0	-1.01292	0.0291816					---	---	biological_process (GO:0008150) /// ethylene biosynthetic process (GO:0009693) /// response to UV-B (GO:0010224)	molecular_function (GO:0003674)	cellular_component (GO:0005575)
+-	responses	light	red or far-red light signaling pathway (GO:0010017)	XLOC_037262	GRMZM2G151496	3.23493	7.01075	2.60328	1.1061	0.0278393	-1.42924	0.0110013					GALACTOSE OXIDASE/KELCH REPEAT SUPERFAMILY PROTEIN	---	myo-inositol hexakisphosphate biosynthetic process (GO:0010264) /// red or far-red light signaling pathway (GO:0010017) /// red, far-red light phototransduction (GO:0009585) /// flavonoid biosynthetic process (GO:0009813) /// response to sucrose stimulus	molecular_function (GO:0003674) /// protein binding (GO:0005515)	cellular_component (GO:0005575)
+-	responses	light	response to high light intensity (GO:0009644)	XLOC_022998	GRMZM2G148772	32.0724	116.993	57.3949	1.85729	1.97421e-07	-1.02743	0.0276592					CONSTANS-LIKE /// CONSTANS-LIKE 5 /// CONSTANS-LIKE 3	POSITIVE REGULATOR OF PHOTOMORPHOGENESIS THAT ACTS DOWNSTREAM OF COP1 BUT CAN PROMOTE LATERAL ROOT DEVELOPMENT INDEPENDENTLY OF COP1 AND ALSO FUNCTION AS A DAYLENGTH-SENSITIVE REGULATOR OF SHOOT BRANCHING.	regulation of transcription, DNA-dependent (GO:0006355) /// cellular response to water deprivation (GO:0042631) /// regulation of protein localization (GO:0032880) /// response to high light intensity (GO:0009644) /// regulation of photomorphogenesis (GO:	sequence-specific DNA binding transcription factor activity (GO:0003700) /// zinc ion binding (GO:0008270) /// protein binding (GO:0005515)	nucleus (GO:0005634)
+-	responses	light	response to high light intensity (GO:0009644)	XLOC_037536	GRMZM5G872256	15.9887	688.639	265.014	5.41889	0	-1.37768	0.0316742					galactinol synthase 1	---	response to abscisic acid stimulus (GO:0009737) /// carbohydrate biosynthetic process (GO:0016051) /// response to high light intensity (GO:0009644) /// response to water deprivation (GO:0009414) /// response to hydrogen peroxide (GO:0042542)	transferase activity, transferring hexosyl groups (GO:0016758) /// inositol 3-alpha-galactosyltransferase activity (GO:0047216)	cellular_component (GO:0005575)
+-	responses	light	response to light stimulus (GO:0009416)	XLOC_029414	GRMZM2G075782	0.690107	2.12387	0.668554	1.61207	0.0219295	-1.66758	0.0267861					RING/U-BOX SUPERFAMILY PROTEIN	---	response to brassinosteroid stimulus (GO:0009741) /// glucuronoxylan metabolic process (GO:0010413) /// response to L-ascorbic acid (GO:0033591) /// xylan biosynthetic process (GO:0045492) /// response to light stimulus (GO:0009416)	zinc ion binding (GO:0008270) /// ubiquitin-protein ligase activity (GO:0004842)	---
+-	responses	oxi_reducto	oxygen binding (GO:0019825)	XLOC_023044	GRMZM2G397402	1.92869	4.354	0.931028	1.16499	0.0456678	-2.22545	0.00313598					CYTOCHROME P450, FAMILY 71, SUBFAMILY /// CYTOCHROME P450 /// CYTOCHROME P450, FAMILY 71, SUBFAMILY A, POLYPEPTIDE 15	PUTATIVE CYTOCHROME P450 /// CYTOCHROME P450 MONOOXYGENASE /// MEMBER OF CYP71B	regulation of plant-type hypersensitive response (GO:0010363) /// protein targeting to membrane (GO:0006612) /// response to bacterium (GO:0009617) /// systemic acquired resistance, salicylic acid mediated signaling pathway (GO:0009862) /// positive regul	oxygen binding (GO:0019825) /// indoleacetaldoxime dehydratase activity (GO:0047720) /// protein binding (GO:0005515)	endoplasmic reticulum (GO:0005783) /// cellular_component (GO:0005575)
+-	responses	oxi_reducto	oxygen binding (GO:0019825)	XLOC_022141	GRMZM2G033098	0.357958	5.96789	0.521585	4.04962	0	-3.51625	5.73499e-10					allene oxide synthase	Encodes a member of the cytochrome p450 CYP74 gene family that functions as an allene oxide synthase. This enzyme catalyzes dehydration of the hydroperoxide to an unstable allene oxide in the JA biosynthetic pathway. It shows a dual catalytic activity, t	isopentenyl diphosphate biosynthetic process, mevalonate-independent pathway (GO:0019288) /// systemic acquired resistance, salicylic acid mediated signaling pathway (GO:0009862) /// regulation of hydrogen peroxide metabolic process (GO:0010310) /// regul	allene oxide synthase activity (GO:0009978) /// hydro-lyase activity (GO:0016836) /// oxygen binding (GO:0019825)	chloroplast thylakoid membrane (GO:0009535) /// plastoglobule (GO:0010287) /// mitochondrion (GO:0005739) /// chloroplast (GO:0009507)
+-	responses	oxi_reducto	oxygen binding (GO:0019825)	XLOC_030536	GRMZM2G431288	1.39127	3.53967	0.599344	1.33748	0.0175041	-2.56216	2.05792e-05					Cytochrome P450 superfamily protein	Required for flavonoid 3' hydroxylase activity.	anthocyanin-containing compound biosynthetic process (GO:0009718) /// flavonoid biosynthetic process (GO:0009813) /// response to sucrose stimulus (GO:0009744) /// response to auxin stimulus (GO:0009733) /// response to UV-B (GO:0010224)	flavonoid 3'-monooxygenase activity (GO:0016711) /// oxygen binding (GO:0019825)	---
+-	responses	oxi_reducto	oxidation-reduction process (GO:0055114)	XLOC_009008	GRMZM2G000052	8.62792	72.1032	20.1876	3.05324	1.23491e-13	-1.83659	0.000241869					POLYAMINE OXIDASE /// POLYAMINE OXIDASE 4 /// POLYAMINE OXIDASE 2	ENCODES A PEROXISOMAL POLYAMINE OXIDASE, INVOLVED IN THE BACK-CONVERSION POLYAMINE DEGRADATION PATHWAY. AMONG THE FIVE POLYAMINE OXIDASES IN THE ARABIDOPSIS GENOME, PAO4 IS THE MAJOR ISOFORM IN ROOT PEROXISOMES.	polyamine catabolic process (GO:0006598) /// oxidation-reduction process (GO:0055114) /// cellular modified amino acid biosynthetic process (GO:0042398) /// phenylpropanoid metabolic process (GO:0009698) /// coumarin biosynthetic process (GO:0009805)	polyamine oxidase activity (GO:0046592) /// primary amine oxidase activity (GO:0008131)	peroxisome (GO:0005777)
+-	responses	oxi_reducto	oxygen binding (GO:0019825)	XLOC_026093	GRMZM2G179147	1.24402	12.2222	3.39857	3.28669	4.29005e-14	-1.84651	0.000188102					CYTOCHROME P450, FAMILY 707, SUBFAMILY A, POLYPEPTIDE /// CYTOCHROME P450, FAMILY 707, SUBFAMILY A, POLYPEPTIDE 2 /// CYTOCHROME P450, FAMILY 707, SUBFAMILY A, POLYPEPTIDE 1	ENCODES A PROTEIN WITH ABA 8'-HYDROXYLASE ACTIVITY /// ENCODES A PROTEIN WITH ABA 8'-HYDROXYLASE ACTIVITY, INVOLVED IN ABA CATABOLISM. MEMBER OF THE CYP707A GENE FAMILY. THIS GENE PREDOMINANTLY ACCUMULATES IN DRY SEEDS AND IS UP-REGULATED IMMEDIATELY FOLL	response to red or far red light (GO:0009639) /// abscisic acid metabolic process (GO:0009687) /// release of seed from dormancy (GO:0048838) /// abscisic acid catabolic process (GO:0046345) /// response to water deprivation (GO:0009414)	(+)-abscisic acid 8'-hydroxylase activity (GO:0010295) /// oxygen binding (GO:0019825)	---
+-	responses	oxi_reducto	oxygen binding (GO:0019825)	XLOC_034478	GRMZM2G396248	1.22195	10.6392	4.27409	3.1124	1.03749e-13	-1.3157	0.00997945					cytochrome P450, family 94, subfamily C, polypeptide 1	Encodes a CYP94C1. Has highest omega-hydroxylase activity with 9,10-epoxystearic acid, while also metabolized lauric acid (C12:0) and C18 unsaturated fatty acids. Gene expression is induced in response to wounding and jasmonic acid treatment.	jasmonic acid mediated signaling pathway (GO:0009867) /// abscisic acid mediated signaling pathway (GO:0009738) /// response to jasmonic acid stimulus (GO:0009753) /// jasmonic acid biosynthetic process (GO:0009695) /// hyperosmotic salinity response (GO:	alkane 1-monooxygenase activity (GO:0018685) /// oxygen binding (GO:0019825)	intracellular membrane-bounded organelle (GO:0043231)
[truncated: 3,633 more rows]
